# Supplementary material for: Crystal structure of a two-dimensional metal–organic framework assembled from lithium(I) and γ-cyclo­dextrin
Source: Acta Crystallogr E Crystallogr Commun. 2020 Feb 14;76(Pt 3):349–53. doi: 10.1107/S2056989020001942 (PMC7057359; doi:10.1107/S2056989020001942)
Supplement: Supplementary file 1 [file e-76-00349-sup1.cif]

##############################################################################
#                                                                            #
# This CIF contains the data in a paper accepted for publication in          #
# Acta Crystallographica Section E. It conforms to the requirements of       #
# Notes for Authors for Acta Crystallographica Section E, and has been       #
# peer reviewed under the auspices of the IUCr Commission on Journals.       #
#                                                                            #
# Full details of the Crystallographic Information File format               #
# are given in the paper "The Crystallographic Information File (CIF):       #
# a New Standard Archive File for Crystallography" by S. R. Hall, F. H.      #
# Allen and I. D. Brown [Acta Cryst. (1991), A47, 655-685].                  #
#                                                                            #
# The current version of the core CIF dictionary is obtainable from          #
# ftp://ftp.iucr.org/pub/cif_core.dic.                                       #
#                                                                            #
# Software is freely available for graphical display of the structure(s)     #
# in this CIF. For information consult the CIF software page                 #
# http://www.iucr.org/resources/cif/software.                                #
#                                                                            #
# This file may be used for bona fide research purposes within the           #
# scientific community so long as proper attribution is given to the journal # 
# article from which it was obtained.                                        #
#                                                                            #
##############################################################################
data_I
_audit_creation_method     'SHELXL-2017/1'
_journal_date_recd_electronic     2019-12-23
_journal_date_accepted     2020-02-11
_journal_name_full     'Acta Crystallographica, Section E'
_journal_year     2020
_journal_volume     76
_journal_issue      3
_journal_page_first     349
_journal_page_last     353
_journal_paper_category     GM
_journal_paper_doi     10.1107/S2056989020001942
_journal_coeditor_code     WM5534
_publ_contact_author_name     'Kirill Shubin'
_publ_contact_author_address
;
Latvian Institute of Organic Synthesis, Aizkraukles iela 21, Riga, Latvia,
 LV-1006
;
_publ_contact_author_email     kir101@osi.lv
_publ_contact_author_fax     ?
_publ_contact_author_phone     '+37126106232'
_publ_section_title
;
Crystal structure of a two-dimensional metal--organic framework assembled from
lithium(I) and \g-cyclodextrin
;
_publ_section_title_footnote     .
loop_
    _publ_author_name
    _publ_author_footnote
    _publ_author_address
    'Krukle-Berzina, Kristine' .
;
Latvian Institute of Organic Synthesis, 21 Aizkraukles street, Riga,
LV-1006, Latvia
;
    'Belyakov, Sergey' .
;
Latvian Institute of Organic Synthesis, 21 Aizkraukles street, Riga,
LV-1006, Latvia
;
    'Mishnev, Anatoly' .
;
Latvian Institute of Organic Synthesis, 21 Aizkraukles street, Riga,
LV-1006, Latvia
;
    'Shubin, Kirill' .
;
Latvian Institute of Organic Synthesis, 21 Aizkraukles street, Riga,
LV-1006, Latvia
;
_publ_section_synopsis
;
The first metal--organic framework (MOF) formed from lithium(I) and
\g-cyclodextrin is reported. The structure is characterized by an unusually
low metal/ligand ratio.
;
_chemical_name_systematic
;\
<i>catena</i>-Poly[[[diaqualithium]-\m-\g-cyclodextrin(1-)-\
[aqualithium]-\m-\g-cyclodextrin(1-)] pentadecahydrate]
;
_chemical_name_common     ?
_chemical_formula_moiety     ?
_chemical_formula_sum     'C96 H194 Li2 O98'
_chemical_formula_iupac     '[Li2 (C48 H79 O40)2 (H2 O)3], 15H2 O'
_chemical_formula_weight     2930.26
_chemical_melting_point     ?
_chemical_absolute_configuration     rmad
_space_group_crystal_system     triclinic
_space_group_name_H-M_alt     'P 1'
_space_group_name_Hall     'P 1'
loop_
    _space_group_symop_operation_xyz
    'x, y, z'
_cell_length_a     15.00386(18)
_cell_length_b     17.0413(2)
_cell_length_c     17.64915(15)
_cell_angle_alpha     117.0411(10)
_cell_angle_beta     96.8906(9)
_cell_angle_gamma     96.8281(10)
_cell_volume     3912.77(8)
_cell_formula_units_Z     1
_cell_measurement_reflns_used     50853
_cell_measurement_theta_min     3.7320
_cell_measurement_theta_max     76.2330
_cell_measurement_temperature     160(2)
_exptl_crystal_description     'block'
_exptl_crystal_colour     'colourless'
_exptl_crystal_size_max     0.20
_exptl_crystal_size_mid     0.12
_exptl_crystal_size_min     0.06
_exptl_crystal_density_diffrn     1.237
_exptl_crystal_density_meas     ?
_exptl_crystal_density_method     ?
_exptl_crystal_F_000     1545
_exptl_absorpt_coefficient_mu     0.985
_exptl_absorpt_correction_type     multi-scan
_exptl_absorpt_process_details
;
(<i>CrysAlisPro</i>; Rigaku OD, 2018)
;
_exptl_absorpt_correction_T_min     0.88148
_exptl_absorpt_correction_T_max     1.00000
_diffrn_ambient_temperature     160(2)
_diffrn_source     'micro-focus sealed X-ray tube'
_diffrn_radiation_type     CuK\a
_diffrn_radiation_wavelength     1.54184
_diffrn_measurement_device_type     'XtaLAB Synergy, Dualflex, HyPix'
_diffrn_measurement_method     '\w scans'
_diffrn_detector_area_resol_mean     ?
_diffrn_reflns_number     73131
_diffrn_reflns_av_R_equivalents     0.0398
_diffrn_reflns_av_unetI/netI     0.0410
_diffrn_reflns_theta_min     2.969
_diffrn_reflns_theta_max     76.585
_diffrn_reflns_theta_full     67.684
_diffrn_measured_fraction_theta_max     0.973
_diffrn_measured_fraction_theta_full     0.998
_diffrn_reflns_limit_h_min     -18
_diffrn_reflns_limit_h_max     18
_diffrn_reflns_limit_k_min     -21
_diffrn_reflns_limit_k_max     21
_diffrn_reflns_limit_l_min     -17
_diffrn_reflns_limit_l_max     22
_refine_special_details     ?
_reflns_number_total     24072
_reflns_number_gt     22828
_reflns_threshold_expression     'I > 2\s(I)'
_refine_ls_structure_factor_coef     Fsqd
_refine_ls_matrix_type     full
_refine_ls_R_factor_all     0.0477
_refine_ls_R_factor_gt     0.0458
_refine_ls_wR_factor_gt     0.1302
_refine_ls_wR_factor_ref     0.1327
_refine_ls_goodness_of_fit_ref     1.043
_refine_ls_restrained_S_all     1.030
_refine_ls_number_reflns     24072
_refine_ls_number_parameters     1881
_refine_ls_number_restraints     1760
_refine_ls_hydrogen_treatment     mixed
_refine_ls_weighting_scheme     calc
_refine_ls_weighting_details
              'w=1/[\s^2^(Fo^2^)+(0.0977P)^2^+0.4036P] where P=(Fo^2^+2Fc^2^)/3'
_atom_sites_solution_hydrogens     mixed
_atom_sites_solution_primary     ?
_atom_sites_solution_secondary     ?
_refine_ls_shift/su_max     0.005
_refine_ls_shift/su_mean     0.001
_refine_diff_density_max     0.520
_refine_diff_density_min     -0.444
_refine_ls_extinction_method     none
_refine_ls_extinction_coef     .
_refine_ls_abs_structure_details
;
Flack <i>x</i> determined using 7110 quotients
[(<i>I</i>^+^)-(<i>I</i>^-^)]/[(<i>I</i>^+^)+(<i>I</i>^-^)]
(Parsons <i>et al.</i>,  2013)
;
_refine_ls_abs_structure_Flack     0.07(6)
loop_
    _atom_type_symbol
    _atom_type_description
    _atom_type_scat_dispersion_real
    _atom_type_scat_dispersion_imag
    _atom_type_scat_source
    'C' 'C' 0.0181 0.0091
                         'International Tables Vol C Tables 4.2.6.8 and 6.1.1.4'
    'H' 'H' 0.0000 0.0000
                         'International Tables Vol C Tables 4.2.6.8 and 6.1.1.4'
    'Li' 'Li' 0.0008 0.0003
                         'International Tables Vol C Tables 4.2.6.8 and 6.1.1.4'
    'O' 'O' 0.0492 0.0322
                         'International Tables Vol C Tables 4.2.6.8 and 6.1.1.4'
_computing_data_collection
;
CrysAlisPro (Rigaku OD, 2018)
;
_computing_cell_refinement
;
CrysAlisPro (Rigaku OD, 2018)
;
_computing_data_reduction
;
CrysAlisPro (Rigaku OD, 2018)
;
_computing_structure_solution
;
<i>SHELXT2014/4</i> (Sheldrick, 2015a)
;
_computing_structure_refinement
;
<i>OLEX2</i> (Dolomanov <i>et al.</i>,  2009)
;
_computing_molecular_graphics
;
<i>OLEX2</i> (Dolomanov <i>et al.</i>,  2009) and MERCURY (Macrae <i>et
al.</i>,  2020)
;
_computing_publication_material
;
publCIF (Westrip, 2010)
;
loop_
    _atom_site_type_symbol
    _atom_site_label
    _atom_site_fract_x
    _atom_site_fract_y
    _atom_site_fract_z
    _atom_site_U_iso_or_equiv
    _atom_site_adp_type
    _atom_site_calc_flag
    _atom_site_occupancy
    _atom_site_disorder_assembly
    _atom_site_disorder_group
    Li Li1 0.4576(4) 0.3327(4) 0.5304(4) 0.0269(10) Uani d 1 . .
    Li Li2 0.4710(5) 0.6996(5) 0.4054(5) 0.0458(15) Uani d 1 . .
    O O4G 0.33893(14) 0.36201(14) -0.02301(14) 0.0227(4) Uani d 1 . .
    O O4B 0.25943(14) -0.16976(13) 0.18179(14) 0.0231(4) Uani d 1 . .
    O O4I 0.69022(14) 0.63042(14) 0.86918(15) 0.0250(4) Uani d 1 . .
    O O5L 0.88522(13) 1.24020(14) 0.70450(15) 0.0257(4) Uani d 1 . .
    O O4M 0.77825(14) 1.26949(14) 0.79513(14) 0.0233(4) Uani d 1 . .
    O O5D 0.13849(14) -0.42259(16) -0.22411(15) 0.0273(4) Uani d 1 . .
    O O4C 0.24639(14) -0.35567(14) -0.09445(14) 0.0241(4) Uani d 1 . .
    O O4L 0.74348(15) 1.02740(13) 0.53319(14) 0.0248(4) Uani d 1 . .
    O O2K 0.57505(14) 0.97489(14) 0.42374(15) 0.0265(4) Uani d 1 . .
    H H171 0.528720 0.950440 0.385696 0.040 Uiso calc 1 . .
    O O5B 0.22827(13) 0.03758(13) 0.36190(14) 0.0235(4) Uani d 1 . .
    O O4P 0.69882(13) 0.88077(13) 1.11826(14) 0.0228(4) Uani d 1 . .
    O O2P 0.54964(15) 0.57295(15) 0.93057(16) 0.0295(5) Uani d 1 . .
    H H154 0.546770 0.573920 0.884320 0.044 Uiso calc 1 . .
    O O3B 0.44096(13) -0.09424(14) 0.28231(15) 0.0239(4) Uani d 1 . .
    H H79 0.423187 -0.131089 0.297725 0.036 Uiso calc 1 . .
    O O3C 0.38207(13) -0.37652(14) 0.01378(15) 0.0251(4) Uani d 1 . .
    H H83 0.434846 -0.350973 0.039096 0.038 Uiso calc 1 . .
    O O5C 0.14806(13) -0.29665(15) 0.10169(14) 0.0267(4) Uani d 1 . .
    O O4H 0.31547(15) 0.33194(14) 0.21361(15) 0.0268(4) Uani d 1 . .
    O O4F 0.34970(16) 0.16664(16) -0.28587(15) 0.0303(5) Uani d 1 . .
    O O4A 0.30249(14) 0.12114(14) 0.30616(15) 0.0245(4) Uani d 1 . .
    O O3L 0.63979(14) 1.15876(14) 0.52991(15) 0.0266(4) Uani d 1 . .
    H H170 0.606220 1.109199 0.508305 0.040 Uiso calc 1 . .
    O O5O 0.78269(14) 0.99495(14) 1.25126(15) 0.0250(4) Uani d 1 . .
    O O5K 0.80409(14) 0.92478(14) 0.42205(17) 0.0296(5) Uani d 1 . .
    O O4J 0.69125(16) 0.57746(15) 0.59780(16) 0.0301(5) Uani d 1 . .
    O O3A 0.45578(14) 0.26648(14) 0.40452(15) 0.0256(4) Uani d 1 . .
    O O3H 0.48013(13) 0.43926(15) 0.22488(14) 0.0246(4) Uani d 1 . .
    H H70 0.493145 0.396666 0.230719 0.037 Uiso calc 1 . .
    O O3O 0.54312(14) 1.08832(15) 1.22884(17) 0.0290(5) Uani d 1 . .
    H H157 0.555526 1.141159 1.240219 0.044 Uiso calc 1 . .
    O O2O 0.53771(14) 0.90287(14) 1.17899(16) 0.0286(5) Uani d 1 . .
    H H158 0.500860 0.907893 1.210907 0.043 Uiso calc 1 . .
    O O3G 0.49582(14) 0.41048(15) -0.07879(15) 0.0277(4) Uani d 1 . .
    H H67 0.488399 0.457056 -0.079508 0.042 Uiso calc 1 . .
    O O4K 0.69440(17) 0.73763(15) 0.45141(15) 0.0305(5) Uani d 1 . .
    O O5H 0.23991(15) 0.42572(18) 0.07078(16) 0.0324(5) Uani d 1 . .
    O O3D 0.38241(15) -0.45261(15) -0.31235(15) 0.0270(4) Uani d 1 . .
    H H88 0.362129 -0.467210 -0.363160 0.040 Uiso calc 1 . .
    O O2D 0.35733(16) -0.47881(15) -0.16802(15) 0.0294(5) Uani d 1 . .
    H H87 0.366213 -0.436692 -0.118678 0.044 Uiso calc 1 . .
    O O5P 0.79307(14) 0.67996(15) 0.99836(16) 0.0307(5) Uani d 1 . .
    O O4O 0.70942(14) 1.17643(14) 1.21559(14) 0.0247(4) Uani d 1 . .
    O O3M 0.66831(16) 1.39076(17) 0.87463(16) 0.0325(5) Uani d 1 . .
    H H165 0.625494 1.409037 0.897862 0.049 Uiso calc 1 . .
    O O6G 0.14077(16) 0.37150(17) -0.15454(17) 0.0332(5) Uani d 1 . .
    H H65 0.102961 0.391534 -0.124551 0.050 Uiso calc 1 . .
    O O5I 0.78573(15) 0.52567(15) 0.67182(15) 0.0283(4) Uani d 1 . .
    O O3P 0.55256(14) 0.73672(14) 1.08289(16) 0.0280(5) Uani d 1 . .
    H H153 0.558371 0.789660 1.118925 0.042 Uiso calc 1 . .
    O O2B 0.47351(13) 0.10068(14) 0.37156(16) 0.0250(4) Uani d 1 . .
    H H80 0.4858(8) 0.0854(10) 0.323(3) 0.037 Uiso calc 1 . .
    O O4N 0.76379(15) 1.32522(15) 1.07547(15) 0.0270(4) Uani d 1 . .
    O O4D 0.27014(15) -0.34672(15) -0.34911(15) 0.0276(4) Uani d 1 . .
    O O2L 0.67061(16) 1.31983(15) 0.69207(16) 0.0308(5) Uani d 1 . .
    H H169 0.662053 1.319167 0.736814 0.046 Uiso calc 1 . .
    O O5N 0.81545(16) 1.31182(16) 1.27765(16) 0.0320(5) Uani d 1 . .
    O O5A 0.22133(15) 0.31348(16) 0.30186(18) 0.0318(5) Uani d 1 . .
    O O2C 0.38417(15) -0.27426(15) 0.20083(15) 0.0279(4) Uani d 1 . .
    H H84 0.419054 -0.309855 0.189874 0.042 Uiso calc 1 . .
    O O1W 0.48557(15) 0.24468(16) 0.56322(16) 0.0303(5) Uani d 1 . .
    H H18A 0.445451 0.195735 0.534311 0.045 Uiso d 1 . .
    H H18B 0.480260 0.261930 0.616067 0.045 Uiso d 1 . .
    O O5M 0.88729(15) 1.36866(19) 1.02618(16) 0.0336(5) Uani d 1 . .
    O O2H 0.48761(15) 0.49678(16) 0.09911(16) 0.0315(5) Uani d 1 . .
    H H71 0.529032 0.486102 0.125594 0.047 Uiso calc 1 . .
    O O5G 0.25089(15) 0.26615(15) -0.25711(15) 0.0276(4) Uani d 1 . .
    O O6I 0.88926(16) 0.52360(17) 0.80971(17) 0.0339(5) Uani d 1 . .
    H H148 0.924438 0.534406 0.854085 0.051 Uiso calc 1 . .
    O O4E 0.32910(18) -0.13183(17) -0.42103(18) 0.0362(5) Uani d 1 . .
    O O2I 0.54292(17) 0.44324(17) 0.57023(17) 0.0365(6) Uani d 1 . .
    H H149 0.540797 0.483110 0.556604 0.055 Uiso calc 1 . .
    O O3J 0.53090(15) 0.53372(16) 0.47931(16) 0.0310(5) Uani d 1 . .
    H H176 0.493507 0.562976 0.503116 0.046 Uiso calc 1 . .
    O O5F 0.2875(2) -0.04718(16) -0.48551(17) 0.0374(5) Uani d 1 . .
    O O2A 0.46924(15) 0.39526(15) 0.34311(16) 0.0292(5) Uani d 1 . .
    H H73 0.496848 0.438267 0.389003 0.044 Uiso calc 1 . .
    O O2N 0.56607(17) 1.26861(17) 1.24669(19) 0.0364(6) Uani d 1 . .
    H H162 0.535860 1.306944 1.270032 0.055 Uiso calc 1 . .
    O O6L 0.98554(17) 1.14392(19) 0.58507(19) 0.0422(6) Uani d 1 . .
    H H168 1.000376 1.198653 0.614766 0.063 Uiso calc 1 . .
    O O6C 0.03504(18) -0.42468(19) -0.05763(19) 0.0417(6) Uani d 1 . .
    H H82 0.062580 -0.435328 -0.021402 0.063 Uiso calc 1 . .
    O O3K 0.54173(15) 0.78671(16) 0.37916(18) 0.0340(5) Uani d 1 . .
    O O3I 0.53883(15) 0.5026(2) 0.75155(17) 0.0378(6) Uani d 1 . .
    H H150 0.489736 0.502015 0.725088 0.057 Uiso calc 1 . .
    O O6F 0.19948(19) 0.10289(17) -0.47574(17) 0.0372(5) Uani d 1 . .
    H H61 0.198261 0.066781 -0.526437 0.056 Uiso calc 1 . .
    O O2G 0.49327(18) 0.3003(2) -0.26120(18) 0.0458(7) Uani d 1 . .
    H H66 0.507964 0.260180 -0.251868 0.069 Uiso calc 1 . .
    O O11W 0.3588(2) 0.6672(2) 0.3201(2) 0.0454(6) Uani d 1 . .
    H H18C 0.360749 0.701641 0.296106 0.068 Uiso d 1 . .
    H H18D 0.312791 0.678308 0.345859 0.068 Uiso d 1 . .
    O O2W 0.34872(17) 0.36492(18) 0.5676(2) 0.0428(6) Uani d 1 . .
    H H17A 0.316253 0.322075 0.572224 0.064 Uiso d 1 . .
    H H17B 0.313053 0.370150 0.528180 0.064 Uiso d 1 . .
    O O2J 0.53701(18) 0.60521(18) 0.35856(18) 0.0383(6) Uani d 1 . .
    H H174 0.507(2) 0.5568(16) 0.314(2) 0.057 Uiso d 1 . .
    O O6O 0.88795(19) 1.15883(18) 1.37228(19) 0.0443(6) Uani d 1 . .
    H H156 0.837298 1.146368 1.381538 0.066 Uiso calc 1 . .
    O O6M 1.00303(18) 1.3825(2) 0.9272(2) 0.0441(6) Uani d 1 . .
    H H164 0.983089 1.392302 0.887631 0.066 Uiso calc 1 . .
    O O3N 0.59929(18) 1.3443(2) 1.1292(2) 0.0422(6) Uani d 1 . .
    H H161 0.613786 1.399001 1.159313 0.063 Uiso calc 1 . .
    O O2M 0.67426(19) 1.45197(18) 1.05828(18) 0.0375(5) Uani d 1 . .
    H H166 0.646448 1.409028 1.060761 0.056 Uiso calc 1 . .
    O O6B 0.03985(17) -0.04866(19) 0.27087(19) 0.0429(6) Uani d 1 . .
    H H78 0.026222 -0.020508 0.318321 0.064 Uiso calc 1 . .
    O O3F 0.52019(18) 0.1204(2) -0.3083(2) 0.0479(7) Uani d 1 . .
    H H63 0.549781 0.116408 -0.268435 0.072 Uiso calc 1 . .
    O O5J 0.7782(2) 0.6269(3) 0.4357(3) 0.0651(11) Uani d 1 . .
    O O3E 0.4539(2) -0.2536(2) -0.4736(2) 0.0460(7) Uani d 1 . .
    H H59 0.490001 -0.207565 -0.438177 0.069 Uiso calc 1 . .
    O O5E 0.1882(2) -0.3440(2) -0.4677(2) 0.0504(7) Uani d 1 . .
    O O2E 0.4107(2) -0.3985(2) -0.4311(2) 0.0553(9) Uani d 1 . .
    H H57 0.439976 -0.426339 -0.467581 0.083 Uiso calc 1 . .
    O O6D 0.0396(2) -0.4458(3) -0.3795(2) 0.0588(9) Uani d 1 . .
    H H86 0.047627 -0.484547 -0.365459 0.088 Uiso calc 1 . .
    O O2F 0.5116(2) -0.0741(2) -0.4046(2) 0.0522(8) Uani d 1 . .
    H H62 0.561956 -0.040660 -0.382332 0.078 Uiso calc 1 . .
    O O6P 0.9038(2) 0.8142(2) 1.1544(3) 0.0682(11) Uani d 1 . .
    H H152 0.944959 0.855410 1.190119 0.102 Uiso calc 1 . .
    C C3O 0.61962(19) 1.04633(19) 1.2026(2) 0.0228(6) Uani d 1 . .
    H H128 0.613993 1.021832 1.139690 0.027 Uiso calc 1 . .
    C C2L 0.7403(2) 1.27180(19) 0.6609(2) 0.0230(6) Uani d 1 . .
    H H108 0.766822 1.294111 0.624655 0.028 Uiso calc 1 . .
    C C1K 0.73704(19) 0.97918(19) 0.4432(2) 0.0226(5) Uani d 1 . .
    H H98 0.745669 1.021595 0.420243 0.027 Uiso calc 1 . .
    C C4B 0.27773(19) -0.09871(19) 0.2692(2) 0.0229(6) Uani d 1 . .
    H H18 0.278765 -0.123363 0.309755 0.027 Uiso calc 1 . .
    C C1L 0.81674(19) 1.28998(19) 0.7354(2) 0.0238(6) Uani d 1 . .
    H H109 0.844539 1.354072 0.764838 0.029 Uiso calc 1 . .
    C C1B 0.31065(19) 0.09432(19) 0.3709(2) 0.0221(5) Uani d 1 . .
    H H15 0.323037 0.147801 0.428007 0.027 Uiso calc 1 . .
    C C5I 0.7821(2) 0.5915(2) 0.7576(2) 0.0259(6) Uani d 1 . .
    H H140 0.775300 0.647941 0.757464 0.031 Uiso calc 1 . .
    C C1H 0.3231(2) 0.4412(2) 0.0453(2) 0.0251(6) Uani d 1 . .
    H H29 0.320691 0.486495 0.025852 0.030 Uiso calc 1 . .
    C C2K 0.64193(19) 0.91997(19) 0.4022(2) 0.0214(5) Uani d 1 . .
    H H99 0.636475 0.890830 0.339037 0.026 Uiso calc 1 . .
    C C3M 0.7196(2) 1.3567(2) 0.9220(2) 0.0244(6) Uani d 1 . .
    H H114 0.683208 1.301990 0.916478 0.029 Uiso calc 1 . .
    C C4K 0.7061(2) 0.7958(2) 0.4132(2) 0.0239(6) Uani d 1 . .
    H H101 0.702809 0.759715 0.350709 0.029 Uiso calc 1 . .
    C C4L 0.78089(19) 1.12283(18) 0.5763(2) 0.0218(5) Uani d 1 . .
    H H106 0.807754 1.139232 0.536315 0.026 Uiso calc 1 . .
    C C4C 0.23020(19) -0.3551(2) -0.0157(2) 0.0227(5) Uani d 1 . .
    H H11 0.207640 -0.416867 -0.027815 0.027 Uiso calc 1 . .
    C C1I 0.7067(2) 0.5024(2) 0.6088(2) 0.0271(6) Uani d 1 . .
    H H144 0.715164 0.454802 0.553536 0.033 Uiso calc 1 . .
    C C5L 0.85443(19) 1.1452(2) 0.6548(2) 0.0256(6) Uani d 1 . .
    H H105 0.828687 1.122352 0.691108 0.031 Uiso calc 1 . .
    C C3L 0.70319(19) 1.1718(2) 0.6043(2) 0.0226(5) Uani d 1 . .
    H H107 0.671099 1.148489 0.637340 0.027 Uiso calc 1 . .
    C C1D 0.2073(2) -0.4362(2) -0.1723(2) 0.0238(6) Uani d 1 . .
    H H1 0.180193 -0.481154 -0.157237 0.029 Uiso calc 1 . .
    C C5B 0.20300(19) -0.04334(19) 0.2795(2) 0.0237(6) Uani d 1 . .
    H H19 0.195701 -0.027549 0.232522 0.028 Uiso calc 1 . .
    C C4O 0.7089(2) 1.1130(2) 1.2481(2) 0.0234(6) Uani d 1 . .
    H H129 0.711035 1.143921 1.310759 0.028 Uiso calc 1 . .
    C C3B 0.37231(18) -0.04419(19) 0.2819(2) 0.0214(5) Uani d 1 . .
    H H17 0.372839 -0.031788 0.232907 0.026 Uiso calc 1 . .
    C C3K 0.6275(2) 0.8467(2) 0.4285(2) 0.0252(6) Uani d 1 . .
    H H100 0.625046 0.874316 0.490341 0.030 Uiso calc 1 . .
    C C4I 0.70031(19) 0.55971(19) 0.7878(2) 0.0229(6) Uani d 1 . .
    H H141 0.709375 0.506752 0.794026 0.028 Uiso calc 1 . .
    C C4H 0.3141(2) 0.3953(2) 0.1809(2) 0.0257(6) Uani d 1 . .
    H H32 0.306738 0.452989 0.226943 0.031 Uiso calc 1 . .
    C C5O 0.7905(2) 1.0670(2) 1.2293(2) 0.0265(6) Uani d 1 . .
    H H130 0.791898 1.042324 1.167403 0.032 Uiso calc 1 . .
    C C4P 0.71111(19) 0.78935(19) 1.0858(2) 0.0238(6) Uani d 1 . .
    H H136 0.729405 0.778077 1.134567 0.029 Uiso calc 1 . .
    C C5C 0.1591(2) -0.2983(2) 0.0206(2) 0.0267(6) Uani d 1 . .
    H H12 0.180653 -0.236935 0.031289 0.032 Uiso calc 1 . .
    C C2D 0.2840(2) -0.47043(19) -0.2210(2) 0.0241(6) Uani d 1 . .
    H H2 0.257984 -0.530641 -0.269203 0.029 Uiso calc 1 . .
    C C1P 0.7129(2) 0.6185(2) 0.9428(2) 0.0251(6) Uani d 1 . .
    H H133 0.723353 0.557237 0.923696 0.030 Uiso calc 1 . .
    C C2P 0.6321(2) 0.63080(19) 0.9890(2) 0.0249(6) Uani d 1 . .
    H H134 0.644516 0.613941 1.034821 0.030 Uiso calc 1 . .
    C C4N 0.7591(2) 1.3419(2) 1.1609(2) 0.0260(6) Uani d 1 . .
    H H122 0.771367 1.406958 1.199240 0.031 Uiso calc 1 . .
    C C3C 0.32148(19) -0.31751(19) 0.0496(2) 0.0225(6) Uani d 1 . .
    H H10 0.346943 -0.257413 0.058965 0.027 Uiso calc 1 . .
    C C2C 0.3040(2) -0.31241(19) 0.1342(2) 0.0231(5) Uani d 1 . .
    H H9 0.282243 -0.373720 0.123680 0.028 Uiso calc 1 . .
    C C3P 0.62033(19) 0.72757(19) 1.03117(19) 0.0228(6) Uani d 1 . .
    H H135 0.599670 0.743103 0.985788 0.027 Uiso calc 1 . .
    C C4D 0.2370(2) -0.4045(2) -0.3154(2) 0.0250(6) Uani d 1 . .
    H H4 0.208491 -0.464088 -0.363409 0.030 Uiso calc 1 . .
    C C3A 0.38758(19) 0.2627(2) 0.3374(2) 0.0233(6) Uani d 1 . .
    H H24 0.405646 0.230425 0.281307 0.028 Uiso calc 1 . .
    C C2H 0.4031(2) 0.4758(2) 0.1214(2) 0.0262(6) Uani d 1 . .
    H H30 0.392291 0.531174 0.168214 0.031 Uiso calc 1 . .
    C C5P 0.7847(2) 0.7730(2) 1.0311(2) 0.0304(7) Uani d 1 . .
    H H137 0.766818 0.784601 0.982437 0.037 Uiso calc 1 . .
    C C3G 0.4212(2) 0.3396(2) -0.1359(2) 0.0235(6) Uani d 1 . .
    H H38 0.432668 0.284703 -0.134811 0.028 Uiso calc 1 . .
    C C4M 0.80454(19) 1.3362(2) 0.8849(2) 0.0231(6) Uani d 1 . .
    H H115 0.838944 1.391140 0.889194 0.028 Uiso calc 1 . .
    C C4G 0.33059(19) 0.3565(2) -0.10779(19) 0.0219(5) Uani d 1 . .
    H H39 0.318045 0.412856 -0.104863 0.026 Uiso calc 1 . .
    C C6G 0.1600(2) 0.2932(2) -0.1509(2) 0.0306(7) Uani d 1 . .
    H H64A 0.114053 0.241332 -0.192692 0.037 Uiso calc 1 . .
    H H64B 0.157577 0.300101 -0.093572 0.037 Uiso calc 1 . .
    C C2O 0.61608(19) 0.9703(2) 1.2249(2) 0.0240(6) Uani d 1 . .
    H H127 0.615319 0.995256 1.286970 0.029 Uiso calc 1 . .
    C C1C 0.22856(19) -0.2583(2) 0.1655(2) 0.0235(6) Uani d 1 . .
    H H8 0.216141 -0.257705 0.218959 0.028 Uiso calc 1 . .
    C C3D 0.3182(2) -0.4117(2) -0.2602(2) 0.0236(6) Uani d 1 . .
    H H3 0.348207 -0.351760 -0.213604 0.028 Uiso calc 1 . .
    C C3I 0.6123(2) 0.5374(2) 0.7235(2) 0.0289(6) Uani d 1 . .
    H H142 0.600399 0.591750 0.721467 0.035 Uiso calc 1 . .
    C C2M 0.7496(2) 1.4271(2) 1.0178(2) 0.0293(6) Uani d 1 . .
    H H113 0.783755 1.481044 1.019952 0.035 Uiso calc 1 . .
    C C1N 0.7277(2) 1.2688(2) 1.2749(2) 0.0263(6) Uani d 1 . .
    H H119 0.723753 1.276642 1.332892 0.032 Uiso calc 1 . .
    C C5M 0.8643(2) 1.3037(3) 0.9366(2) 0.0302(7) Uani d 1 . .
    H H116 0.833673 1.245835 0.929040 0.036 Uiso calc 1 . .
    C C6I 0.8726(2) 0.6056(2) 0.8134(2) 0.0308(7) Uani d 1 . .
    H H14A 0.921239 0.629997 0.793962 0.037 Uiso calc 1 . .
    H H14B 0.873005 0.648742 0.873000 0.037 Uiso calc 1 . .
    C C2B 0.39096(18) 0.04397(19) 0.3638(2) 0.0219(5) Uani d 1 . .
    H H16 0.398659 0.031312 0.412801 0.026 Uiso calc 1 . .
    C C1O 0.70214(19) 0.92891(19) 1.2083(2) 0.0231(6) Uani d 1 . .
    H H126 0.701780 0.886321 1.231339 0.028 Uiso calc 1 . .
    C C3N 0.6614(2) 1.3025(2) 1.1592(2) 0.0288(6) Uani d 1 . .
    H H121 0.648631 1.238393 1.117193 0.035 Uiso calc 1 . .
    C C4J 0.6947(2) 0.5696(2) 0.5146(2) 0.0310(7) Uani d 1 . .
    H H91 0.698633 0.507985 0.474171 0.037 Uiso calc 1 . .
    C C3J 0.6079(2) 0.5921(2) 0.4833(2) 0.0257(6) Uani d 1 . .
    H H92 0.604779 0.653952 0.524109 0.031 Uiso calc 1 . .
    C C4A 0.2950(2) 0.2133(2) 0.3345(2) 0.0255(6) Uani d 1 . .
    H H25 0.280352 0.239391 0.392631 0.031 Uiso calc 1 . .
    C C2N 0.6542(2) 1.3111(2) 1.2472(2) 0.0300(7) Uani d 1 . .
    H H120 0.664651 1.374977 1.289516 0.036 Uiso calc 1 . .
    C C2J 0.6147(2) 0.5861(2) 0.3953(2) 0.0313(7) Uani d 1 . .
    H H93 0.618809 0.524089 0.355985 0.038 Uiso calc 1 . .
    C C4F 0.3592(2) 0.0951(2) -0.3650(2) 0.0311(7) Uani d 1 . .
    H H44 0.374356 0.118033 -0.404705 0.037 Uiso calc 1 . .
    C C2I 0.6227(2) 0.4675(2) 0.6342(2) 0.0277(6) Uani d 1 . .
    H H143 0.632924 0.413489 0.637786 0.033 Uiso calc 1 . .
    C C5H 0.2360(2) 0.3621(3) 0.1036(2) 0.0317(7) Uani d 1 . .
    H H33 0.242856 0.303878 0.058066 0.038 Uiso calc 1 . .
    C C5G 0.2535(2) 0.2785(2) -0.1706(2) 0.0256(6) Uani d 1 . .
    H H40 0.264847 0.223570 -0.169296 0.031 Uiso calc 1 . .
    C C6B 0.1118(2) -0.0930(2) 0.2793(3) 0.0360(8) Uani d 1 . .
    H H77A 0.098975 -0.153822 0.231533 0.043 Uiso calc 1 . .
    H H77B 0.115229 -0.096473 0.332912 0.043 Uiso calc 1 . .
    C C1J 0.7003(2) 0.6472(2) 0.3999(2) 0.0327(7) Uani d 1 . .
    H H94 0.704803 0.636699 0.341229 0.039 Uiso calc 1 . .
    C C5D 0.1676(2) -0.3649(2) -0.2595(2) 0.0301(7) Uani d 1 . .
    H H5 0.195658 -0.304644 -0.212388 0.036 Uiso calc 1 . .
    C C6L 0.9402(2) 1.1077(2) 0.6311(2) 0.0342(7) Uani d 1 . .
    H H16A 0.981755 1.120867 0.683736 0.041 Uiso calc 1 . .
    H H16B 0.923400 1.042913 0.595940 0.041 Uiso calc 1 . .
    C C1F 0.3553(3) -0.0918(2) -0.4711(3) 0.0370(8) Uani d 1 . .
    H H47 0.362716 -0.138794 -0.527239 0.044 Uiso calc 1 . .
    C C5K 0.7987(2) 0.8606(2) 0.4547(3) 0.0311(7) Uani d 1 . .
    H H102 0.810724 0.889468 0.518251 0.037 Uiso calc 1 A 2
    C C6F 0.1866(2) 0.0560(2) -0.4275(2) 0.0337(7) Uani d 1 . .
    H H60A 0.136551 0.004820 -0.460269 0.040 Uiso calc 1 . .
    H H60B 0.169376 0.095403 -0.373601 0.040 Uiso calc 1 . .
    C C6C 0.0660(2) -0.3344(2) -0.0366(2) 0.0316(7) Uani d 1 . .
    H H81A 0.023323 -0.298391 -0.007095 0.038 Uiso calc 1 . .
    H H81B 0.068283 -0.330395 -0.089399 0.038 Uiso calc 1 . .
    C C3H 0.40532(19) 0.4078(2) 0.1539(2) 0.0223(5) Uani d 1 . .
    H H31 0.412370 0.350531 0.107019 0.027 Uiso calc 1 . .
    C C6O 0.8820(2) 1.1276(2) 1.2820(3) 0.0355(8) Uani d 1 . .
    H H15A 0.930640 1.094732 1.263202 0.043 Uiso calc 1 . .
    H H15B 0.890895 1.178657 1.271238 0.043 Uiso calc 1 . .
    C C1M 0.8143(2) 1.3964(2) 1.0673(2) 0.0296(6) Uani d 1 . .
    H H112 0.838949 1.446760 1.125538 0.035 Uiso calc 1 . .
    C C2A 0.3860(2) 0.3583(2) 0.3560(2) 0.0261(6) Uani d 1 . .
    H H23 0.382167 0.393452 0.417107 0.031 Uiso calc 1 . .
    C C1A 0.3026(2) 0.3633(2) 0.3001(2) 0.0263(6) Uani d 1 . .
    H H22 0.296500 0.426351 0.323651 0.032 Uiso calc 1 . .
    C C6M 0.9571(2) 1.2972(3) 0.9114(2) 0.0360(7) Uani d 1 . .
    H H16C 0.993496 1.275883 0.944716 0.043 Uiso calc 1 . .
    H H16D 0.949490 1.254439 0.850369 0.043 Uiso calc 1 . .
    C C1G 0.3322(2) 0.2469(2) -0.2866(2) 0.0261(6) Uani d 1 . .
    H H36 0.325606 0.237890 -0.346046 0.031 Uiso calc 1 . .
    C C2G 0.4130(2) 0.3225(2) -0.2295(2) 0.0297(6) Uani d 1 . .
    H H37 0.402220 0.377099 -0.231631 0.036 Uiso calc 1 . .
    C C5F 0.2709(2) 0.0236(2) -0.4070(2) 0.0313(7) Uani d 1 . .
    H H43 0.259478 -0.000952 -0.367783 0.038 Uiso calc 1 . .
    C C5N 0.8291(2) 1.3010(2) 1.1942(2) 0.0296(6) Uani d 1 . .
    H H123 0.822373 1.237134 1.153070 0.035 Uiso calc 1 . .
    C C5A 0.2218(2) 0.2201(2) 0.2722(3) 0.0354(8) Uani d 1 . .
    H H26 0.228115 0.187738 0.211554 0.043 Uiso calc 0.5 B 1
    H H26A 0.242474 0.198121 0.216841 0.043 Uiso calc 0.5 C 2
    C C6P 0.8777(2) 0.8298(3) 1.0829(3) 0.0488(11) Uani d 1 . .
    H H15C 0.922669 0.815094 1.045935 0.059 Uiso calc 1 . .
    H H15D 0.875526 0.892869 1.103937 0.059 Uiso calc 1 . .
    C C1E 0.2557(3) -0.3821(2) -0.4396(3) 0.0381(8) Uani d 1 . .
    H H50 0.233598 -0.447115 -0.466634 0.046 Uiso calc 1 . .
    C C3F 0.4370(2) 0.0555(2) -0.3430(3) 0.0371(8) Uani d 1 . .
    H H45 0.423245 0.037637 -0.299475 0.044 Uiso calc 1 . .
    C C4E 0.2992(3) -0.2274(3) -0.4629(3) 0.0394(8) Uani d 1 . .
    H H53 0.285868 -0.251608 -0.525977 0.047 Uiso calc 1 . .
    C C3E 0.3763(3) -0.2655(3) -0.4371(3) 0.0381(8) Uani d 1 . .
    H H52 0.394785 -0.233660 -0.373684 0.046 Uiso calc 1 . .
    C C2E 0.3468(3) -0.3648(3) -0.4666(3) 0.0452(9) Uani d 1 . .
    H H51 0.338054 -0.397941 -0.530001 0.054 Uiso calc 1 . .
    O O6H1 0.1267(6) 0.4429(7) 0.1842(6) 0.069(2) Uani d 0.5 D 1
    H H69A 0.084790 0.454334 0.158887 0.104 Uiso calc 0.5 D 1
    O O6H2 0.1390(5) 0.4201(6) 0.2070(5) 0.0513(18) Uani d 0.5 D 2
    H H69B 0.086549 0.414795 0.215377 0.077 Uiso calc 0.5 D 2
    O O6N 0.9921(2) 1.3200(4) 1.2466(4) 0.0879(15) Uani d 1 . .
    H H160 0.981500 1.326387 1.293386 0.132 Uiso calc 1 . .
    O O17W 0.0313(3) 0.5385(3) 0.0836(3) 0.0830(13) Uani d 1 . .
    C C6H 0.1430(2) 0.3523(3) 0.1262(3) 0.0485(10) Uani d 1 . .
    H H68A 0.096105 0.323025 0.073732 0.058 Uiso calc 0.5 D 1
    H H68B 0.140308 0.315691 0.155118 0.058 Uiso calc 0.5 D 1
    H H68C 0.097373 0.352977 0.082698 0.058 Uiso calc 0.5 D 2
    H H68D 0.128281 0.294788 0.125100 0.058 Uiso calc 0.5 D 2
    C C5E 0.2133(3) -0.2475(3) -0.4319(4) 0.0491(10) Uani d 1 . .
    C C2F 0.4473(3) -0.0271(3) -0.4240(3) 0.0405(8) Uani d 1 . .
    H H46 0.469776 -0.007000 -0.463401 0.049 Uiso calc 1 . .
    C C6D 0.0817(3) -0.3610(3) -0.3107(3) 0.0457(9) Uani d 1 . .
    H H85A 0.039178 -0.337689 -0.272430 0.055 Uiso calc 1 . .
    H H85B 0.096917 -0.320047 -0.333539 0.055 Uiso calc 1 . .
    O O6J2 0.8766(4) 0.5577(4) 0.5147(4) 0.078(2) Uani d 0.681(10) E 1
    H H96 0.839184 0.521215 0.518670 0.117 Uiso calc 0.681(10) E 1
    C C5J 0.7781(3) 0.6352(5) 0.5205(5) 0.077(2) Uani d 1 . .
    H H90 0.762506 0.694290 0.553033 0.093 Uiso calc 1 . .
    C C6N 0.9268(3) 1.3497(4) 1.2097(4) 0.0577(13) Uani d 1 . .
    H H15E 0.940345 1.342281 1.154716 0.069 Uiso calc 1 . .
    H H15F 0.931009 1.413403 1.247274 0.069 Uiso calc 1 . .
    C C6A2 0.1259(9) 0.1885(11) 0.2886(9) 0.045(3) Uani d 0.5 F 1
    H H74A 0.078314 0.194721 0.250531 0.053 Uiso calc 0.5 F 1
    H H74B 0.118894 0.125088 0.271841 0.053 Uiso calc 0.5 F 1
    O O6A2 0.1102(5) 0.2371(7) 0.3795(6) 0.070(2) Uani d 0.5 F 1
    H H76B 0.060(8) 0.288(8) 0.3835(9) 0.105 Uiso calc 0.5 F 1
    O O6A1 0.0648(3) 0.1665(3) 0.1881(4) 0.0340(11) Uani d 0.5 F 2
    H H76A 0.049775 0.215614 0.206502 0.051 Uiso calc 0.5 F 2
    C C6A1 0.1262(9) 0.1658(9) 0.2527(8) 0.034(2) Uani d 0.5 F 2
    H H74C 0.130932 0.103981 0.236015 0.041 Uiso calc 0.5 F 2
    H H74D 0.101785 0.188688 0.305482 0.041 Uiso calc 0.5 F 2
    C C6J 0.8707(4) 0.6430(4) 0.5734(5) 0.0787(16) Uani d 1 . .
    H H95A 0.918469 0.689071 0.577207 0.094 Uiso calc 0.681(10) E 1
    H H95B 0.867133 0.650010 0.630629 0.094 Uiso calc 0.681(10) E 1
    H H95C 0.889915 0.703318 0.621860 0.094 Uiso calc 0.319(10) E 2
    H H95D 0.864555 0.601232 0.596598 0.094 Uiso calc 0.319(10) E 2
    O O6E1 0.0955(12) -0.2315(11) -0.5249(10) 0.135(5) Uani d 0.5 G 1
    H H3A 0.120128 -0.271701 -0.555845 0.203 Uiso calc 0.5 G 1
    C C6E1 0.1300(10) -0.2042(10) -0.4412(11) 0.059(3) Uani d 0.5 G 1
    H H58A 0.082986 -0.220544 -0.414892 0.071 Uiso calc 0.5 G 1
    H H58B 0.148970 -0.139331 -0.410665 0.071 Uiso calc 0.5 G 1
    O O6E2 0.0580(4) -0.2339(6) -0.4395(8) 0.082(3) Uani d 0.5 G 2
    H H3B 0.023202 -0.203576 -0.447411 0.123 Uiso calc 0.5 G 2
    C C6E2 0.1375(9) -0.2283(10) -0.4785(10) 0.056(3) Uani d 0.5 G 2
    H H58C 0.153946 -0.168810 -0.472727 0.068 Uiso calc 0.5 G 2
    H H58D 0.124115 -0.271888 -0.539680 0.068 Uiso calc 0.5 G 2
    O O18W 0.7415(3) 0.6151(3) 0.1973(3) 0.0746(11) Uani d 1 . .
    O O3W 0.57812(19) 0.6781(2) 0.2082(2) 0.0427(6) Uani d 1 . .
    H H2WA 0.543447 0.627810 0.192091 0.064 Uiso d 1 . .
    H H2WB 0.562760 0.691511 0.168178 0.064 Uiso d 1 . .
    O O5W 0.95468(17) 0.42708(19) 0.65887(19) 0.0413(6) Uani d 1 . .
    H H3WA 0.982321 0.386821 0.660296 0.062 Uiso d 1 . .
    H H3WB 0.963261 0.467232 0.711564 0.062 Uiso d 1 . .
    O O4W 0.8557(2) 0.3241(2) 0.4879(2) 0.0524(7) Uani d 1 . .
    H H4WA 0.853898 0.290389 0.511504 0.079 Uiso d 1 . .
    H H4WB 0.824511 0.363095 0.514489 0.079 Uiso d 1 . .
    O O6W 0.66308(17) 0.27742(19) 0.45749(18) 0.0377(5) Uani d 1 . .
    H H5WA 0.613768 0.289410 0.440276 0.057 Uiso d 1 . .
    H H5WB 0.650579 0.235219 0.470067 0.057 Uiso d 1 . .
    O O9W 0.96086(17) 1.03482(18) 0.41120(18) 0.0377(5) Uani d 1 . .
    H H6WA 0.917160 0.998846 0.412368 0.056 Uiso d 1 . .
    H H6WB 0.975257 1.077754 0.462820 0.056 Uiso d 1 . .
    O O7W 0.07383(16) 0.32250(18) 0.67389(19) 0.0366(5) Uani d 1 . .
    H H7WA 0.120021 0.308498 0.650747 0.055 Uiso d 1 . .
    H H7WB 0.086153 0.321928 0.721890 0.055 Uiso d 1 . .
    O O8W 0.18028(19) 0.27077(19) 0.5486(2) 0.0429(6) Uani d 1 . .
    H H8WA 0.177603 0.218572 0.540680 0.064 Uiso d 1 . .
    H H8WB 0.143470 0.295326 0.530023 0.064 Uiso d 1 . .
    O O19W 0.9146(4) 0.6597(4) 0.1674(4) 0.1066(18) Uani d 1 . .
    O O15W 0.0418(7) 0.7128(9) 0.3110(8) 0.192(4) Uani d 1 H 1
    O O14W 0.9950(5) 0.3989(7) 0.4198(5) 0.155(4) Uani d 1 . .
    O O6K1 0.9611(8) 0.8782(8) 0.499(2) 0.084(6) Uani d 0.53(4) I 1
    H H1D 0.971005 0.872130 0.542193 0.126 Uiso calc 0.53(4) I 1
    C C6K1 0.8809(11) 0.8167(16) 0.4420(16) 0.044(4) Uani d 0.53(4) I 1
    H H6A 0.871216 0.765747 0.452968 0.053 Uiso calc 0.53(4) I 1
    H H6B 0.888546 0.794613 0.382403 0.053 Uiso calc 0.53(4) I 1
    O O10W 0.1552(6) 0.3800(7) 0.4684(6) 0.133(2) Uani d 1 J 2
    H H0AA 0.203617 0.378294 0.447614 0.199 Uiso d 1 J 2
    H H0AB 0.123652 0.406403 0.447476 0.199 Uiso d 1 J 2
    O O13W 0.9767(9) 0.5847(7) 0.4050(8) 0.118(3) Uani d 0.578(12) K 5
    O O6J1 0.9400(6) 0.6234(8) 0.5190(8) 0.069(3) Uani d 0.319(10) E 2
    H H96A 0.914887 0.590926 0.468113 0.103 Uiso calc 0.319(10) E 2
    O O16W 0.1722(5) 0.6001(6) 0.2501(7) 0.153(3) Uani d 1 L 1
    O O12W 0.9259(11) 0.5828(9) 0.3209(11) 0.111(4) Uani d 0.422(12) K 4
    O O6K2 0.9625(8) 0.8655(11) 0.448(2) 0.068(5) Uani d 0.47(4) I 2
    H H1E 0.999543 0.838023 0.457628 0.103 Uiso calc 0.47(4) I 2
    C C6K2 0.8742(13) 0.8103(18) 0.4156(19) 0.046(5) Uani d 0.47(4) I 2
    H H6AA 0.874542 0.760504 0.428168 0.055 Uiso calc 0.47(4) I 2
    H H6AB 0.859853 0.785497 0.353011 0.055 Uiso calc 0.47(4) I 2
loop_
    _atom_site_aniso_label
    _atom_site_aniso_U_11
    _atom_site_aniso_U_22
    _atom_site_aniso_U_33
    _atom_site_aniso_U_12
    _atom_site_aniso_U_13
    _atom_site_aniso_U_23
    Li1 0.027(2) 0.031(2) 0.021(2) 0.0053(19) 0.0061(19) 0.010(2)
    Li2 0.047(3) 0.050(4) 0.048(4) 0.008(3) 0.010(3) 0.030(3)
    O4G 0.0276(10) 0.0275(10) 0.0177(10) 0.0093(8) 0.0072(8) 0.0131(8)
    O4B 0.0257(9) 0.0217(9) 0.0178(10) 0.0045(7) 0.0044(8) 0.0059(8)
    O4I 0.0237(9) 0.0258(10) 0.0237(11) 0.0091(8) 0.0037(8) 0.0096(9)
    O5L 0.0189(9) 0.0267(10) 0.0251(11) 0.0024(8) 0.0056(8) 0.0071(9)
    O4M 0.0244(9) 0.0237(9) 0.0216(11) 0.0054(7) 0.0071(8) 0.0100(8)
    O5D 0.0190(9) 0.0377(11) 0.0243(11) 0.0022(8) 0.0015(8) 0.0154(10)
    O4C 0.0259(9) 0.0253(10) 0.0178(10) 0.0007(8) 0.0034(8) 0.0088(8)
    O4L 0.0304(10) 0.0182(9) 0.0206(10) 0.0023(8) 0.0015(8) 0.0063(8)
    O2K 0.0219(9) 0.0248(10) 0.0288(12) 0.0062(8) 0.0013(8) 0.0099(9)
    O5B 0.0202(9) 0.0202(9) 0.0233(11) 0.0017(7) 0.0069(8) 0.0044(8)
    O4P 0.0235(9) 0.0216(9) 0.0207(10) 0.0045(7) 0.0059(8) 0.0076(8)
    O2P 0.0267(10) 0.0263(10) 0.0269(12) -0.0030(8) 0.0000(9) 0.0085(9)
    O3B 0.0167(8) 0.0245(9) 0.0287(11) 0.0074(7) 0.0043(8) 0.0103(9)
    O3C 0.0178(9) 0.0283(10) 0.0245(11) 0.0060(8) 0.0042(8) 0.0083(9)
    O5C 0.0183(9) 0.0311(10) 0.0212(11) 0.0001(8) 0.0022(8) 0.0060(9)
    O4H 0.0314(11) 0.0278(10) 0.0231(11) 0.0036(8) 0.0080(9) 0.0136(9)
    O4F 0.0372(12) 0.0312(11) 0.0226(11) 0.0115(9) 0.0081(9) 0.0112(9)
    O4A 0.0256(10) 0.0253(10) 0.0231(11) 0.0071(8) 0.0049(8) 0.0114(9)
    O3L 0.0258(10) 0.0244(10) 0.0265(11) 0.0061(8) 0.0006(8) 0.0103(9)
    O5O 0.0215(9) 0.0235(10) 0.0266(11) 0.0023(8) 0.0007(8) 0.0104(9)
    O5K 0.0233(10) 0.0243(10) 0.0433(14) 0.0067(8) 0.0109(9) 0.0164(10)
    O4J 0.0352(11) 0.0259(10) 0.0312(12) 0.0064(9) 0.0006(9) 0.0165(10)
    O3A 0.0231(9) 0.0288(10) 0.0231(11) 0.0022(8) 0.0014(8) 0.0123(9)
    O3H 0.0196(9) 0.0317(11) 0.0229(11) 0.0022(8) 0.0008(8) 0.0149(9)
    O3O 0.0229(10) 0.0270(10) 0.0418(14) 0.0082(8) 0.0128(9) 0.0179(10)
    O2O 0.0218(9) 0.0236(10) 0.0344(12) 0.0027(8) 0.0102(9) 0.0083(9)
    O3G 0.0246(10) 0.0279(10) 0.0266(12) 0.0021(8) 0.0039(8) 0.0107(9)
    O4K 0.0438(12) 0.0252(10) 0.0231(11) 0.0028(9) 0.0000(9) 0.0144(9)
    O5H 0.0260(10) 0.0474(13) 0.0307(13) 0.0143(9) 0.0088(9) 0.0219(11)
    O3D 0.0288(10) 0.0297(10) 0.0258(11) 0.0128(8) 0.0109(9) 0.0130(9)
    O2D 0.0368(11) 0.0317(11) 0.0211(11) 0.0158(9) 0.0057(9) 0.0117(9)
    O5P 0.0214(9) 0.0288(11) 0.0265(12) 0.0092(8) -0.0007(8) 0.0005(9)
    O4O 0.0293(10) 0.0239(10) 0.0215(11) 0.0039(8) 0.0063(8) 0.0112(9)
    O3M 0.0325(11) 0.0424(12) 0.0288(12) 0.0187(10) 0.0094(9) 0.0188(11)
    O6G 0.0284(11) 0.0391(12) 0.0377(14) 0.0136(9) 0.0111(10) 0.0203(11)
    O5I 0.0294(10) 0.0322(11) 0.0254(12) 0.0099(9) 0.0045(9) 0.0147(9)
    O3P 0.0241(10) 0.0247(10) 0.0304(12) 0.0017(8) 0.0097(9) 0.0088(9)
    O2B 0.0162(9) 0.0263(10) 0.0272(12) -0.0003(7) 0.0027(8) 0.0099(9)
    O4N 0.0281(10) 0.0303(10) 0.0259(12) 0.0031(8) 0.0097(9) 0.0158(9)
    O4D 0.0337(11) 0.0290(10) 0.0250(11) 0.0104(9) 0.0085(9) 0.0153(9)
    O2L 0.0337(11) 0.0314(11) 0.0272(12) 0.0167(9) 0.0069(9) 0.0113(10)
    O5N 0.0312(11) 0.0329(11) 0.0300(12) -0.0047(9) 0.0000(9) 0.0174(10)
    O5A 0.0254(10) 0.0377(12) 0.0467(15) 0.0103(9) 0.0143(10) 0.0294(11)
    O2C 0.0264(10) 0.0281(10) 0.0248(11) 0.0073(8) -0.0019(9) 0.0102(9)
    O1W 0.0307(11) 0.0380(12) 0.0268(12) 0.0106(9) 0.0079(9) 0.0179(10)
    O5M 0.0220(10) 0.0572(15) 0.0266(12) 0.0026(10) 0.0051(9) 0.0251(12)
    O2H 0.0272(10) 0.0404(12) 0.0313(12) 0.0026(9) 0.0070(9) 0.0214(11)
    O5G 0.0244(10) 0.0325(11) 0.0232(11) 0.0055(8) 0.0023(8) 0.0115(9)
    O6I 0.0284(11) 0.0371(12) 0.0310(13) 0.0056(9) -0.0047(9) 0.0147(10)
    O4E 0.0482(14) 0.0338(12) 0.0355(14) 0.0131(10) 0.0187(11) 0.0202(11)
    O2I 0.0382(12) 0.0344(12) 0.0311(13) -0.0112(10) -0.0083(10) 0.0187(11)
    O3J 0.0252(10) 0.0351(12) 0.0308(13) 0.0034(9) 0.0059(9) 0.0146(10)
    O5F 0.0595(16) 0.0269(11) 0.0254(12) 0.0127(11) 0.0098(11) 0.0107(10)
    O2A 0.0278(10) 0.0289(10) 0.0275(12) -0.0039(8) -0.0004(9) 0.0143(9)
    O2N 0.0320(11) 0.0374(12) 0.0510(16) 0.0139(10) 0.0243(11) 0.0251(12)
    O6L 0.0302(12) 0.0419(13) 0.0400(15) 0.0072(10) 0.0163(11) 0.0051(12)
    O6C 0.0347(12) 0.0447(14) 0.0371(15) -0.0055(10) -0.0064(11) 0.0186(12)
    O3K 0.0249(10) 0.0327(11) 0.0466(15) 0.0011(9) 0.0030(10) 0.0227(11)
    O3I 0.0191(10) 0.0617(16) 0.0351(14) -0.0032(10) 0.0002(9) 0.0288(13)
    O6F 0.0508(14) 0.0344(12) 0.0265(13) 0.0116(10) 0.0097(11) 0.0134(10)
    O2G 0.0317(12) 0.0638(17) 0.0254(13) -0.0032(12) 0.0122(10) 0.0087(12)
    O11W 0.0449(14) 0.0532(16) 0.0398(16) 0.0007(12) 0.0043(12) 0.0266(14)
    O2W 0.0308(12) 0.0347(12) 0.0514(17) 0.0079(10) 0.0173(11) 0.0083(12)
    O2J 0.0403(13) 0.0380(13) 0.0302(13) 0.0109(10) -0.0016(10) 0.0122(11)
    O6O 0.0394(13) 0.0330(12) 0.0424(16) 0.0026(10) -0.0088(11) 0.0077(12)
    O6M 0.0319(12) 0.0534(15) 0.0427(16) 0.0057(11) 0.0129(11) 0.0185(13)
    O3N 0.0389(13) 0.0607(16) 0.0488(17) 0.0254(12) 0.0172(12) 0.0388(15)
    O2M 0.0459(13) 0.0434(13) 0.0327(13) 0.0204(11) 0.0204(11) 0.0202(11)
    O6B 0.0262(11) 0.0458(14) 0.0391(15) 0.0083(10) 0.0063(10) 0.0051(12)
    O3F 0.0313(12) 0.0432(14) 0.066(2) 0.0104(11) 0.0096(13) 0.0230(14)
    O5J 0.0390(15) 0.099(3) 0.127(3) 0.0363(16) 0.0404(18) 0.101(3)
    O3E 0.0547(16) 0.0431(14) 0.0536(18) 0.0180(12) 0.0290(14) 0.0278(14)
    O5E 0.0576(17) 0.0429(15) 0.0506(18) -0.0049(12) -0.0137(14) 0.0316(14)
    O2E 0.076(2) 0.0560(17) 0.073(2) 0.0421(16) 0.0515(18) 0.0479(17)
    O6D 0.0362(14) 0.097(3) 0.058(2) 0.0103(15) -0.0048(13) 0.053(2)
    O2F 0.0399(14) 0.0421(15) 0.068(2) 0.0170(12) 0.0177(14) 0.0172(14)
    O6P 0.0441(16) 0.0523(18) 0.066(2) 0.0100(13) -0.0227(16) 0.0009(16)
    C3O 0.0193(12) 0.0242(13) 0.0229(14) 0.0056(10) 0.0060(10) 0.0090(11)
    C2L 0.0263(13) 0.0223(13) 0.0218(14) 0.0065(11) 0.0074(11) 0.0107(12)
    C1K 0.0208(12) 0.0227(13) 0.0244(15) 0.0063(10) 0.0059(11) 0.0106(11)
    C4B 0.0204(12) 0.0242(13) 0.0196(14) 0.0041(10) 0.0037(10) 0.0068(11)
    C1L 0.0225(13) 0.0249(13) 0.0246(15) 0.0058(10) 0.0077(11) 0.0112(12)
    C1B 0.0208(12) 0.0222(13) 0.0217(14) 0.0033(10) 0.0032(10) 0.0095(11)
    C5I 0.0245(13) 0.0232(13) 0.0266(16) 0.0049(10) 0.0043(12) 0.0091(12)
    C1H 0.0293(14) 0.0265(13) 0.0219(15) 0.0081(11) 0.0083(12) 0.0122(12)
    C2K 0.0199(12) 0.0226(12) 0.0213(14) 0.0052(10) 0.0043(10) 0.0100(11)
    C3M 0.0228(13) 0.0280(14) 0.0236(15) 0.0057(11) 0.0061(11) 0.0126(12)
    C4K 0.0256(13) 0.0251(13) 0.0219(15) 0.0026(11) 0.0036(11) 0.0127(12)
    C4L 0.0205(12) 0.0192(12) 0.0241(14) 0.0035(10) 0.0028(11) 0.0094(11)
    C4C 0.0208(12) 0.0246(13) 0.0210(14) 0.0036(10) 0.0019(11) 0.0100(11)
    C1I 0.0367(15) 0.0236(13) 0.0237(15) 0.0069(11) 0.0044(12) 0.0137(12)
    C5L 0.0199(13) 0.0264(14) 0.0253(15) 0.0057(10) 0.0033(11) 0.0080(12)
    C3L 0.0193(12) 0.0256(13) 0.0227(14) 0.0043(10) 0.0016(11) 0.0119(12)
    C1D 0.0244(13) 0.0233(13) 0.0183(14) 0.0011(10) 0.0005(11) 0.0071(11)
    C5B 0.0171(12) 0.0230(13) 0.0216(14) 0.0030(10) 0.0034(10) 0.0031(11)
    C4O 0.0256(13) 0.0242(13) 0.0223(15) 0.0036(11) 0.0049(11) 0.0128(12)
    C3B 0.0175(12) 0.0239(13) 0.0227(14) 0.0068(10) 0.0057(10) 0.0099(11)
    C3K 0.0244(13) 0.0277(14) 0.0280(16) 0.0042(11) 0.0086(12) 0.0162(13)
    C4I 0.0196(12) 0.0219(12) 0.0199(14) 0.0008(10) 0.0018(11) 0.0050(11)
    C4H 0.0250(13) 0.0318(15) 0.0229(15) 0.0052(11) 0.0064(11) 0.0150(13)
    C5O 0.0251(14) 0.0255(13) 0.0296(16) 0.0024(11) 0.0060(12) 0.0141(13)
    C4P 0.0193(12) 0.0225(13) 0.0221(15) 0.0036(10) 0.0023(11) 0.0047(11)
    C5C 0.0240(13) 0.0308(15) 0.0209(15) 0.0063(11) 0.0043(11) 0.0085(12)
    C2D 0.0272(13) 0.0222(13) 0.0192(14) 0.0039(10) 0.0008(11) 0.0079(11)
    C1P 0.0235(13) 0.0257(13) 0.0205(14) 0.0059(11) -0.0015(11) 0.0074(12)
    C2P 0.0246(13) 0.0237(13) 0.0222(15) 0.0038(11) 0.0014(11) 0.0084(12)
    C4N 0.0262(14) 0.0295(14) 0.0279(16) 0.0059(11) 0.0106(12) 0.0172(13)
    C3C 0.0186(12) 0.0226(13) 0.0238(15) 0.0039(10) 0.0024(11) 0.0094(11)
    C2C 0.0228(12) 0.0231(13) 0.0197(14) 0.0051(10) 0.0016(11) 0.0077(11)
    C3P 0.0218(12) 0.0227(12) 0.0200(14) 0.0043(10) 0.0047(11) 0.0068(11)
    C4D 0.0269(13) 0.0266(13) 0.0236(15) 0.0071(11) 0.0068(11) 0.0128(12)
    C3A 0.0223(13) 0.0257(13) 0.0209(14) 0.0031(10) 0.0039(11) 0.0107(11)
    C2H 0.0311(14) 0.0243(13) 0.0225(15) 0.0056(11) 0.0066(12) 0.0102(12)
    C5P 0.0204(13) 0.0267(14) 0.0286(17) 0.0022(11) 0.0044(12) 0.0006(13)
    C3G 0.0229(13) 0.0250(13) 0.0206(14) 0.0006(10) 0.0040(11) 0.0103(12)
    C4M 0.0188(12) 0.0285(14) 0.0221(15) 0.0045(10) 0.0042(10) 0.0121(12)
    C4G 0.0234(13) 0.0265(13) 0.0169(14) 0.0056(10) 0.0045(10) 0.0108(11)
    C6G 0.0226(13) 0.0368(16) 0.0340(18) 0.0029(12) 0.0034(12) 0.0193(14)
    C2O 0.0211(12) 0.0262(13) 0.0249(15) 0.0040(10) 0.0080(11) 0.0118(12)
    C1C 0.0203(12) 0.0250(13) 0.0179(14) 0.0015(10) 0.0024(11) 0.0051(11)
    C3D 0.0247(13) 0.0234(13) 0.0222(14) 0.0077(10) 0.0068(11) 0.0093(11)
    C3I 0.0234(13) 0.0350(15) 0.0249(16) -0.0007(11) -0.0008(12) 0.0142(13)
    C2M 0.0354(16) 0.0277(14) 0.0281(17) 0.0071(12) 0.0124(13) 0.0144(13)
    C1N 0.0337(15) 0.0228(13) 0.0240(15) 0.0023(11) 0.0110(12) 0.0120(12)
    C5M 0.0245(14) 0.0502(19) 0.0247(16) 0.0143(13) 0.0090(12) 0.0225(15)
    C6I 0.0218(13) 0.0327(16) 0.0299(17) 0.0009(11) 0.0036(12) 0.0097(14)
    C2B 0.0165(12) 0.0223(13) 0.0262(15) 0.0007(10) 0.0040(10) 0.0118(12)
    C1O 0.0222(13) 0.0245(13) 0.0206(14) 0.0027(10) 0.0051(11) 0.0093(11)
    C3N 0.0230(13) 0.0398(16) 0.0333(18) 0.0109(12) 0.0113(12) 0.0231(15)
    C4J 0.0294(15) 0.0377(16) 0.0410(19) 0.0104(13) 0.0108(14) 0.0295(16)
    C3J 0.0221(13) 0.0261(13) 0.0282(16) 0.0053(10) 0.0022(11) 0.0128(12)
    C4A 0.0226(13) 0.0289(14) 0.0319(17) 0.0053(11) 0.0091(12) 0.0193(13)
    C2N 0.0318(15) 0.0290(14) 0.0353(18) 0.0089(12) 0.0183(13) 0.0170(14)
    C2J 0.0373(16) 0.0269(14) 0.0291(17) 0.0068(12) 0.0053(13) 0.0129(13)
    C4F 0.0377(16) 0.0293(15) 0.0269(17) 0.0085(13) 0.0123(13) 0.0119(13)
    C2I 0.0323(15) 0.0253(13) 0.0204(15) -0.0014(11) -0.0014(12) 0.0100(12)
    C5H 0.0208(13) 0.0477(18) 0.0288(17) 0.0035(12) 0.0034(12) 0.0212(15)
    C5G 0.0251(13) 0.0264(13) 0.0242(15) 0.0032(11) 0.0019(11) 0.0123(12)
    C6B 0.0203(13) 0.0274(15) 0.046(2) -0.0004(11) 0.0104(13) 0.0056(14)
    C1J 0.0401(17) 0.0327(16) 0.0361(19) 0.0137(13) 0.0119(14) 0.0228(15)
    C5D 0.0261(14) 0.0391(16) 0.0342(18) 0.0139(12) 0.0125(13) 0.0218(15)
    C6L 0.0245(14) 0.0336(16) 0.0316(18) 0.0096(12) -0.0009(12) 0.0052(14)
    C1F 0.056(2) 0.0309(16) 0.0316(18) 0.0152(15) 0.0199(16) 0.0168(15)
    C5K 0.0233(14) 0.0201(13) 0.045(2) 0.0018(11) -0.0001(13) 0.0140(13)
    C6F 0.0347(16) 0.0329(16) 0.0268(17) 0.0011(13) 0.0051(13) 0.0102(14)
    C6C 0.0230(14) 0.0370(16) 0.0280(17) 0.0056(12) 0.0017(12) 0.0106(14)
    C3H 0.0205(12) 0.0274(13) 0.0184(14) 0.0038(10) 0.0026(10) 0.0109(11)
    C6O 0.0226(14) 0.0317(16) 0.049(2) 0.0009(12) 0.0009(14) 0.0193(16)
    C1M 0.0318(15) 0.0349(15) 0.0234(16) 0.0006(12) 0.0085(12) 0.0156(13)
    C2A 0.0280(14) 0.0279(14) 0.0256(16) 0.0037(11) 0.0067(12) 0.0156(13)
    C1A 0.0284(14) 0.0300(14) 0.0278(16) 0.0076(11) 0.0119(12) 0.0180(13)
    C6M 0.0240(14) 0.054(2) 0.0304(18) 0.0125(13) 0.0050(13) 0.0191(16)
    C1G 0.0296(14) 0.0283(14) 0.0200(14) 0.0042(11) 0.0052(11) 0.0113(12)
    C2G 0.0304(15) 0.0356(16) 0.0199(15) 0.0018(12) 0.0076(12) 0.0109(13)
    C5F 0.0406(17) 0.0267(14) 0.0251(16) 0.0061(12) 0.0108(13) 0.0102(13)
    C5N 0.0226(14) 0.0404(17) 0.0346(18) 0.0053(12) 0.0077(12) 0.0250(15)
    C5A 0.0206(14) 0.0377(17) 0.055(2) 0.0019(12) 0.0032(14) 0.0300(17)
    C6P 0.0210(15) 0.0384(19) 0.053(3) -0.0012(13) 0.0068(15) -0.0049(18)
    C1E 0.055(2) 0.0325(16) 0.0299(18) 0.0085(15) 0.0056(15) 0.0180(15)
    C3F 0.0360(17) 0.0363(17) 0.041(2) 0.0100(14) 0.0170(15) 0.0168(16)
    C4E 0.058(2) 0.0360(17) 0.0280(18) 0.0088(15) 0.0089(16) 0.0181(15)
    C3E 0.049(2) 0.0379(18) 0.038(2) 0.0171(15) 0.0206(16) 0.0217(16)
    C2E 0.069(3) 0.0356(18) 0.039(2) 0.0175(17) 0.0220(19) 0.0202(17)
    O6H1 0.041(4) 0.109(7) 0.052(5) 0.021(4) 0.022(4) 0.028(4)
    O6H2 0.033(3) 0.096(5) 0.051(4) 0.017(3) 0.014(3) 0.055(4)
    O6N 0.0421(18) 0.140(4) 0.137(4) 0.028(2) 0.023(2) 0.109(4)
    O17W 0.072 0.072(2) 0.074(3) -0.0193(19) 0.027(2) 0.013(2)
    C6H 0.0212(15) 0.081(3) 0.049(2) 0.0025(16) 0.0027(15) 0.038(2)
    C5E 0.044(2) 0.0411(19) 0.076(3) 0.0085(16) 0.004(2) 0.041(2)
    C2F 0.047(2) 0.0387(18) 0.046(2) 0.0185(15) 0.0291(17) 0.0215(17)
    C6D 0.0302(17) 0.074(3) 0.059(3) 0.0261(17) 0.0153(17) 0.047(2)
    O6J2 0.069(3) 0.070(3) 0.074(4) -0.016(3) 0.024(3) 0.020(3)
    C5J 0.0209(16) 0.137(5) 0.137(5) -0.003(2) -0.002(2) 0.127(5)
    C6N 0.0256(17) 0.093(4) 0.084(4) 0.0039(19) 0.0072(19) 0.069(3)
    C6A2 0.020(3) 0.057(8) 0.072(7) 0.001(4) 0.000(6) 0.046(7)
    O6A2 0.047(3) 0.108(6) 0.089(5) 0.026(4) 0.026(4) 0.069(5)
    O6A1 0.0156(18) 0.038(2) 0.046(3) 0.0006(16) -0.0087(18) 0.023(2)
    C6A1 0.022(3) 0.039(6) 0.049(6) 0.003(3) 0.003(5) 0.030(5)
    C6J 0.065(3) 0.089(4) 0.093(5) 0.012(3) 0.008(3) 0.055(4)
    O6E1 0.149(9) 0.142(9) 0.112(7) 0.066(7) 0.000(7) 0.056(7)
    C6E1 0.046(5) 0.052(7) 0.092(8) 0.008(4) 0.008(6) 0.046(7)
    O6E2 0.017(2) 0.080(4) 0.165(8) 0.005(3) 0.005(3) 0.075(5)
    C6E2 0.046(5) 0.054(7) 0.073(8) 0.007(4) -0.010(5) 0.040(6)
    O18W 0.083(3) 0.070(2) 0.056(2) 0.028(2) 0.013(2) 0.015(2)
    O3W 0.0425(14) 0.0472(15) 0.0399(15) 0.0069(11) 0.0045(11) 0.0233(13)
    O5W 0.0321(12) 0.0436(14) 0.0367(15) 0.0150(10) 0.0006(11) 0.0091(12)
    O4W 0.0497(16) 0.0530(17) 0.0395(17) 0.0101(13) 0.0007(13) 0.0112(14)
    O6W 0.0341(12) 0.0453(14) 0.0363(14) 0.0068(10) 0.0077(10) 0.0216(12)
    O9W 0.0324(12) 0.0399(13) 0.0335(14) 0.0025(10) 0.0077(10) 0.0122(11)
    O7W 0.0292(11) 0.0438(13) 0.0378(14) 0.0112(10) 0.0057(10) 0.0196(12)
    O8W 0.0405(13) 0.0429(14) 0.0531(18) 0.0060(11) 0.0137(12) 0.0288(14)
    O19W 0.091(3) 0.115(4) 0.099(4) 0.033(3) 0.005(3) 0.038(3)
    O15W 0.141(6) 0.253(10) 0.153(7) 0.067(7) -0.007(5) 0.074(7)
    O14W 0.108(5) 0.212(9) 0.112(5) -0.052(5) -0.026(4) 0.080(6)
    O6K1 0.037(4) 0.038(4) 0.137(14) 0.005(3) -0.019(7) 0.017(7)
    C6K1 0.017(4) 0.034(5) 0.078(11) 0.009(3) 0.000(5) 0.025(7)
    O10W 0.132(6) 0.155(7) 0.134(7) 0.057(5) 0.042(5) 0.076(5)
    O13W 0.139(7) 0.085(5) 0.112(7) 0.030(5) 0.060(6) 0.023(5)
    O6J1 0.020(4) 0.074(6) 0.116(8) -0.001(4) 0.003(4) 0.053(6)
    O16W 0.099(4) 0.140(5) 0.221(8) 0.015(4) 0.064(5) 0.081(5)
    O12W 0.128(7) 0.083(5) 0.117(7) 0.024(5) 0.067(6) 0.031(5)
    O6K2 0.024(3) 0.038(5) 0.124(13) 0.004(3) -0.004(6) 0.028(7)
    C6K2 0.025(5) 0.031(5) 0.078(12) 0.008(4) 0.001(5) 0.024(8)
_geom_special_details
;
 All esds (except the esd in the dihedral angle between two l.s. planes)
 are estimated using the full covariance matrix.  The cell esds are taken
 into account individually in the estimation of esds in distances, angles
 and torsion angles; correlations between esds in cell parameters are only
 used when they are defined by crystal symmetry.  An approximate (isotropic)
 treatment of cell esds is used for estimating esds involving l.s. planes.
;
loop_
    _geom_bond_atom_site_label_1
    _geom_bond_atom_site_label_2
    _geom_bond_site_symmetry_2
    _geom_bond_distance
    _geom_bond_publ_flag
    Li1 O2W . 1.882(6) ?
    Li1 O1W . 1.908(6) ?
    Li1 O2I . 1.921(6) ?
    Li1 O3A . 1.977(6) ?
    Li1 H17B . 2.3333 ?
    Li2 O2J . 1.902(8) ?
    Li2 O11W . 1.954(8) ?
    Li2 O3E 1_566 1.973(8) ?
    Li2 O3K . 1.979(7) ?
    O4G C1H . 1.413(4) ?
    O4G C4G . 1.445(4) ?
    O4B C1C . 1.407(4) ?
    O4B C4B . 1.429(4) ?
    O4I C1P . 1.412(4) ?
    O4I C4I . 1.435(4) ?
    O5L C1L . 1.412(3) ?
    O5L C5L . 1.428(4) ?
    O4M C1L . 1.415(4) ?
    O4M C4M . 1.437(4) ?
    O5D C1D . 1.407(4) ?
    O5D C5D . 1.439(4) ?
    O4C C1D . 1.419(4) ?
    O4C C4C . 1.436(4) ?
    O4L C1K . 1.401(4) ?
    O4L C4L . 1.447(3) ?
    O2K C2K . 1.421(3) ?
    O2K H171 . 0.8200 ?
    O5B C1B . 1.420(3) ?
    O5B C5B . 1.442(3) ?
    O4P C1O . 1.409(4) ?
    O4P C4P . 1.439(3) ?
    O2P C2P . 1.430(4) ?
    O2P H154 . 0.8200 ?
    O3B C3B . 1.415(3) ?
    O3B H79 . 0.8200 ?
    O3C C3C . 1.419(3) ?
    O3C H83 . 0.8200 ?
    O5C C1C . 1.404(3) ?
    O5C C5C . 1.448(4) ?
    O4H C1A . 1.417(4) ?
    O4H C4H . 1.439(4) ?
    O4F C4F . 1.414(4) ?
    O4F C1G . 1.428(4) ?
    O4A C1B . 1.409(4) ?
    O4A C4A . 1.439(4) ?
    O3L C3L . 1.437(4) ?
    O3L H170 . 0.8200 ?
    O5O C1O . 1.408(3) ?
    O5O C5O . 1.443(4) ?
    O5K C1K . 1.417(3) ?
    O5K C5K . 1.448(4) ?
    O4J C1I . 1.420(4) ?
    O4J C4J . 1.420(4) ?
    O3A C3A . 1.442(4) ?
    O3H C3H . 1.423(3) ?
    O3H H70 . 0.8200 ?
    O3O C3O . 1.437(3) ?
    O3O H157 . 0.8200 ?
    O2O C2O . 1.401(3) ?
    O2O H158 . 0.8200 ?
    O3G C3G . 1.425(3) ?
    O3G H67 . 0.8200 ?
    O4K C1J . 1.410(4) ?
    O4K C4K . 1.437(4) ?
    O5H C1H . 1.412(4) ?
    O5H C5H . 1.442(4) ?
    O3D C3D . 1.432(3) ?
    O3D H88 . 0.8200 ?
    O2D C2D . 1.420(4) ?
    O2D H87 . 0.8200 ?
    O5P C1P . 1.411(4) ?
    O5P C5P . 1.447(4) ?
    O4O C1N . 1.407(4) ?
    O4O C4O . 1.436(4) ?
    O3M C3M . 1.422(4) ?
    O3M H165 . 0.8200 ?
    O6G C6G . 1.426(4) ?
    O6G H65 . 0.8200 ?
    O5I C1I . 1.403(4) ?
    O5I C5I . 1.430(4) ?
    O3P C3P . 1.422(3) ?
    O3P H153 . 0.8200 ?
    O2B C2B . 1.429(3) ?
    O2B H80 . 0.82(6) ?
    O4N C4N . 1.415(4) ?
    O4N C1M . 1.425(4) ?
    O4D C1E . 1.405(4) ?
    O4D C4D . 1.433(4) ?
    O2L C2L . 1.413(4) ?
    O2L H169 . 0.8200 ?
    O5N C1N . 1.413(4) ?
    O5N C5N . 1.442(4) ?
    O5A C1A . 1.412(4) ?
    O5A C5A . 1.433(4) ?
    O2C C2C . 1.425(3) ?
    O2C H84 . 0.8200 ?
    O1W H18A . 0.8592 ?
    O1W H18B . 0.8584 ?
    O5M C1M . 1.397(4) ?
    O5M C5M . 1.425(4) ?
    O2H C2H . 1.424(4) ?
    O2H H71 . 0.8200 ?
    O5G C1G . 1.399(4) ?
    O5G C5G . 1.438(4) ?
    O6I C6I . 1.422(4) ?
    O6I H148 . 0.8200 ?
    O4E C1F . 1.404(4) ?
    O4E C4E . 1.433(4) ?
    O2I C2I . 1.419(4) ?
    O2I H149 . 0.8200 ?
    O3J C3J . 1.405(4) ?
    O3J H176 . 0.8200 ?
    O5F C1F . 1.406(5) ?
    O5F C5F . 1.439(4) ?
    O2A C2A . 1.421(4) ?
    O2A H73 . 0.8200 ?
    O2N C2N . 1.427(4) ?
    O2N H162 . 0.8200 ?
    O6L C6L . 1.412(5) ?
    O6L H168 . 0.8200 ?
    O6C C6C . 1.410(4) ?
    O6C H82 . 0.8200 ?
    O3K C3K . 1.439(4) ?
    O3I C3I . 1.433(4) ?
    O3I H150 . 0.8200 ?
    O6F C6F . 1.422(5) ?
    O6F H61 . 0.8200 ?
    O2G C2G . 1.408(4) ?
    O2G H66 . 0.8200 ?
    O11W H18C . 0.8655 ?
    O11W H18D . 0.8649 ?
    O2W H17A . 0.8696 ?
    O2W H17B . 0.8698 ?
    O2J C2J . 1.410(4) ?
    O2J H174 . 0.859(12) ?
    O6O C6O . 1.419(5) ?
    O6O H156 . 0.8200 ?
    O6M C6M . 1.419(5) ?
    O6M H164 . 0.8200 ?
    O3N C3N . 1.428(4) ?
    O3N H161 . 0.8200 ?
    O2M C2M . 1.415(4) ?
    O2M H166 . 0.8200 ?
    O6B C6B . 1.420(4) ?
    O6B H78 . 0.8200 ?
    O3F C3F . 1.424(5) ?
    O3F H63 . 0.8200 ?
    O5J C1J . 1.414(4) ?
    O5J C5J . 1.438(7) ?
    O3E C3E . 1.434(5) ?
    O3E H59 . 0.8200 ?
    O5E C1E . 1.422(5) ?
    O5E C5E . 1.447(5) ?
    O2E C2E . 1.397(6) ?
    O2E H57 . 0.8200 ?
    O6D C6D . 1.402(7) ?
    O6D H86 . 0.8200 ?
    O2F C2F . 1.430(5) ?
    O2F H62 . 0.8200 ?
    O6P C6P . 1.424(7) ?
    O6P H152 . 0.8200 ?
    C3O C4O . 1.510(4) ?
    C3O C2O . 1.514(4) ?
    C3O H128 . 0.9800 ?
    C2L C3L . 1.519(4) ?
    C2L C1L . 1.524(4) ?
    C2L H108 . 0.9800 ?
    C1K C2K . 1.525(4) ?
    C1K H98 . 0.9800 ?
    C4B C5B . 1.525(4) ?
    C4B C3B . 1.532(4) ?
    C4B H18 . 0.9800 ?
    C1L H109 . 0.9800 ?
    C1B C2B . 1.545(4) ?
    C1B H15 . 0.9800 ?
    C5I C6I . 1.503(4) ?
    C5I C4I . 1.532(4) ?
    C5I H140 . 0.9800 ?
    C1H C2H . 1.522(4) ?
    C1H H29 . 0.9800 ?
    C2K C3K . 1.520(4) ?
    C2K H99 . 0.9800 ?
    C3M C4M . 1.508(4) ?
    C3M C2M . 1.531(5) ?
    C3M H114 . 0.9800 ?
    C4K C3K . 1.523(4) ?
    C4K C5K . 1.530(4) ?
    C4K H101 . 0.9800 ?
    C4L C3L . 1.514(4) ?
    C4L C5L . 1.528(4) ?
    C4L H106 . 0.9800 ?
    C4C C5C . 1.527(4) ?
    C4C C3C . 1.535(4) ?
    C4C H11 . 0.9800 ?
    C1I C2I . 1.529(4) ?
    C1I H144 . 0.9800 ?
    C5L C6L . 1.523(4) ?
    C5L H105 . 0.9800 ?
    C3L H107 . 0.9800 ?
    C1D C2D . 1.531(4) ?
    C1D H1 . 0.9800 ?
    C5B C6B . 1.520(4) ?
    C5B H19 . 0.9800 ?
    C4O C5O . 1.521(4) ?
    C4O H129 . 0.9800 ?
    C3B C2B . 1.501(4) ?
    C3B H17 . 0.9800 ?
    C3K H100 . 0.9800 ?
    C4I C3I . 1.518(4) ?
    C4I H141 . 0.9800 ?
    C4H C5H . 1.520(4) ?
    C4H C3H . 1.524(4) ?
    C4H H32 . 0.9800 ?
    C5O C6O . 1.516(4) ?
    C5O H130 . 0.9800 ?
    C4P C5P . 1.521(4) ?
    C4P C3P . 1.521(4) ?
    C4P H136 . 0.9800 ?
    C5C C6C . 1.497(4) ?
    C5C H12 . 0.9800 ?
    C2D C3D . 1.528(4) ?
    C2D H2 . 0.9800 ?
    C1P C2P . 1.522(4) ?
    C1P H133 . 0.9800 ?
    C2P C3P . 1.513(4) ?
    C2P H134 . 0.9800 ?
    C4N C5N . 1.527(4) ?
    C4N C3N . 1.528(4) ?
    C4N H122 . 0.9800 ?
    C3C C2C . 1.513(4) ?
    C3C H10 . 0.9800 ?
    C2C C1C . 1.540(4) ?
    C2C H9 . 0.9800 ?
    C3P H135 . 0.9800 ?
    C4D C3D . 1.520(4) ?
    C4D C5D . 1.524(4) ?
    C4D H4 . 0.9800 ?
    C3A C2A . 1.512(4) ?
    C3A C4A . 1.519(4) ?
    C3A H24 . 0.9800 ?
    C2H C3H . 1.510(4) ?
    C2H H30 . 0.9800 ?
    C5P C6P . 1.513(4) ?
    C5P H137 . 0.9800 ?
    C3G C4G . 1.517(4) ?
    C3G C2G . 1.527(4) ?
    C3G H38 . 0.9800 ?
    C4M C5M . 1.524(4) ?
    C4M H115 . 0.9800 ?
    C4G C5G . 1.523(4) ?
    C4G H39 . 0.9800 ?
    C6G C5G . 1.509(4) ?
    C6G H64A . 0.9700 ?
    C6G H64B . 0.9700 ?
    C2O C1O . 1.539(4) ?
    C2O H127 . 0.9800 ?
    C1C H8 . 0.9800 ?
    C3D H3 . 0.9800 ?
    C3I C2I . 1.525(5) ?
    C3I H142 . 0.9800 ?
    C2M C1M . 1.521(5) ?
    C2M H113 . 0.9800 ?
    C1N C2N . 1.534(5) ?
    C1N H119 . 0.9800 ?
    C5M C6M . 1.513(4) ?
    C5M H116 . 0.9800 ?
    C6I H14A . 0.9700 ?
    C6I H14B . 0.9700 ?
    C2B H16 . 0.9800 ?
    C1O H126 . 0.9800 ?
    C3N C2N . 1.511(5) ?
    C3N H121 . 0.9800 ?
    C4J C3J . 1.511(4) ?
    C4J C5J . 1.536(5) ?
    C4J H91 . 0.9800 ?
    C3J C2J . 1.525(5) ?
    C3J H92 . 0.9800 ?
    C4A C5A . 1.511(5) ?
    C4A H25 . 0.9800 ?
    C2N H120 . 0.9800 ?
    C2J C1J . 1.524(5) ?
    C2J H93 . 0.9800 ?
    C4F C3F . 1.512(5) ?
    C4F C5F . 1.533(5) ?
    C4F H44 . 0.9800 ?
    C2I H143 . 0.9800 ?
    C5H C6H . 1.507(5) ?
    C5H H33 . 0.9800 ?
    C5G H40 . 0.9800 ?
    C6B H77A . 0.9700 ?
    C6B H77B . 0.9700 ?
    C1J H94 . 0.9800 ?
    C5D C6D . 1.508(5) ?
    C5D H5 . 0.9800 ?
    C6L H16A . 0.9700 ?
    C6L H16B . 0.9700 ?
    C1F C2F . 1.530(6) ?
    C1F H47 . 0.9800 ?
    C5K C6K1 . 1.51(2) ?
    C5K C6K2 . 1.54(3) ?
    C5K H102 . 0.9800 ?
    C6F C5F . 1.507(5) ?
    C6F H60A . 0.9700 ?
    C6F H60B . 0.9700 ?
    C6C H81A . 0.9700 ?
    C6C H81B . 0.9700 ?
    C3H H31 . 0.9800 ?
    C6O H15A . 0.9700 ?
    C6O H15B . 0.9700 ?
    C1M H112 . 0.9800 ?
    C2A C1A . 1.535(4) ?
    C2A H23 . 0.9800 ?
    C1A H22 . 0.9800 ?
    C6M H16C . 0.9700 ?
    C6M H16D . 0.9700 ?
    C1G C2G . 1.517(4) ?
    C1G H36 . 0.9800 ?
    C2G H37 . 0.9800 ?
    C5F H43 . 0.9800 ?
    C5N C6N . 1.523(5) ?
    C5N H123 . 0.9800 ?
    C5A C6A1 . 1.519(14) ?
    C5A C6A2 . 1.581(15) ?
    C5A H26 . 0.9800 ?
    C5A H26A . 0.9800 ?
    C6P H15C . 0.9700 ?
    C6P H15D . 0.9700 ?
    C1E C2E . 1.539(6) ?
    C1E H50 . 0.9800 ?
    C3F C2F . 1.525(5) ?
    C3F H45 . 0.9800 ?
    C4E C3E . 1.512(6) ?
    C4E C5E . 1.521(6) ?
    C4E H53 . 0.9800 ?
    C3E C2E . 1.515(5) ?
    C3E H52 . 0.9800 ?
    C2E H51 . 0.9800 ?
    O6H1 C6H . 1.484(11) ?
    O6H1 H69A . 0.8200 ?
    O6H2 C6H . 1.382(10) ?
    O6H2 H69B . 0.8200 ?
    O6N C6N . 1.380(6) ?
    O6N H160 . 0.8200 ?
    C6H H68A . 0.9700 ?
    C6H H68B . 0.9700 ?
    C6H H68C . 0.9700 ?
    C6H H68D . 0.9700 ?
    C5E C6E2 . 1.478(14) ?
    C5E C6E1 . 1.553(15) ?
    C2F H46 . 0.9800 ?
    C6D H85A . 0.9700 ?
    C6D H85B . 0.9700 ?
    O6J2 C6J . 1.370(7) ?
    O6J2 H96 . 0.8200 ?
    C5J C6J . 1.534(7) ?
    C5J H90 . 0.9800 ?
    C6N H15E . 0.9700 ?
    C6N H15F . 0.9700 ?
    C6A2 O6A2 . 1.498(17) ?
    C6A2 H74A . 0.9700 ?
    C6A2 H74B . 0.9700 ?
    O6A2 H76B . 1.19(18) ?
    O6A1 C6A1 . 1.382(14) ?
    O6A1 H76A . 0.8200 ?
    C6A1 H74C . 0.9700 ?
    C6A1 H74D . 0.9700 ?
    C6J O6J1 . 1.465(8) ?
    C6J H95A . 0.9700 ?
    C6J H95B . 0.9700 ?
    C6J H95C . 0.9700 ?
    C6J H95D . 0.9700 ?
    O6E1 C6E1 . 1.343(17) ?
    O6E1 H3A . 0.8200 ?
    C6E1 H58A . 0.9700 ?
    C6E1 H58B . 0.9700 ?
    O6E2 C6E2 . 1.462(15) ?
    O6E2 H3B . 0.8200 ?
    C6E2 H58C . 0.9700 ?
    C6E2 H58D . 0.9700 ?
    O3W H2WA . 0.8510 ?
    O3W H2WB . 0.8500 ?
    O5W H3WA . 0.8509 ?
    O5W H3WB . 0.8493 ?
    O4W H4WA . 0.8485 ?
    O4W H4WB . 0.8501 ?
    O6W H5WA . 0.8485 ?
    O6W H5WB . 0.8513 ?
    O9W H6WA . 0.8516 ?
    O9W H6WB . 0.8492 ?
    O7W H7WA . 0.8500 ?
    O7W H7WB . 0.8500 ?
    O8W H8WA . 0.8304 ?
    O8W H8WB . 0.8507 ?
    O6K1 C6K1 . 1.416(8) ?
    O6K1 H1D . 0.8200 ?
    C6K1 H6A . 0.9700 ?
    C6K1 H6B . 0.9700 ?
    O10W H0AA . 0.8505 ?
    O10W H0AB . 0.8498 ?
    O6J1 H96A . 0.8200 ?
    O6K2 C6K2 . 1.414(9) ?
    O6K2 H1E . 0.8200 ?
    C6K2 H6AA . 0.9700 ?
    C6K2 H6AB . 0.9700 ?
loop_
    _geom_angle_atom_site_label_1
    _geom_angle_atom_site_label_2
    _geom_angle_atom_site_label_3
    _geom_angle_site_symmetry_1
    _geom_angle_site_symmetry_3
    _geom_angle
    _geom_angle_publ_flag
    O2W Li1 O1W . . 107.3(3) ?
    O2W Li1 O2I . . 106.3(3) ?
    O1W Li1 O2I . . 121.0(3) ?
    O2W Li1 O3A . . 118.8(3) ?
    O1W Li1 O3A . . 100.1(3) ?
    O2I Li1 O3A . . 104.3(3) ?
    O2W Li1 H17B . . 20.4 ?
    O1W Li1 H17B . . 121.9 ?
    O2I Li1 H17B . . 105.4 ?
    O3A Li1 H17B . . 100.2 ?
    O2J Li2 O11W . . 107.0(4) ?
    O2J Li2 O3E . 1_566 119.8(4) ?
    O11W Li2 O3E . 1_566 114.8(4) ?
    O2J Li2 O3K . . 98.3(4) ?
    O11W Li2 O3K . . 98.1(3) ?
    O3E Li2 O3K 1_566 . 115.7(4) ?
    C1H O4G C4G . . 117.4(2) ?
    C1C O4B C4B . . 118.8(2) ?
    C1P O4I C4I . . 116.5(2) ?
    C1L O5L C5L . . 115.5(2) ?
    C1L O4M C4M . . 116.5(2) ?
    C1D O5D C5D . . 116.5(2) ?
    C1D O4C C4C . . 115.8(2) ?
    C1K O4L C4L . . 118.0(2) ?
    C2K O2K H171 . . 109.5 ?
    C1B O5B C5B . . 113.8(2) ?
    C1O O4P C4P . . 115.8(2) ?
    C2P O2P H154 . . 109.5 ?
    C3B O3B H79 . . 109.5 ?
    C3C O3C H83 . . 109.5 ?
    C1C O5C C5C . . 113.6(2) ?
    C1A O4H C4H . . 116.0(2) ?
    C4F O4F C1G . . 117.5(3) ?
    C1B O4A C4A . . 116.1(2) ?
    C3L O3L H170 . . 109.5 ?
    C1O O5O C5O . . 115.0(2) ?
    C1K O5K C5K . . 113.6(2) ?
    C1I O4J C4J . . 116.3(2) ?
    C3A O3A Li1 . . 125.3(2) ?
    C3H O3H H70 . . 109.5 ?
    C3O O3O H157 . . 109.5 ?
    C2O O2O H158 . . 109.5 ?
    C3G O3G H67 . . 109.5 ?
    C1J O4K C4K . . 116.9(3) ?
    C1H O5H C5H . . 114.3(2) ?
    C3D O3D H88 . . 109.5 ?
    C2D O2D H87 . . 109.5 ?
    C1P O5P C5P . . 113.5(2) ?
    C1N O4O C4O . . 119.1(2) ?
    C3M O3M H165 . . 109.5 ?
    C6G O6G H65 . . 109.5 ?
    C1I O5I C5I . . 115.4(2) ?
    C3P O3P H153 . . 109.5 ?
    C2B O2B H80 . . 109.5 ?
    C4N O4N C1M . . 116.3(2) ?
    C1E O4D C4D . . 117.9(2) ?
    C2L O2L H169 . . 109.5 ?
    C1N O5N C5N . . 113.2(2) ?
    C1A O5A C5A . . 114.6(2) ?
    C2C O2C H84 . . 109.5 ?
    Li1 O1W H18A . . 110.6 ?
    Li1 O1W H18B . . 109.8 ?
    H18A O1W H18B . . 103.8 ?
    C1M O5M C5M . . 116.6(2) ?
    C2H O2H H71 . . 109.5 ?
    C1G O5G C5G . . 113.0(2) ?
    C6I O6I H148 . . 109.5 ?
    C1F O4E C4E . . 118.5(3) ?
    C2I O2I Li1 . . 121.0(3) ?
    C2I O2I H149 . . 109.5 ?
    Li1 O2I H149 . . 129.5 ?
    C3J O3J H176 . . 109.5 ?
    C1F O5F C5F . . 113.6(3) ?
    C2A O2A H73 . . 109.5 ?
    C2N O2N H162 . . 109.5 ?
    C6L O6L H168 . . 109.5 ?
    C6C O6C H82 . . 109.5 ?
    C3K O3K Li2 . . 127.0(3) ?
    C3I O3I H150 . . 109.5 ?
    C6F O6F H61 . . 109.5 ?
    C2G O2G H66 . . 109.5 ?
    Li2 O11W H18C . . 110.8 ?
    Li2 O11W H18D . . 109.9 ?
    H18C O11W H18D . . 103.5 ?
    Li1 O2W H17A . . 111.1 ?
    Li1 O2W H17B . . 110.4 ?
    H17A O2W H17B . . 103.2 ?
    C2J O2J Li2 . . 132.0(3) ?
    C2J O2J H174 . . 108.9(17) ?
    Li2 O2J H174 . . 116.0(17) ?
    C6O O6O H156 . . 109.5 ?
    C6M O6M H164 . . 109.5 ?
    C3N O3N H161 . . 109.5 ?
    C2M O2M H166 . . 109.5 ?
    C6B O6B H78 . . 109.5 ?
    C3F O3F H63 . . 109.5 ?
    C1J O5J C5J . . 115.0(3) ?
    C3E O3E Li2 . 1_544 132.2(4) ?
    C3E O3E H59 . . 109.5 ?
    Li2 O3E H59 1_544 . 115.1 ?
    C1E O5E C5E . . 113.6(3) ?
    C2E O2E H57 . . 109.5 ?
    C6D O6D H86 . . 109.5 ?
    C2F O2F H62 . . 109.5 ?
    C6P O6P H152 . . 109.5 ?
    O3O C3O C4O . . 110.9(2) ?
    O3O C3O C2O . . 107.5(2) ?
    C4O C3O C2O . . 110.5(2) ?
    O3O C3O H128 . . 109.3 ?
    C4O C3O H128 . . 109.3 ?
    C2O C3O H128 . . 109.3 ?
    O2L C2L C3L . . 112.2(2) ?
    O2L C2L C1L . . 111.1(2) ?
    C3L C2L C1L . . 111.3(2) ?
    O2L C2L H108 . . 107.3 ?
    C3L C2L H108 . . 107.3 ?
    C1L C2L H108 . . 107.3 ?
    O4L C1K O5K . . 111.4(2) ?
    O4L C1K C2K . . 108.8(2) ?
    O5K C1K C2K . . 109.4(2) ?
    O4L C1K H98 . . 109.1 ?
    O5K C1K H98 . . 109.1 ?
    C2K C1K H98 . . 109.1 ?
    O4B C4B C5B . . 108.3(2) ?
    O4B C4B C3B . . 105.4(2) ?
    C5B C4B C3B . . 112.2(2) ?
    O4B C4B H18 . . 110.3 ?
    C5B C4B H18 . . 110.3 ?
    C3B C4B H18 . . 110.3 ?
    O5L C1L O4M . . 111.6(2) ?
    O5L C1L C2L . . 111.1(2) ?
    O4M C1L C2L . . 108.6(2) ?
    O5L C1L H109 . . 108.5 ?
    O4M C1L H109 . . 108.5 ?
    C2L C1L H109 . . 108.5 ?
    O4A C1B O5B . . 110.4(2) ?
    O4A C1B C2B . . 109.6(2) ?
    O5B C1B C2B . . 109.7(2) ?
    O4A C1B H15 . . 109.0 ?
    O5B C1B H15 . . 109.0 ?
    C2B C1B H15 . . 109.0 ?
    O5I C5I C6I . . 106.2(2) ?
    O5I C5I C4I . . 110.1(2) ?
    C6I C5I C4I . . 113.2(3) ?
    O5I C5I H140 . . 109.1 ?
    C6I C5I H140 . . 109.1 ?
    C4I C5I H140 . . 109.1 ?
    O5H C1H O4G . . 111.7(2) ?
    O5H C1H C2H . . 110.4(3) ?
    O4G C1H C2H . . 108.2(2) ?
    O5H C1H H29 . . 108.8 ?
    O4G C1H H29 . . 108.8 ?
    C2H C1H H29 . . 108.8 ?
    O2K C2K C3K . . 112.2(2) ?
    O2K C2K C1K . . 109.2(2) ?
    C3K C2K C1K . . 111.7(2) ?
    O2K C2K H99 . . 107.9 ?
    C3K C2K H99 . . 107.9 ?
    C1K C2K H99 . . 107.9 ?
    O3M C3M C4M . . 107.6(2) ?
    O3M C3M C2M . . 110.8(3) ?
    C4M C3M C2M . . 108.0(2) ?
    O3M C3M H114 . . 110.1 ?
    C4M C3M H114 . . 110.1 ?
    C2M C3M H114 . . 110.1 ?
    O4K C4K C3K . . 106.8(2) ?
    O4K C4K C5K . . 110.3(3) ?
    C3K C4K C5K . . 111.1(2) ?
    O4K C4K H101 . . 109.5 ?
    C3K C4K H101 . . 109.5 ?
    C5K C4K H101 . . 109.5 ?
    O4L C4L C3L . . 107.7(2) ?
    O4L C4L C5L . . 108.6(2) ?
    C3L C4L C5L . . 110.8(3) ?
    O4L C4L H106 . . 109.9 ?
    C3L C4L H106 . . 109.9 ?
    C5L C4L H106 . . 109.9 ?
    O4C C4C C5C . . 110.5(2) ?
    O4C C4C C3C . . 108.2(2) ?
    C5C C4C C3C . . 110.8(2) ?
    O4C C4C H11 . . 109.1 ?
    C5C C4C H11 . . 109.1 ?
    C3C C4C H11 . . 109.1 ?
    O5I C1I O4J . . 110.7(2) ?
    O5I C1I C2I . . 110.9(3) ?
    O4J C1I C2I . . 109.0(3) ?
    O5I C1I H144 . . 108.7 ?
    O4J C1I H144 . . 108.7 ?
    C2I C1I H144 . . 108.7 ?
    O5L C5L C6L . . 105.2(2) ?
    O5L C5L C4L . . 109.9(2) ?
    C6L C5L C4L . . 113.8(3) ?
    O5L C5L H105 . . 109.3 ?
    C6L C5L H105 . . 109.3 ?
    C4L C5L H105 . . 109.3 ?
    O3L C3L C4L . . 110.4(2) ?
    O3L C3L C2L . . 108.5(2) ?
    C4L C3L C2L . . 110.2(2) ?
    O3L C3L H107 . . 109.3 ?
    C4L C3L H107 . . 109.3 ?
    C2L C3L H107 . . 109.3 ?
    O5D C1D O4C . . 111.5(2) ?
    O5D C1D C2D . . 111.0(2) ?
    O4C C1D C2D . . 108.3(2) ?
    O5D C1D H1 . . 108.7 ?
    O4C C1D H1 . . 108.7 ?
    C2D C1D H1 . . 108.7 ?
    O5B C5B C6B . . 106.7(2) ?
    O5B C5B C4B . . 109.4(2) ?
    C6B C5B C4B . . 112.2(3) ?
    O5B C5B H19 . . 109.5 ?
    C6B C5B H19 . . 109.5 ?
    C4B C5B H19 . . 109.5 ?
    O4O C4O C3O . . 106.0(2) ?
    O4O C4O C5O . . 110.4(2) ?
    C3O C4O C5O . . 111.4(2) ?
    O4O C4O H129 . . 109.7 ?
    C3O C4O H129 . . 109.7 ?
    C5O C4O H129 . . 109.7 ?
    O3B C3B C2B . . 111.0(2) ?
    O3B C3B C4B . . 110.4(2) ?
    C2B C3B C4B . . 110.8(2) ?
    O3B C3B H17 . . 108.2 ?
    C2B C3B H17 . . 108.2 ?
    C4B C3B H17 . . 108.2 ?
    O3K C3K C2K . . 108.7(2) ?
    O3K C3K C4K . . 110.7(2) ?
    C2K C3K C4K . . 110.5(2) ?
    O3K C3K H100 . . 109.0 ?
    C2K C3K H100 . . 109.0 ?
    C4K C3K H100 . . 109.0 ?
    O4I C4I C3I . . 106.8(2) ?
    O4I C4I C5I . . 109.9(2) ?
    C3I C4I C5I . . 110.4(3) ?
    O4I C4I H141 . . 109.9 ?
    C3I C4I H141 . . 109.9 ?
    C5I C4I H141 . . 109.9 ?
    O4H C4H C5H . . 111.0(3) ?
    O4H C4H C3H . . 108.2(2) ?
    C5H C4H C3H . . 109.9(3) ?
    O4H C4H H32 . . 109.2 ?
    C5H C4H H32 . . 109.2 ?
    C3H C4H H32 . . 109.2 ?
    O5O C5O C6O . . 105.0(3) ?
    O5O C5O C4O . . 109.9(2) ?
    C6O C5O C4O . . 114.3(3) ?
    O5O C5O H130 . . 109.2 ?
    C6O C5O H130 . . 109.2 ?
    C4O C5O H130 . . 109.2 ?
    O4P C4P C5P . . 109.9(2) ?
    O4P C4P C3P . . 108.2(2) ?
    C5P C4P C3P . . 110.3(2) ?
    O4P C4P H136 . . 109.5 ?
    C5P C4P H136 . . 109.5 ?
    C3P C4P H136 . . 109.5 ?
    O5C C5C C6C . . 106.2(3) ?
    O5C C5C C4C . . 108.5(2) ?
    C6C C5C C4C . . 114.1(3) ?
    O5C C5C H12 . . 109.3 ?
    C6C C5C H12 . . 109.3 ?
    C4C C5C H12 . . 109.3 ?
    O2D C2D C3D . . 111.1(2) ?
    O2D C2D C1D . . 112.1(2) ?
    C3D C2D C1D . . 111.5(2) ?
    O2D C2D H2 . . 107.3 ?
    C3D C2D H2 . . 107.3 ?
    C1D C2D H2 . . 107.3 ?
    O5P C1P O4I . . 110.6(3) ?
    O5P C1P C2P . . 111.1(3) ?
    O4I C1P C2P . . 108.3(2) ?
    O5P C1P H133 . . 108.9 ?
    O4I C1P H133 . . 108.9 ?
    C2P C1P H133 . . 108.9 ?
    O2P C2P C3P . . 110.5(2) ?
    O2P C2P C1P . . 110.9(2) ?
    C3P C2P C1P . . 111.7(2) ?
    O2P C2P H134 . . 107.9 ?
    C3P C2P H134 . . 107.9 ?
    C1P C2P H134 . . 107.9 ?
    O4N C4N C5N . . 111.4(3) ?
    O4N C4N C3N . . 107.2(3) ?
    C5N C4N C3N . . 111.4(2) ?
    O4N C4N H122 . . 108.9 ?
    C5N C4N H122 . . 108.9 ?
    C3N C4N H122 . . 108.9 ?
    O3C C3C C2C . . 111.5(2) ?
    O3C C3C C4C . . 107.5(2) ?
    C2C C3C C4C . . 108.4(2) ?
    O3C C3C H10 . . 109.8 ?
    C2C C3C H10 . . 109.8 ?
    C4C C3C H10 . . 109.8 ?
    O2C C2C C3C . . 112.9(2) ?
    O2C C2C C1C . . 109.5(2) ?
    C3C C2C C1C . . 110.4(2) ?
    O2C C2C H9 . . 107.9 ?
    C3C C2C H9 . . 107.9 ?
    C1C C2C H9 . . 107.9 ?
    O3P C3P C2P . . 108.8(2) ?
    O3P C3P C4P . . 111.0(2) ?
    C2P C3P C4P . . 110.0(2) ?
    O3P C3P H135 . . 109.0 ?
    C2P C3P H135 . . 109.0 ?
    C4P C3P H135 . . 109.0 ?
    O4D C4D C3D . . 108.0(2) ?
    O4D C4D C5D . . 110.1(2) ?
    C3D C4D C5D . . 109.4(3) ?
    O4D C4D H4 . . 109.8 ?
    C3D C4D H4 . . 109.8 ?
    C5D C4D H4 . . 109.8 ?
    O3A C3A C2A . . 107.4(2) ?
    O3A C3A C4A . . 110.4(2) ?
    C2A C3A C4A . . 112.2(2) ?
    O3A C3A H24 . . 108.9 ?
    C2A C3A H24 . . 108.9 ?
    C4A C3A H24 . . 108.9 ?
    O2H C2H C3H . . 112.2(2) ?
    O2H C2H C1H . . 111.8(3) ?
    C3H C2H C1H . . 109.2(2) ?
    O2H C2H H30 . . 107.8 ?
    C3H C2H H30 . . 107.8 ?
    C1H C2H H30 . . 107.8 ?
    O5P C5P C6P . . 107.1(3) ?
    O5P C5P C4P . . 107.8(3) ?
    C6P C5P C4P . . 112.7(3) ?
    O5P C5P H137 . . 109.7 ?
    C6P C5P H137 . . 109.7 ?
    C4P C5P H137 . . 109.7 ?
    O3G C3G C4G . . 112.4(2) ?
    O3G C3G C2G . . 112.2(2) ?
    C4G C3G C2G . . 109.2(2) ?
    O3G C3G H38 . . 107.6 ?
    C4G C3G H38 . . 107.6 ?
    C2G C3G H38 . . 107.6 ?
    O4M C4M C3M . . 109.1(2) ?
    O4M C4M C5M . . 111.1(2) ?
    C3M C4M C5M . . 109.6(2) ?
    O4M C4M H115 . . 109.0 ?
    C3M C4M H115 . . 109.0 ?
    C5M C4M H115 . . 109.0 ?
    O4G C4G C3G . . 106.7(2) ?
    O4G C4G C5G . . 109.1(2) ?
    C3G C4G C5G . . 110.1(2) ?
    O4G C4G H39 . . 110.3 ?
    C3G C4G H39 . . 110.3 ?
    C5G C4G H39 . . 110.3 ?
    O6G C6G C5G . . 110.3(3) ?
    O6G C6G H64A . . 109.6 ?
    C5G C6G H64A . . 109.6 ?
    O6G C6G H64B . . 109.6 ?
    C5G C6G H64B . . 109.6 ?
    H64A C6G H64B . . 108.1 ?
    O2O C2O C3O . . 112.8(3) ?
    O2O C2O C1O . . 109.6(2) ?
    C3O C2O C1O . . 110.4(2) ?
    O2O C2O H127 . . 108.0 ?
    C3O C2O H127 . . 108.0 ?
    C1O C2O H127 . . 108.0 ?
    O5C C1C O4B . . 109.4(2) ?
    O5C C1C C2C . . 110.3(2) ?
    O4B C1C C2C . . 108.5(2) ?
    O5C C1C H8 . . 109.5 ?
    O4B C1C H8 . . 109.5 ?
    C2C C1C H8 . . 109.5 ?
    O3D C3D C4D . . 110.3(2) ?
    O3D C3D C2D . . 108.7(2) ?
    C4D C3D C2D . . 108.9(2) ?
    O3D C3D H3 . . 109.7 ?
    C4D C3D H3 . . 109.7 ?
    C2D C3D H3 . . 109.7 ?
    O3I C3I C4I . . 108.3(3) ?
    O3I C3I C2I . . 110.6(3) ?
    C4I C3I C2I . . 108.6(3) ?
    O3I C3I H142 . . 109.7 ?
    C4I C3I H142 . . 109.7 ?
    C2I C3I H142 . . 109.7 ?
    O2M C2M C1M . . 111.2(3) ?
    O2M C2M C3M . . 112.3(3) ?
    C1M C2M C3M . . 111.6(3) ?
    O2M C2M H113 . . 107.2 ?
    C1M C2M H113 . . 107.2 ?
    C3M C2M H113 . . 107.2 ?
    O4O C1N O5N . . 112.0(3) ?
    O4O C1N C2N . . 107.9(3) ?
    O5N C1N C2N . . 109.8(2) ?
    O4O C1N H119 . . 109.0 ?
    O5N C1N H119 . . 109.0 ?
    C2N C1N H119 . . 109.0 ?
    O5M C5M C6M . . 102.5(3) ?
    O5M C5M C4M . . 110.9(3) ?
    C6M C5M C4M . . 111.3(3) ?
    O5M C5M H116 . . 110.6 ?
    C6M C5M H116 . . 110.6 ?
    C4M C5M H116 . . 110.6 ?
    O6I C6I C5I . . 111.2(3) ?
    O6I C6I H14A . . 109.4 ?
    C5I C6I H14A . . 109.4 ?
    O6I C6I H14B . . 109.4 ?
    C5I C6I H14B . . 109.4 ?
    H14A C6I H14B . . 108.0 ?
    O2B C2B C3B . . 111.8(2) ?
    O2B C2B C1B . . 109.6(2) ?
    C3B C2B C1B . . 112.2(2) ?
    O2B C2B H16 . . 107.7 ?
    C3B C2B H16 . . 107.7 ?
    C1B C2B H16 . . 107.7 ?
    O5O C1O O4P . . 111.7(2) ?
    O5O C1O C2O . . 111.4(2) ?
    O4P C1O C2O . . 109.6(2) ?
    O5O C1O H126 . . 108.0 ?
    O4P C1O H126 . . 108.0 ?
    C2O C1O H126 . . 108.0 ?
    O3N C3N C2N . . 114.5(3) ?
    O3N C3N C4N . . 108.9(3) ?
    C2N C3N C4N . . 109.7(3) ?
    O3N C3N H121 . . 107.9 ?
    C2N C3N H121 . . 107.9 ?
    C4N C3N H121 . . 107.9 ?
    O4J C4J C3J . . 108.1(3) ?
    O4J C4J C5J . . 110.1(4) ?
    C3J C4J C5J . . 109.7(3) ?
    O4J C4J H91 . . 109.7 ?
    C3J C4J H91 . . 109.7 ?
    C5J C4J H91 . . 109.7 ?
    O3J C3J C4J . . 110.2(3) ?
    O3J C3J C2J . . 112.7(3) ?
    C4J C3J C2J . . 107.0(3) ?
    O3J C3J H92 . . 108.9 ?
    C4J C3J H92 . . 108.9 ?
    C2J C3J H92 . . 108.9 ?
    O4A C4A C5A . . 110.8(3) ?
    O4A C4A C3A . . 106.8(2) ?
    C5A C4A C3A . . 110.0(2) ?
    O4A C4A H25 . . 109.7 ?
    C5A C4A H25 . . 109.7 ?
    C3A C4A H25 . . 109.7 ?
    O2N C2N C3N . . 111.6(3) ?
    O2N C2N C1N . . 109.3(3) ?
    C3N C2N C1N . . 109.8(3) ?
    O2N C2N H120 . . 108.7 ?
    C3N C2N H120 . . 108.7 ?
    C1N C2N H120 . . 108.7 ?
    O2J C2J C1J . . 109.3(3) ?
    O2J C2J C3J . . 112.6(3) ?
    C1J C2J C3J . . 112.2(3) ?
    O2J C2J H93 . . 107.5 ?
    C1J C2J H93 . . 107.5 ?
    C3J C2J H93 . . 107.5 ?
    O4F C4F C3F . . 106.3(3) ?
    O4F C4F C5F . . 110.7(3) ?
    C3F C4F C5F . . 110.1(3) ?
    O4F C4F H44 . . 109.9 ?
    C3F C4F H44 . . 109.9 ?
    C5F C4F H44 . . 109.9 ?
    O2I C2I C3I . . 112.0(3) ?
    O2I C2I C1I . . 111.0(3) ?
    C3I C2I C1I . . 109.9(3) ?
    O2I C2I H143 . . 107.9 ?
    C3I C2I H143 . . 107.9 ?
    C1I C2I H143 . . 107.9 ?
    O5H C5H C6H . . 107.5(3) ?
    O5H C5H C4H . . 109.0(3) ?
    C6H C5H C4H . . 113.1(3) ?
    O5H C5H H33 . . 109.1 ?
    C6H C5H H33 . . 109.1 ?
    C4H C5H H33 . . 109.1 ?
    O5G C5G C6G . . 106.3(2) ?
    O5G C5G C4G . . 109.6(2) ?
    C6G C5G C4G . . 113.4(3) ?
    O5G C5G H40 . . 109.1 ?
    C6G C5G H40 . . 109.1 ?
    C4G C5G H40 . . 109.1 ?
    O6B C6B C5B . . 110.9(3) ?
    O6B C6B H77A . . 109.5 ?
    C5B C6B H77A . . 109.5 ?
    O6B C6B H77B . . 109.5 ?
    C5B C6B H77B . . 109.5 ?
    H77A C6B H77B . . 108.0 ?
    O4K C1J O5J . . 110.6(3) ?
    O4K C1J C2J . . 109.4(3) ?
    O5J C1J C2J . . 109.1(3) ?
    O4K C1J H94 . . 109.3 ?
    O5J C1J H94 . . 109.3 ?
    C2J C1J H94 . . 109.3 ?
    O5D C5D C6D . . 105.7(3) ?
    O5D C5D C4D . . 108.6(2) ?
    C6D C5D C4D . . 112.9(3) ?
    O5D C5D H5 . . 109.8 ?
    C6D C5D H5 . . 109.8 ?
    C4D C5D H5 . . 109.8 ?
    O6L C6L C5L . . 112.4(3) ?
    O6L C6L H16A . . 109.1 ?
    C5L C6L H16A . . 109.1 ?
    O6L C6L H16B . . 109.1 ?
    C5L C6L H16B . . 109.1 ?
    H16A C6L H16B . . 107.8 ?
    O4E C1F O5F . . 110.1(3) ?
    O4E C1F C2F . . 108.7(3) ?
    O5F C1F C2F . . 111.4(3) ?
    O4E C1F H47 . . 108.9 ?
    O5F C1F H47 . . 108.9 ?
    C2F C1F H47 . . 108.9 ?
    O5K C5K C6K1 . . 109.8(10) ?
    O5K C5K C4K . . 109.0(3) ?
    C6K1 C5K C4K . . 115.0(7) ?
    O5K C5K C6K2 . . 99.9(11) ?
    C4K C5K C6K2 . . 108.8(7) ?
    O5K C5K H102 . . 112.8 ?
    C4K C5K H102 . . 112.8 ?
    C6K2 C5K H102 . . 112.8 ?
    O6F C6F C5F . . 112.9(3) ?
    O6F C6F H60A . . 109.0 ?
    C5F C6F H60A . . 109.0 ?
    O6F C6F H60B . . 109.0 ?
    C5F C6F H60B . . 109.0 ?
    H60A C6F H60B . . 107.8 ?
    O6C C6C C5C . . 110.9(3) ?
    O6C C6C H81A . . 109.5 ?
    C5C C6C H81A . . 109.5 ?
    O6C C6C H81B . . 109.5 ?
    C5C C6C H81B . . 109.5 ?
    H81A C6C H81B . . 108.0 ?
    O3H C3H C2H . . 109.7(2) ?
    O3H C3H C4H . . 111.4(2) ?
    C2H C3H C4H . . 107.4(2) ?
    O3H C3H H31 . . 109.4 ?
    C2H C3H H31 . . 109.4 ?
    C4H C3H H31 . . 109.4 ?
    O6O C6O C5O . . 112.1(3) ?
    O6O C6O H15A . . 109.2 ?
    C5O C6O H15A . . 109.2 ?
    O6O C6O H15B . . 109.2 ?
    C5O C6O H15B . . 109.2 ?
    H15A C6O H15B . . 107.9 ?
    O5M C1M O4N . . 110.6(3) ?
    O5M C1M C2M . . 111.6(3) ?
    O4N C1M C2M . . 108.7(3) ?
    O5M C1M H112 . . 108.6 ?
    O4N C1M H112 . . 108.6 ?
    C2M C1M H112 . . 108.6 ?
    O2A C2A C3A . . 109.2(2) ?
    O2A C2A C1A . . 111.5(2) ?
    C3A C2A C1A . . 111.6(3) ?
    O2A C2A H23 . . 108.2 ?
    C3A C2A H23 . . 108.2 ?
    C1A C2A H23 . . 108.2 ?
    O5A C1A O4H . . 110.3(3) ?
    O5A C1A C2A . . 111.2(2) ?
    O4H C1A C2A . . 110.2(2) ?
    O5A C1A H22 . . 108.4 ?
    O4H C1A H22 . . 108.4 ?
    C2A C1A H22 . . 108.4 ?
    O6M C6M C5M . . 110.2(3) ?
    O6M C6M H16C . . 109.6 ?
    C5M C6M H16C . . 109.6 ?
    O6M C6M H16D . . 109.6 ?
    C5M C6M H16D . . 109.6 ?
    H16C C6M H16D . . 108.1 ?
    O5G C1G O4F . . 109.4(2) ?
    O5G C1G C2G . . 111.5(3) ?
    O4F C1G C2G . . 108.5(3) ?
    O5G C1G H36 . . 109.1 ?
    O4F C1G H36 . . 109.1 ?
    C2G C1G H36 . . 109.1 ?
    O2G C2G C1G . . 109.6(3) ?
    O2G C2G C3G . . 111.7(3) ?
    C1G C2G C3G . . 109.4(3) ?
    O2G C2G H37 . . 108.7 ?
    C1G C2G H37 . . 108.7 ?
    C3G C2G H37 . . 108.7 ?
    O5F C5F C6F . . 109.6(3) ?
    O5F C5F C4F . . 106.9(3) ?
    C6F C5F C4F . . 115.4(3) ?
    O5F C5F H43 . . 108.2 ?
    C6F C5F H43 . . 108.2 ?
    C4F C5F H43 . . 108.2 ?
    O5N C5N C6N . . 105.5(3) ?
    O5N C5N C4N . . 109.3(3) ?
    C6N C5N C4N . . 111.9(3) ?
    O5N C5N H123 . . 110.0 ?
    C6N C5N H123 . . 110.0 ?
    C4N C5N H123 . . 110.0 ?
    O5A C5A C4A . . 107.8(3) ?
    O5A C5A C6A1 . . 112.0(6) ?
    C4A C5A C6A1 . . 117.7(6) ?
    O5A C5A C6A2 . . 100.6(6) ?
    C4A C5A C6A2 . . 107.4(6) ?
    O5A C5A H26 . . 113.4 ?
    C4A C5A H26 . . 113.4 ?
    C6A2 C5A H26 . . 113.4 ?
    O5A C5A H26A . . 106.2 ?
    C4A C5A H26A . . 106.2 ?
    C6A1 C5A H26A . . 106.2 ?
    O6P C6P C5P . . 110.2(4) ?
    O6P C6P H15C . . 109.6 ?
    C5P C6P H15C . . 109.6 ?
    O6P C6P H15D . . 109.6 ?
    C5P C6P H15D . . 109.6 ?
    H15C C6P H15D . . 108.1 ?
    O4D C1E O5E . . 110.3(3) ?
    O4D C1E C2E . . 109.6(3) ?
    O5E C1E C2E . . 111.4(3) ?
    O4D C1E H50 . . 108.5 ?
    O5E C1E H50 . . 108.5 ?
    C2E C1E H50 . . 108.5 ?
    O3F C3F C4F . . 110.2(3) ?
    O3F C3F C2F . . 109.8(3) ?
    C4F C3F C2F . . 109.9(3) ?
    O3F C3F H45 . . 109.0 ?
    C4F C3F H45 . . 109.0 ?
    C2F C3F H45 . . 109.0 ?
    O4E C4E C3E . . 107.1(3) ?
    O4E C4E C5E . . 107.9(3) ?
    C3E C4E C5E . . 111.5(3) ?
    O4E C4E H53 . . 110.1 ?
    C3E C4E H53 . . 110.1 ?
    C5E C4E H53 . . 110.1 ?
    O3E C3E C4E . . 111.0(3) ?
    O3E C3E C2E . . 108.4(3) ?
    C4E C3E C2E . . 111.6(4) ?
    O3E C3E H52 . . 108.6 ?
    C4E C3E H52 . . 108.6 ?
    C2E C3E H52 . . 108.6 ?
    O2E C2E C3E . . 112.9(4) ?
    O2E C2E C1E . . 107.5(3) ?
    C3E C2E C1E . . 110.0(3) ?
    O2E C2E H51 . . 108.8 ?
    C3E C2E H51 . . 108.8 ?
    C1E C2E H51 . . 108.8 ?
    C6H O6H1 H69A . . 109.5 ?
    C6H O6H2 H69B . . 109.5 ?
    C6N O6N H160 . . 109.5 ?
    O6H2 C6H C5H . . 112.3(5) ?
    O6H1 C6H C5H . . 108.9(5) ?
    O6H1 C6H H68A . . 109.9 ?
    C5H C6H H68A . . 109.9 ?
    O6H1 C6H H68B . . 109.9 ?
    C5H C6H H68B . . 109.9 ?
    H68A C6H H68B . . 108.3 ?
    O6H2 C6H H68C . . 109.1 ?
    C5H C6H H68C . . 109.1 ?
    O6H2 C6H H68D . . 109.1 ?
    C5H C6H H68D . . 109.1 ?
    H68C C6H H68D . . 107.9 ?
    O5E C5E C6E2 . . 101.9(7) ?
    O5E C5E C4E . . 107.8(4) ?
    C6E2 C5E C4E . . 106.7(7) ?
    O5E C5E C6E1 . . 112.6(6) ?
    C4E C5E C6E1 . . 119.9(7) ?
    O2F C2F C3F . . 112.2(4) ?
    O2F C2F C1F . . 109.1(3) ?
    C3F C2F C1F . . 111.3(3) ?
    O2F C2F H46 . . 108.0 ?
    C3F C2F H46 . . 108.0 ?
    C1F C2F H46 . . 108.0 ?
    O6D C6D C5D . . 111.8(3) ?
    O6D C6D H85A . . 109.3 ?
    C5D C6D H85A . . 109.3 ?
    O6D C6D H85B . . 109.3 ?
    C5D C6D H85B . . 109.3 ?
    H85A C6D H85B . . 107.9 ?
    C6J O6J2 H96 . . 109.5 ?
    O5J C5J C6J . . 116.8(4) ?
    O5J C5J C4J . . 108.5(5) ?
    C6J C5J C4J . . 119.0(4) ?
    O5J C5J H90 . . 103.4 ?
    C6J C5J H90 . . 103.4 ?
    C4J C5J H90 . . 103.4 ?
    O6N C6N C5N . . 114.0(4) ?
    O6N C6N H15E . . 108.7 ?
    C5N C6N H15E . . 108.7 ?
    O6N C6N H15F . . 108.7 ?
    C5N C6N H15F . . 108.7 ?
    H15E C6N H15F . . 107.6 ?
    O6A2 C6A2 C5A . . 116.4(10) ?
    O6A2 C6A2 H74A . . 108.2 ?
    C5A C6A2 H74A . . 108.2 ?
    O6A2 C6A2 H74B . . 108.2 ?
    C5A C6A2 H74B . . 108.2 ?
    H74A C6A2 H74B . . 107.3 ?
    C6A2 O6A2 H76B . . 109.5 ?
    C6A1 O6A1 H76A . . 109.5 ?
    O6A1 C6A1 C5A . . 115.2(9) ?
    O6A1 C6A1 H74C . . 108.5 ?
    C5A C6A1 H74C . . 108.5 ?
    O6A1 C6A1 H74D . . 108.5 ?
    C5A C6A1 H74D . . 108.5 ?
    H74C C6A1 H74D . . 107.5 ?
    O6J2 C6J C5J . . 91.1(6) ?
    O6J1 C6J C5J . . 110.4(7) ?
    O6J2 C6J H95A . . 113.4 ?
    C5J C6J H95A . . 113.4 ?
    O6J2 C6J H95B . . 113.4 ?
    C5J C6J H95B . . 113.4 ?
    H95A C6J H95B . . 110.7 ?
    O6J1 C6J H95C . . 109.6 ?
    C5J C6J H95C . . 109.6 ?
    O6J1 C6J H95D . . 109.6 ?
    C5J C6J H95D . . 109.6 ?
    H95C C6J H95D . . 108.1 ?
    C6E1 O6E1 H3A . . 109.5 ?
    O6E1 C6E1 C5E . . 111.2(13) ?
    O6E1 C6E1 H58A . . 109.4 ?
    C5E C6E1 H58A . . 109.4 ?
    O6E1 C6E1 H58B . . 109.4 ?
    C5E C6E1 H58B . . 109.4 ?
    H58A C6E1 H58B . . 108.0 ?
    C6E2 O6E2 H3B . . 109.5 ?
    O6E2 C6E2 C5E . . 107.0(10) ?
    O6E2 C6E2 H58C . . 110.3 ?
    C5E C6E2 H58C . . 110.3 ?
    O6E2 C6E2 H58D . . 110.3 ?
    C5E C6E2 H58D . . 110.3 ?
    H58C C6E2 H58D . . 108.6 ?
    H2WA O3W H2WB . . 104.6 ?
    H3WA O5W H3WB . . 104.4 ?
    H4WA O4W H4WB . . 104.7 ?
    H5WA O6W H5WB . . 109.5 ?
    H6WA O9W H6WB . . 104.4 ?
    H7WA O7W H7WB . . 104.5 ?
    H8WA O8W H8WB . . 132.5 ?
    C6K1 O6K1 H1D . . 109.5 ?
    O6K1 C6K1 C5K . . 110.9(16) ?
    O6K1 C6K1 H6A . . 109.5 ?
    C5K C6K1 H6A . . 109.5 ?
    O6K1 C6K1 H6B . . 109.5 ?
    C5K C6K1 H6B . . 109.5 ?
    H6A C6K1 H6B . . 108.1 ?
    H0AA O10W H0AB . . 104.4 ?
    C6J O6J1 H96A . . 109.5 ?
    C6K2 O6K2 H1E . . 109.5 ?
    O6K2 C6K2 C5K . . 113.2(19) ?
    O6K2 C6K2 H6AA . . 108.9 ?
    C5K C6K2 H6AA . . 108.9 ?
    O6K2 C6K2 H6AB . . 108.9 ?
    C5K C6K2 H6AB . . 108.9 ?
    H6AA C6K2 H6AB . . 107.7 ?
loop_
    _geom_torsion_atom_site_label_1
    _geom_torsion_atom_site_label_2
    _geom_torsion_atom_site_label_3
    _geom_torsion_atom_site_label_4
    _geom_torsion_site_symmetry_1
    _geom_torsion_site_symmetry_2
    _geom_torsion_site_symmetry_3
    _geom_torsion_site_symmetry_4
    _geom_torsion
    _geom_torsion_publ_flag
    C4L O4L C1K O5K . . . . 106.5(3) ?
    C4L O4L C1K C2K . . . . -132.8(2) ?
    C5K O5K C1K O4L . . . . 58.3(3) ?
    C5K O5K C1K C2K . . . . -62.0(3) ?
    C1C O4B C4B C5B . . . . -108.3(3) ?
    C1C O4B C4B C3B . . . . 131.4(2) ?
    C5L O5L C1L O4M . . . . 64.4(3) ?
    C5L O5L C1L C2L . . . . -57.0(3) ?
    C4M O4M C1L O5L . . . . 106.0(3) ?
    C4M O4M C1L C2L . . . . -131.2(2) ?
    O2L C2L C1L O5L . . . . 178.5(2) ?
    C3L C2L C1L O5L . . . . 52.6(3) ?
    O2L C2L C1L O4M . . . . 55.4(3) ?
    C3L C2L C1L O4M . . . . -70.5(3) ?
    C4A O4A C1B O5B . . . . 107.7(3) ?
    C4A O4A C1B C2B . . . . -131.4(2) ?
    C5B O5B C1B O4A . . . . 59.8(3) ?
    C5B O5B C1B C2B . . . . -61.0(3) ?
    C1I O5I C5I C6I . . . . 179.8(3) ?
    C1I O5I C5I C4I . . . . 56.9(3) ?
    C5H O5H C1H O4G . . . . 61.7(3) ?
    C5H O5H C1H C2H . . . . -58.7(3) ?
    C4G O4G C1H O5H . . . . 108.7(3) ?
    C4G O4G C1H C2H . . . . -129.6(3) ?
    O4L C1K C2K O2K . . . . 58.0(3) ?
    O5K C1K C2K O2K . . . . 179.9(2) ?
    O4L C1K C2K C3K . . . . -66.6(3) ?
    O5K C1K C2K C3K . . . . 55.3(3) ?
    C1J O4K C4K C3K . . . . 131.4(3) ?
    C1J O4K C4K C5K . . . . -107.8(3) ?
    C1K O4L C4L C3L . . . . 109.2(3) ?
    C1K O4L C4L C5L . . . . -130.7(3) ?
    C1D O4C C4C C5C . . . . -105.4(3) ?
    C1D O4C C4C C3C . . . . 133.2(2) ?
    C5I O5I C1I O4J . . . . 63.7(3) ?
    C5I O5I C1I C2I . . . . -57.5(3) ?
    C4J O4J C1I O5I . . . . 117.1(3) ?
    C4J O4J C1I C2I . . . . -120.6(3) ?
    C1L O5L C5L C6L . . . . -179.0(3) ?
    C1L O5L C5L C4L . . . . 58.2(3) ?
    O4L C4L C5L O5L . . . . -173.3(2) ?
    C3L C4L C5L O5L . . . . -55.2(3) ?
    O4L C4L C5L C6L . . . . 69.1(3) ?
    C3L C4L C5L C6L . . . . -172.8(3) ?
    O4L C4L C3L O3L . . . . -68.1(3) ?
    C5L C4L C3L O3L . . . . 173.3(2) ?
    O4L C4L C3L C2L . . . . 172.1(2) ?
    C5L C4L C3L C2L . . . . 53.5(3) ?
    O2L C2L C3L O3L . . . . 61.8(3) ?
    C1L C2L C3L O3L . . . . -172.9(2) ?
    O2L C2L C3L C4L . . . . -177.2(3) ?
    C1L C2L C3L C4L . . . . -52.0(3) ?
    C5D O5D C1D O4C . . . . 66.1(3) ?
    C5D O5D C1D C2D . . . . -54.7(3) ?
    C4C O4C C1D O5D . . . . 113.9(3) ?
    C4C O4C C1D C2D . . . . -123.7(3) ?
    C1B O5B C5B C6B . . . . -177.1(3) ?
    C1B O5B C5B C4B . . . . 61.3(3) ?
    O4B C4B C5B O5B . . . . -169.8(2) ?
    C3B C4B C5B O5B . . . . -54.0(3) ?
    O4B C4B C5B C6B . . . . 72.0(3) ?
    C3B C4B C5B C6B . . . . -172.1(3) ?
    C1N O4O C4O C3O . . . . 128.6(3) ?
    C1N O4O C4O C5O . . . . -110.7(3) ?
    O3O C3O C4O O4O . . . . -66.9(3) ?
    C2O C3O C4O O4O . . . . 174.0(2) ?
    O3O C3O C4O C5O . . . . 173.1(2) ?
    C2O C3O C4O C5O . . . . 53.9(3) ?
    O4B C4B C3B O3B . . . . -69.4(3) ?
    C5B C4B C3B O3B . . . . 172.9(2) ?
    O4B C4B C3B C2B . . . . 167.2(2) ?
    C5B C4B C3B C2B . . . . 49.5(3) ?
    Li2 O3K C3K C2K . . . . -162.5(3) ?
    Li2 O3K C3K C4K . . . . 75.9(4) ?
    O2K C2K C3K O3K . . . . 64.4(3) ?
    C1K C2K C3K O3K . . . . -172.7(2) ?
    O2K C2K C3K C4K . . . . -174.0(2) ?
    C1K C2K C3K C4K . . . . -51.0(3) ?
    O4K C4K C3K O3K . . . . -67.9(3) ?
    C5K C4K C3K O3K . . . . 171.8(3) ?
    O4K C4K C3K C2K . . . . 171.6(2) ?
    C5K C4K C3K C2K . . . . 51.3(4) ?
    C1P O4I C4I C3I . . . . 131.3(3) ?
    C1P O4I C4I C5I . . . . -108.9(3) ?
    O5I C5I C4I O4I . . . . -172.8(2) ?
    C6I C5I C4I O4I . . . . 68.5(3) ?
    O5I C5I C4I C3I . . . . -55.3(3) ?
    C6I C5I C4I C3I . . . . -174.0(3) ?
    C1A O4H C4H C5H . . . . -118.0(3) ?
    C1A O4H C4H C3H . . . . 121.3(3) ?
    C1O O5O C5O C6O . . . . -179.2(3) ?
    C1O O5O C5O C4O . . . . 57.5(3) ?
    O4O C4O C5O O5O . . . . -172.1(2) ?
    C3O C4O C5O O5O . . . . -54.7(3) ?
    O4O C4O C5O C6O . . . . 70.1(3) ?
    C3O C4O C5O C6O . . . . -172.4(3) ?
    C1O O4P C4P C5P . . . . -128.9(3) ?
    C1O O4P C4P C3P . . . . 110.7(3) ?
    C1C O5C C5C C6C . . . . -175.8(2) ?
    C1C O5C C5C C4C . . . . 61.2(3) ?
    O4C C4C C5C O5C . . . . -177.6(2) ?
    C3C C4C C5C O5C . . . . -57.7(3) ?
    O4C C4C C5C C6C . . . . 64.3(3) ?
    C3C C4C C5C C6C . . . . -175.8(3) ?
    O5D C1D C2D O2D . . . . 176.0(2) ?
    O4C C1D C2D O2D . . . . 53.2(3) ?
    O5D C1D C2D C3D . . . . 50.7(3) ?
    O4C C1D C2D C3D . . . . -72.0(3) ?
    C5P O5P C1P O4I . . . . 60.8(3) ?
    C5P O5P C1P C2P . . . . -59.5(4) ?
    C4I O4I C1P O5P . . . . 110.9(3) ?
    C4I O4I C1P C2P . . . . -127.0(2) ?
    O5P C1P C2P O2P . . . . 175.7(2) ?
    O4I C1P C2P O2P . . . . 54.0(3) ?
    O5P C1P C2P C3P . . . . 52.0(3) ?
    O4I C1P C2P C3P . . . . -69.7(3) ?
    C1M O4N C4N C5N . . . . -98.6(3) ?
    C1M O4N C4N C3N . . . . 139.2(3) ?
    O4C C4C C3C O3C . . . . -62.2(3) ?
    C5C C4C C3C O3C . . . . 176.5(2) ?
    O4C C4C C3C C2C . . . . 177.2(2) ?
    C5C C4C C3C C2C . . . . 55.9(3) ?
    O3C C3C C2C O2C . . . . 64.6(3) ?
    C4C C3C C2C O2C . . . . -177.3(2) ?
    O3C C3C C2C C1C . . . . -172.4(2) ?
    C4C C3C C2C C1C . . . . -54.3(3) ?
    O2P C2P C3P O3P . . . . 64.1(3) ?
    C1P C2P C3P O3P . . . . -172.0(2) ?
    O2P C2P C3P C4P . . . . -174.1(3) ?
    C1P C2P C3P C4P . . . . -50.2(3) ?
    O4P C4P C3P O3P . . . . -64.6(3) ?
    C5P C4P C3P O3P . . . . 175.2(3) ?
    O4P C4P C3P C2P . . . . 174.9(2) ?
    C5P C4P C3P C2P . . . . 54.7(3) ?
    C1E O4D C4D C3D . . . . 120.8(3) ?
    C1E O4D C4D C5D . . . . -119.8(3) ?
    Li1 O3A C3A C2A . . . . 56.9(3) ?
    Li1 O3A C3A C4A . . . . -65.8(3) ?
    O5H C1H C2H O2H . . . . -176.7(2) ?
    O4G C1H C2H O2H . . . . 60.8(3) ?
    O5H C1H C2H C3H . . . . 58.5(3) ?
    O4G C1H C2H C3H . . . . -64.0(3) ?
    C1P O5P C5P C6P . . . . -175.3(3) ?
    C1P O5P C5P C4P . . . . 63.1(4) ?
    O4P C4P C5P O5P . . . . -178.7(2) ?
    C3P C4P C5P O5P . . . . -59.6(3) ?
    O4P C4P C5P C6P . . . . 63.3(4) ?
    C3P C4P C5P C6P . . . . -177.6(3) ?
    C1L O4M C4M C3M . . . . 127.9(3) ?
    C1L O4M C4M C5M . . . . -111.2(3) ?
    O3M C3M C4M O4M . . . . -60.9(3) ?
    C2M C3M C4M O4M . . . . 179.4(2) ?
    O3M C3M C4M C5M . . . . 177.2(3) ?
    C2M C3M C4M C5M . . . . 57.5(3) ?
    C1H O4G C4G C3G . . . . 123.3(3) ?
    C1H O4G C4G C5G . . . . -117.8(3) ?
    O3G C3G C4G O4G . . . . -61.2(3) ?
    C2G C3G C4G O4G . . . . 173.6(2) ?
    O3G C3G C4G C5G . . . . -179.5(2) ?
    C2G C3G C4G C5G . . . . 55.3(3) ?
    O3O C3O C2O O2O . . . . 63.5(3) ?
    C4O C3O C2O O2O . . . . -175.3(2) ?
    O3O C3O C2O C1O . . . . -173.5(2) ?
    C4O C3O C2O C1O . . . . -52.3(3) ?
    C5C O5C C1C O4B . . . . 58.4(3) ?
    C5C O5C C1C C2C . . . . -60.9(3) ?
    C4B O4B C1C O5C . . . . 127.3(2) ?
    C4B O4B C1C C2C . . . . -112.3(3) ?
    O2C C2C C1C O5C . . . . -178.1(2) ?
    C3C C2C C1C O5C . . . . 57.0(3) ?
    O2C C2C C1C O4B . . . . 62.1(3) ?
    C3C C2C C1C O4B . . . . -62.9(3) ?
    O4D C4D C3D O3D . . . . -62.8(3) ?
    C5D C4D C3D O3D . . . . 177.3(2) ?
    O4D C4D C3D C2D . . . . 178.0(2) ?
    C5D C4D C3D C2D . . . . 58.2(3) ?
    O2D C2D C3D O3D . . . . 60.3(3) ?
    C1D C2D C3D O3D . . . . -173.9(2) ?
    O2D C2D C3D C4D . . . . -179.5(2) ?
    C1D C2D C3D C4D . . . . -53.7(3) ?
    O4I C4I C3I O3I . . . . -64.2(3) ?
    C5I C4I C3I O3I . . . . 176.4(3) ?
    O4I C4I C3I C2I . . . . 175.6(2) ?
    C5I C4I C3I C2I . . . . 56.2(3) ?
    O3M C3M C2M O2M . . . . 61.4(3) ?
    C4M C3M C2M O2M . . . . 179.1(2) ?
    O3M C3M C2M C1M . . . . -173.0(2) ?
    C4M C3M C2M C1M . . . . -55.3(3) ?
    C4O O4O C1N O5N . . . . 107.5(3) ?
    C4O O4O C1N C2N . . . . -131.6(3) ?
    C5N O5N C1N O4O . . . . 57.0(3) ?
    C5N O5N C1N C2N . . . . -62.9(3) ?
    C1M O5M C5M C6M . . . . 174.1(3) ?
    C1M O5M C5M C4M . . . . 55.2(4) ?
    O4M C4M C5M O5M . . . . -177.8(2) ?
    C3M C4M C5M O5M . . . . -57.1(3) ?
    O4M C4M C5M C6M . . . . 68.8(3) ?
    C3M C4M C5M C6M . . . . -170.5(3) ?
    O5I C5I C6I O6I . . . . -57.5(3) ?
    C4I C5I C6I O6I . . . . 63.4(3) ?
    O3B C3B C2B O2B . . . . 64.2(3) ?
    C4B C3B C2B O2B . . . . -172.7(2) ?
    O3B C3B C2B C1B . . . . -172.1(2) ?
    C4B C3B C2B C1B . . . . -49.1(3) ?
    O4A C1B C2B O2B . . . . 57.8(3) ?
    O5B C1B C2B O2B . . . . 179.2(2) ?
    O4A C1B C2B C3B . . . . -67.0(3) ?
    O5B C1B C2B C3B . . . . 54.3(3) ?
    C5O O5O C1O O4P . . . . 65.8(3) ?
    C5O O5O C1O C2O . . . . -57.1(3) ?
    C4P O4P C1O O5O . . . . 108.7(3) ?
    C4P O4P C1O C2O . . . . -127.3(2) ?
    O2O C2O C1O O5O . . . . 178.2(2) ?
    C3O C2O C1O O5O . . . . 53.4(3) ?
    O2O C2O C1O O4P . . . . 54.1(3) ?
    C3O C2O C1O O4P . . . . -70.8(3) ?
    O4N C4N C3N O3N . . . . -58.9(3) ?
    C5N C4N C3N O3N . . . . 178.9(3) ?
    O4N C4N C3N C2N . . . . 175.1(2) ?
    C5N C4N C3N C2N . . . . 52.9(4) ?
    C1I O4J C4J C3J . . . . 127.9(3) ?
    C1I O4J C4J C5J . . . . -112.4(4) ?
    O4J C4J C3J O3J . . . . -58.8(3) ?
    C5J C4J C3J O3J . . . . -178.8(4) ?
    O4J C4J C3J C2J . . . . 178.3(3) ?
    C5J C4J C3J C2J . . . . 58.3(5) ?
    C1B O4A C4A C5A . . . . -136.4(3) ?
    C1B O4A C4A C3A . . . . 103.8(3) ?
    O3A C3A C4A O4A . . . . -67.0(3) ?
    C2A C3A C4A O4A . . . . 173.2(3) ?
    O3A C3A C4A C5A . . . . 172.7(3) ?
    C2A C3A C4A C5A . . . . 52.9(4) ?
    O3N C3N C2N O2N . . . . 62.0(4) ?
    C4N C3N C2N O2N . . . . -175.3(3) ?
    O3N C3N C2N C1N . . . . -176.7(3) ?
    C4N C3N C2N C1N . . . . -53.9(3) ?
    O4O C1N C2N O2N . . . . 59.1(3) ?
    O5N C1N C2N O2N . . . . -178.6(3) ?
    O4O C1N C2N C3N . . . . -63.7(3) ?
    O5N C1N C2N C3N . . . . 58.6(3) ?
    Li2 O2J C2J C1J . . . . -78.2(5) ?
    Li2 O2J C2J C3J . . . . 47.2(5) ?
    O3J C3J C2J O2J . . . . 58.3(3) ?
    C4J C3J C2J O2J . . . . 179.6(3) ?
    O3J C3J C2J C1J . . . . -177.9(3) ?
    C4J C3J C2J C1J . . . . -56.6(3) ?
    C1G O4F C4F C3F . . . . 139.4(3) ?
    C1G O4F C4F C5F . . . . -100.9(3) ?
    Li1 O2I C2I C3I . . . . -101.9(3) ?
    Li1 O2I C2I C1I . . . . 134.9(3) ?
    O3I C3I C2I O2I . . . . 61.3(3) ?
    C4I C3I C2I O2I . . . . -179.9(2) ?
    O3I C3I C2I C1I . . . . -174.8(3) ?
    C4I C3I C2I C1I . . . . -56.0(3) ?
    O5I C1I C2I O2I . . . . -179.5(3) ?
    O4J C1I C2I O2I . . . . 58.3(3) ?
    O5I C1I C2I C3I . . . . 56.0(3) ?
    O4J C1I C2I C3I . . . . -66.2(3) ?
    C1H O5H C5H C6H . . . . -179.1(3) ?
    C1H O5H C5H C4H . . . . 58.1(4) ?
    O4H C4H C5H O5H . . . . -177.4(2) ?
    C3H C4H C5H O5H . . . . -57.7(3) ?
    O4H C4H C5H C6H . . . . 63.1(4) ?
    C3H C4H C5H C6H . . . . -177.2(3) ?
    C1G O5G C5G C6G . . . . -176.8(2) ?
    C1G O5G C5G C4G . . . . 60.2(3) ?
    O6G C6G C5G O5G . . . . -61.0(3) ?
    O6G C6G C5G C4G . . . . 59.6(4) ?
    O4G C4G C5G O5G . . . . -173.9(2) ?
    C3G C4G C5G O5G . . . . -57.1(3) ?
    O4G C4G C5G C6G . . . . 67.5(3) ?
    C3G C4G C5G C6G . . . . -175.7(3) ?
    O5B C5B C6B O6B . . . . 72.3(4) ?
    C4B C5B C6B O6B . . . . -167.9(3) ?
    C4K O4K C1J O5J . . . . 113.7(3) ?
    C4K O4K C1J C2J . . . . -126.2(3) ?
    C5J O5J C1J O4K . . . . 62.6(5) ?
    C5J O5J C1J C2J . . . . -57.8(5) ?
    O2J C2J C1J O4K . . . . 59.8(4) ?
    C3J C2J C1J O4K . . . . -65.9(3) ?
    O2J C2J C1J O5J . . . . -179.2(3) ?
    C3J C2J C1J O5J . . . . 55.2(4) ?
    C1D O5D C5D C6D . . . . -179.3(3) ?
    C1D O5D C5D C4D . . . . 59.2(3) ?
    O4D C4D C5D O5D . . . . -177.8(2) ?
    C3D C4D C5D O5D . . . . -59.2(3) ?
    O4D C4D C5D C6D . . . . 65.3(4) ?
    C3D C4D C5D C6D . . . . -176.2(3) ?
    O5L C5L C6L O6L . . . . -57.6(3) ?
    C4L C5L C6L O6L . . . . 62.7(3) ?
    C4E O4E C1F O5F . . . . 106.0(4) ?
    C4E O4E C1F C2F . . . . -131.7(3) ?
    C5F O5F C1F O4E . . . . 60.7(4) ?
    C5F O5F C1F C2F . . . . -59.9(4) ?
    C1K O5K C5K C6K1 . . . . -170.9(8) ?
    C1K O5K C5K C4K . . . . 62.3(3) ?
    C1K O5K C5K C6K2 . . . . 176.2(9) ?
    O4K C4K C5K O5K . . . . -173.6(3) ?
    C3K C4K C5K O5K . . . . -55.4(4) ?
    O4K C4K C5K C6K1 . . . . 62.6(12) ?
    C3K C4K C5K C6K1 . . . . -179.2(12) ?
    O4K C4K C5K C6K2 . . . . 78.4(13) ?
    C3K C4K C5K C6K2 . . . . -163.4(13) ?
    O5C C5C C6C O6C . . . . -65.7(3) ?
    C4C C5C C6C O6C . . . . 53.7(4) ?
    O2H C2H C3H O3H . . . . 55.3(3) ?
    C1H C2H C3H O3H . . . . 179.8(2) ?
    O2H C2H C3H C4H . . . . 176.5(3) ?
    C1H C2H C3H C4H . . . . -59.0(3) ?
    O4H C4H C3H O3H . . . . -58.8(3) ?
    C5H C4H C3H O3H . . . . 179.8(2) ?
    O4H C4H C3H C2H . . . . -179.0(2) ?
    C5H C4H C3H C2H . . . . 59.6(3) ?
    O5O C5O C6O O6O . . . . -57.4(3) ?
    C4O C5O C6O O6O . . . . 63.1(4) ?
    C5M O5M C1M O4N . . . . 69.0(4) ?
    C5M O5M C1M C2M . . . . -52.2(4) ?
    C4N O4N C1M O5M . . . . 119.9(3) ?
    C4N O4N C1M C2M . . . . -117.2(3) ?
    O2M C2M C1M O5M . . . . 177.9(3) ?
    C3M C2M C1M O5M . . . . 51.7(3) ?
    O2M C2M C1M O4N . . . . 55.6(3) ?
    C3M C2M C1M O4N . . . . -70.6(3) ?
    O3A C3A C2A O2A . . . . 68.4(3) ?
    C4A C3A C2A O2A . . . . -170.1(3) ?
    O3A C3A C2A C1A . . . . -168.0(2) ?
    C4A C3A C2A C1A . . . . -46.4(4) ?
    C5A O5A C1A O4H . . . . 63.9(3) ?
    C5A O5A C1A C2A . . . . -58.6(4) ?
    C4H O4H C1A O5A . . . . 116.7(3) ?
    C4H O4H C1A C2A . . . . -120.1(3) ?
    O2A C2A C1A O5A . . . . 170.1(3) ?
    C3A C2A C1A O5A . . . . 47.8(4) ?
    O2A C2A C1A O4H . . . . 47.5(3) ?
    C3A C2A C1A O4H . . . . -74.8(3) ?
    O5M C5M C6M O6M . . . . -58.8(4) ?
    C4M C5M C6M O6M . . . . 59.8(4) ?
    C5G O5G C1G O4F . . . . 59.3(3) ?
    C5G O5G C1G C2G . . . . -60.7(3) ?
    C4F O4F C1G O5G . . . . 122.8(3) ?
    C4F O4F C1G C2G . . . . -115.4(3) ?
    O5G C1G C2G O2G . . . . 179.8(3) ?
    O4F C1G C2G O2G . . . . 59.2(4) ?
    O5G C1G C2G C3G . . . . 57.0(3) ?
    O4F C1G C2G C3G . . . . -63.6(3) ?
    O3G C3G C2G O2G . . . . 58.7(4) ?
    C4G C3G C2G O2G . . . . -176.0(3) ?
    O3G C3G C2G C1G . . . . -179.7(3) ?
    C4G C3G C2G C1G . . . . -54.4(3) ?
    C1F O5F C5F C6F . . . . -169.9(3) ?
    C1F O5F C5F C4F . . . . 64.3(3) ?
    O6F C6F C5F O5F . . . . -69.2(3) ?
    O6F C6F C5F C4F . . . . 51.5(4) ?
    O4F C4F C5F O5F . . . . -178.5(3) ?
    C3F C4F C5F O5F . . . . -61.2(4) ?
    O4F C4F C5F C6F . . . . 59.2(4) ?
    C3F C4F C5F C6F . . . . 176.6(3) ?
    C1N O5N C5N C6N . . . . -178.9(3) ?
    C1N O5N C5N C4N . . . . 60.6(3) ?
    O4N C4N C5N O5N . . . . -174.2(2) ?
    C3N C4N C5N O5N . . . . -54.5(4) ?
    O4N C4N C5N C6N . . . . 69.3(4) ?
    C3N C4N C5N C6N . . . . -171.0(4) ?
    C1A O5A C5A C4A . . . . 64.4(4) ?
    C1A O5A C5A C6A1 . . . . -164.7(6) ?
    C1A O5A C5A C6A2 . . . . 176.6(6) ?
    O4A C4A C5A O5A . . . . -177.0(2) ?
    C3A C4A C5A O5A . . . . -59.2(4) ?
    O4A C4A C5A C6A1 . . . . 55.2(6) ?
    C3A C4A C5A C6A1 . . . . 173.1(6) ?
    O4A C4A C5A C6A2 . . . . 75.4(7) ?
    C3A C4A C5A C6A2 . . . . -166.8(7) ?
    O5P C5P C6P O6P . . . . -61.7(4) ?
    C4P C5P C6P O6P . . . . 56.7(4) ?
    C4D O4D C1E O5E . . . . 108.4(3) ?
    C4D O4D C1E C2E . . . . -128.6(3) ?
    C5E O5E C1E O4D . . . . 61.3(4) ?
    C5E O5E C1E C2E . . . . -60.6(5) ?
    O4F C4F C3F O3F . . . . -63.2(4) ?
    C5F C4F C3F O3F . . . . 176.8(3) ?
    O4F C4F C3F C2F . . . . 175.6(3) ?
    C5F C4F C3F C2F . . . . 55.6(4) ?
    C1F O4E C4E C3E . . . . 104.8(4) ?
    C1F O4E C4E C5E . . . . -134.9(3) ?
    Li2 O3E C3E C4E 1_544 . . . -63.3(5) ?
    Li2 O3E C3E C2E 1_544 . . . 59.6(5) ?
    O4E C4E C3E O3E . . . . -67.6(4) ?
    C5E C4E C3E O3E . . . . 174.5(4) ?
    O4E C4E C3E C2E . . . . 171.4(3) ?
    C5E C4E C3E C2E . . . . 53.5(5) ?
    O3E C3E C2E O2E . . . . 68.0(4) ?
    C4E C3E C2E O2E . . . . -169.6(3) ?
    O3E C3E C2E C1E . . . . -172.0(3) ?
    C4E C3E C2E C1E . . . . -49.5(5) ?
    O4D C1E C2E O2E . . . . 53.3(4) ?
    O5E C1E C2E O2E . . . . 175.7(3) ?
    O4D C1E C2E C3E . . . . -69.9(4) ?
    O5E C1E C2E C3E . . . . 52.4(5) ?
    O5H C5H C6H O6H2 . . . . -82.3(5) ?
    C4H C5H C6H O6H2 . . . . 38.0(6) ?
    O5H C5H C6H O6H1 . . . . -52.6(6) ?
    C4H C5H C6H O6H1 . . . . 67.7(6) ?
    C1E O5E C5E C6E2 . . . . 174.0(7) ?
    C1E O5E C5E C4E . . . . 61.9(5) ?
    C1E O5E C5E C6E1 . . . . -163.6(7) ?
    O4E C4E C5E O5E . . . . -174.7(3) ?
    C3E C4E C5E O5E . . . . -57.3(4) ?
    O4E C4E C5E C6E2 . . . . 76.5(7) ?
    C3E C4E C5E C6E2 . . . . -166.1(7) ?
    O4E C4E C5E C6E1 . . . . 54.8(8) ?
    C3E C4E C5E C6E1 . . . . 172.2(8) ?
    O3F C3F C2F O2F . . . . 66.4(4) ?
    C4F C3F C2F O2F . . . . -172.2(3) ?
    O3F C3F C2F C1F . . . . -171.0(3) ?
    C4F C3F C2F C1F . . . . -49.6(4) ?
    O4E C1F C2F O2F . . . . 53.7(4) ?
    O5F C1F C2F O2F . . . . 175.2(3) ?
    O4E C1F C2F C3F . . . . -70.6(4) ?
    O5F C1F C2F C3F . . . . 50.9(4) ?
    O5D C5D C6D O6D . . . . -62.1(4) ?
    C4D C5D C6D O6D . . . . 56.6(4) ?
    C1J O5J C5J C6J . . . . -161.6(5) ?
    C1J O5J C5J C4J . . . . 60.6(6) ?
    O4J C4J C5J O5J . . . . -178.7(4) ?
    C3J C4J C5J O5J . . . . -59.9(6) ?
    O4J C4J C5J C6J . . . . 44.6(7) ?
    C3J C4J C5J C6J . . . . 163.3(6) ?
    O5N C5N C6N O6N . . . . 56.1(6) ?
    C4N C5N C6N O6N . . . . 174.9(5) ?
    O5A C5A C6A2 O6A2 . . . . -56.7(11) ?
    C4A C5A C6A2 O6A2 . . . . 55.8(12) ?
    O5A C5A C6A1 O6A1 . . . . 61.3(10) ?
    C4A C5A C6A1 O6A1 . . . . -173.0(7) ?
    O5J C5J C6J O6J2 . . . . -65.2(7) ?
    C4J C5J C6J O6J2 . . . . 68.1(7) ?
    O5J C5J C6J O6J1 . . . . -10.6(9) ?
    C4J C5J C6J O6J1 . . . . 122.6(8) ?
    O5E C5E C6E1 O6E1 . . . . -65.4(14) ?
    C4E C5E C6E1 O6E1 . . . . 63.0(14) ?
    O5E C5E C6E2 O6E2 . . . . 75.7(10) ?
    C4E C5E C6E2 O6E2 . . . . -171.4(8) ?
    O5K C5K C6K1 O6K1 . . . . 70.5(16) ?
    C4K C5K C6K1 O6K1 . . . . -166.1(14) ?
    O5K C5K C6K2 O6K2 . . . . 63.8(19) ?
    C4K C5K C6K2 O6K2 . . . . 177.9(15) ?
loop_
    _geom_hbond_atom_site_label_D
    _geom_hbond_atom_site_label_H
    _geom_hbond_atom_site_label_A
    _geom_hbond_site_symmetry_A
    _geom_hbond_distance_DH
    _geom_hbond_distance_HA
    _geom_hbond_distance_DA
    _geom_hbond_angle_DHA
    _geom_hbond_publ_flag
    O2K H171 O3B 1_565 0.82 1.89 2.688(3) 164.7 yes
    O2P H154 O4I . 0.82 2.35 2.757(3) 111.7 no
    O2P H154 O3I . 0.82 2.07 2.799(4) 147.6 yes
    O3B H79 O2C . 0.82 2.20 2.698(3) 119.2 yes
    O3C H83 O3P 1_544 0.82 1.99 2.774(3) 160.8 yes
    O3L H170 O2K . 0.82 2.04 2.788(3) 151.7 yes
    O3H H70 O2A . 0.82 2.07 2.533(3) 115.7 yes
    O3O H157 O4O . 0.82 2.46 2.847(3) 110.4 no
    O3O H157 O2N . 0.82 2.11 2.915(3) 168.1 yes
    O2O H158 O3B 1_566 0.82 1.64 2.450(3) 167.3 yes
    O3G H67 O2P 1_554 0.82 2.00 2.714(3) 145.8 yes
    O3D H88 O2E . 0.82 2.15 2.702(4) 124.6 yes
    O2D H87 O4C . 0.82 2.36 2.781(3) 112.8 no
    O2D H87 O3C . 0.82 2.05 2.819(3) 156.0 yes
    O3M H165 O3G 1_566 0.82 2.04 2.820(3) 159.5 yes
    O6G H65 O6M 1_444 0.82 1.87 2.636(4) 154.4 yes
    O3P H153 O4P . 0.82 2.47 2.868(3) 111.1 no
    O3P H153 O2O . 0.82 1.82 2.611(3) 162.5 yes
    O2B H80 O3O 1_544 0.82 1.98 2.772(3) 160.8 yes
    O2L H169 O4M . 0.82 2.35 2.774(3) 112.8 no
    O2L H169 O3M . 0.82 2.15 2.888(4) 149.2 yes
    O2C H84 O3W 1_545 0.82 2.42 3.116(4) 144.0 yes
    O1W H18B O2G 1_556 0.86 1.93 2.781(4) 168.9 yes
    O2H H71 O3H . 0.82 2.38 2.813(3) 113.4 yes
    O2H H71 O2M 1_544 0.82 2.61 3.072(3) 117.5 no
    O6I H148 O6C 1_666 0.82 1.95 2.735(4) 161.3 yes
    O2I H149 O4J . 0.82 2.43 2.818(3) 110.2 yes
    O2I H149 O3J . 0.82 1.92 2.689(4) 156.3 yes
    O3J H176 O2E 1_566 0.82 1.78 2.570(4) 161.2 yes
    O2A H73 O3J . 0.82 1.64 2.448(3) 166.8 yes
    O2N H162 O2A 1_566 0.82 1.96 2.768(3) 170.1 yes
    O6L H168 O7W 1_665 0.82 1.98 2.771(4) 161.4 yes
    O6C H82 O5C . 0.82 2.43 2.818(3) 110.2 no
    O6C H82 O17W 1_545 0.82 2.18 2.838(6) 137.1 yes
    O3I H150 O3D 1_566 0.82 2.03 2.817(3) 159.9 yes
    O6F H61 O5B 1_554 0.82 1.93 2.674(3) 151.2 yes
    O2G H66 O3F . 0.82 2.17 2.883(5) 146.1 yes
    O11W H18C O2C 1_565 0.87 1.96 2.753(4) 151.1 yes
    O11W H18D O16W . 0.86 2.35 2.793(9) 112.3 yes
    O2W H17A O8W . 0.87 2.03 2.723(4) 135.4 yes
    O2W H17B O10W . 0.87 2.53 3.306(9) 148.8 yes
    O2J H174 O3H . 0.859(12) 1.853(14) 2.677(3) 160(2) yes
    O2M H166 O3N . 0.82 2.10 2.852(4) 152.5 yes
    O6B H78 O9W 1_445 0.82 1.93 2.732(4) 164.4 yes
    O3E H59 O2F . 0.82 2.04 2.705(4) 137.3 yes
    O2E H57 O3J 1_544 0.82 1.77 2.570(4) 162.9 yes
    O6D H86 O5D . 0.82 2.38 2.789(4) 112.0 yes
    O6D H86 O5W 1_444 0.82 2.15 2.767(5) 131.9 yes
    O6P H152 O6B 1_666 0.82 1.89 2.710(4) 178.8 yes
    C1L H109 O6I 1_565 0.98 2.60 3.554(4) 164.9 no
    C1H H29 O3C 1_565 0.98 2.52 3.432(4) 155.5 no
    C4K H101 O3W . 0.98 2.61 3.409(4) 138.3 no
    C3L H107 O3F 1_566 0.98 2.64 3.515(4) 149.1 no
    C1D H1 O6G 1_545 0.98 2.53 3.474(4) 160.7 no
    C3K H100 O2F 1_566 0.98 2.59 3.419(5) 141.8 no
    C1P H133 O3M 1_545 0.98 2.55 3.450(4) 152.1 no
    C3A H24 O2N 1_544 0.98 2.63 3.295(4) 125.0 no
    C4G H39 O2D 1_565 0.98 2.60 3.423(4) 141.4 no
    C1N H119 O6W 1_566 0.98 2.47 3.420(4) 162.1 no
    C6I H14B O5P . 0.97 2.52 3.349(4) 143.8 no
    C2J H93 O3H . 0.98 2.62 3.144(4) 113.7 no
    C2I H143 O2L 1_545 0.98 2.29 3.239(4) 161.7 no
    C1J H94 O18W . 0.98 2.53 3.507(6) 171.6 no
    C6C H81B O5D . 0.97 2.61 3.336(4) 131.5 no
    C6O H15B O5N . 0.97 2.62 3.437(4) 142.3 no
    C6M H16D O5L . 0.97 2.53 3.320(4) 138.6 no
    C2G H37 O2D 1_565 0.98 2.41 3.300(4) 150.7 no
    O6H1 H69A O17W . 0.82 2.49 3.229(14) 149.8 yes
    O6H2 H69B O6N 1_444 0.82 2.32 2.969(9) 136.7 yes
    O6N H160 O14W 1_566 0.82 1.97 2.714(10) 151.1 yes
    C2F H46 O2K 1_544 0.98 2.62 3.493(4) 148.3 no
    C6N H15E O5M . 0.97 2.56 3.389(6) 143.3 no
    C6N H15F O12W 1_566 0.97 2.59 3.544(15) 169.0 no
    C6A2^a H74A^a O6N 1_444 0.97 2.65 3.439(16) 139.1 no
    O6A2 H76B O14W 1_455 1.19 2.11 3.276(14) 165.6 yes
    O6A1 H76A O6N 1_444 0.82 1.94 2.755(7) 169.6 yes
    C6J H95D O5I . 0.97 2.53 3.424(7) 153.6 no
    C6K1^a H6A^a O5J . 0.97 2.47 3.36(2) 152.6 no
    O6J1^b H96A^b O5J . 0.82 2.29 2.706(11) 111.9 no
    C6K2^b H6AA^b O5J . 0.97 2.61 3.47(3) 147.1 no
_shelx_space_group_comment
;
The symmetry employed for this shelxl refinement is uniquely defined
by the following loop, which should always be used as a source of
symmetry information in preference to the above space-group names.
They are only intended as comments.
;
_shelx_estimated_absorpt_T_min     ?
_shelx_estimated_absorpt_T_max     ?
_shelx_hkl_file
;
 -18  -4   5 1200.97 95.6920  10
 -18  -4   6 2886.00 161.028  10
 -18  -3   3 255.479 54.6800  10
 -18  -3   3 195.994 52.6498   7
 -18  -3   4 28.7407 52.5939   7
 -18  -3   4 33.5868 45.1359  10
 -18  -3   5 943.759 97.7537  10
 -18  -3   5 914.327 96.9340   7
 -18  -3   7 1619.40 117.029   7
 -18  -3   7 1411.76 112.384  10
 -18  -2   2 1847.42 130.808   7
 -18  -2   2 2009.19 131.469  10
 -18  -2   3 3904.68 218.155  10
 -18  -2   3 4193.37 221.805   7
 -18  -2   4 3028.77 187.142  10
 -18  -2   4 3053.69 188.711   7
 -18  -2   5 1107.77 110.411  10
 -18  -2   6 302.333 71.9220   7
 -18  -2   7 619.232 81.5088   7
 -18  -2   7 652.280 82.0955  10
 -18  -2   8 640.356 72.1717  10
 -18  -1   1 1018.74 95.7154   7
 -18  -1   1 1045.99 98.5828  10
 -18  -1   2 4356.52 226.857  10
 -18  -1   2 3714.28 218.728   7
 -18  -1   3 1150.20 120.927  10
 -18  -1   3 1198.94 120.329   7
 -18  -1   4 877.347 106.726   7
 -18  -1   4 746.941 102.323  10
 -18  -1   6 695.860 94.2521   7
 -18  -1   6 580.469 88.5401  10
 -18  -1   7 959.416 95.4832  22
 -18  -1   7 1080.47 103.024   7
 -18  -1   8 793.053 81.3672  22
 -18   0   0 911.834 89.8914   7
 -18   0   0 991.692 94.5346  10
 -18   0   1 1037.53 107.189   7
 -18   0   1 886.603 103.329  10
 -18   0   2 1650.31 141.219   7
 -18   0   2 1716.91 143.180  10
 -18   0   3 4714.91 261.847   7
 -18   0   3 4612.21 259.658  10
 -18   0   4 145.250 82.2006   7
 -18   0   5 551.559 94.3225   7
 -18   0   5 591.759 94.0413  10
 -18   0   6 1664.52 139.180   7
 -18   0   6 1840.65 140.162  10
 -18   0   7 220.213 62.0185   7
 -18   0   7 290.968 62.3965  10
 -18   0   8 744.367 85.4169  22
 -18   0   9 497.902 63.6839  22
 -18   1  -1 295.204 61.2444  10
 -18   1   0 145.406 66.0350  10
 -18   1   0 94.8869 60.6692   7
 -18   1   1 1126.35 118.182   7
 -18   1   1 992.575 115.067  10
 -18   1   2 448.164 93.6062  10
 -18   1   2 598.840 99.6796   7
 -18   1   3 489.878 97.6761  10
 -18   1   3 629.658 103.858   7
 -18   1   5-7.80263 67.9344   7
 -18   1   5 7.55501 58.5468  10
 -18   1   6 79.1625 54.0388  10
 -18   1   6 69.4412 58.9265   7
 -18   1   7 15.2748 41.0473  10
 -18   1   7-50.1246 50.9515   7
 -18   1   8 427.945 72.9496  22
 -18   1   9 221.027 49.2561  22
 -18   2  -1 964.343 100.070  10
 -18   2  -1 742.897 89.7109   7
 -18   2   0 510.337 91.0237  10
 -18   2   0 503.387 86.8330   7
 -18   2   1 1216.99 127.204  10
 -18   2   1 1290.66 130.802   7
 -18   2   2 1233.57 128.322   7
 -18   2   2 1173.52 130.673  10
 -18   2   3 453.897 98.1800   7
 -18   2   4 175.566 72.3988  10
 -18   2   5 388.471 81.5796  10
 -18   2   5 387.763 81.6860   7
 -18   2   6 1165.40 112.521   7
 -18   2   6 1262.61 110.373  10
 -18   2   7-9.64304 42.7904   7
 -18   3  -2 95.7037 52.8351  10
 -18   3  -2 120.235 47.3948   7
 -18   3  -1 1230.82 119.586  10
 -18   3  -1 1364.36 119.030   7
 -18   3   0 847.874 109.384  10
 -18   3   0 1005.53 115.370   7
 -18   3   1 2030.33 164.369   7
 -18   3   1 2181.61 169.531  10
 -18   3   2 291.159 89.6964   7
 -18   3   3 286.130 83.3255  10
 -18   3   4 1109.71 122.418   7
 -18   3   4 1189.40 122.292  10
 -18   3   5 812.754 94.8674  10
 -18   3   5 1034.91 108.587   7
 -18   3   6 1070.37 100.689   7
 -18   3   8 420.566 60.9029  22
 -18   4  -3 705.652 77.1267  10
 -18   4  -2 1050.26 104.844  10
 -18   4  -2 981.804 96.8222   7
 -18   4  -1 1986.65 150.931  10
 -18   4  -1 1739.78 141.337   7
 -18   4   0 505.052 93.5743  10
 -18   4   0 241.077 79.6455   7
 -18   4   1 456.113 94.0944   7
 -18   4   2 1783.28 148.700  10
 -18   4   2 1599.10 148.751   7
 -18   4   3 907.969 110.991  10
 -18   4   4 201.360 69.5690   7
 -18   4   4 299.862 71.7742  10
 -18   4   5 903.034 99.0902   7
 -18   4   5 762.386 82.5074  10
 -18   4   7 154.891 48.2537  22
 -18   5  -3 69.0690 48.3756  10
 -18   5  -2 4186.68 228.446  10
 -18   5  -2 4118.08 219.463   7
 -18   5  -1 5165.86 273.146  10
 -18   5  -1 5112.12 268.276   7
 -18   5   0 1927.45 155.148   7
 -18   5   0 2104.49 162.443  10
 -18   5   1 2047.08 162.384   7
 -18   5   2 1948.15 153.086  10
 -18   5   3 623.139 95.0767   7
 -18   5   3 575.941 89.6025  10
 -18   5   4 1980.98 142.319   7
 -18   5   4 1614.58 125.731  10
 -18   5   5 162.005 51.9037   7
 -18   6  -3 294.231 61.7072  10
 -18   6  -2 143.871 60.4410   7
 -18   6  -2 250.464 67.9770  10
 -18   6  -1 691.737 94.5342   7
 -18   6  -1 648.332 97.1641  10
 -18   6   0-44.6919 66.5340   7
 -18   6   1 3221.61 200.077   7
 -18   6   1 2904.15 189.193  10
 -18   6   2 2483.35 164.260  10
 -18   6   3 2567.88 162.989  10
 -18   6   3 2945.91 178.510   7
 -18   6   4 190.764 55.2896   7
 -18   7  -3 382.068 64.7844  10
 -18   7  -2 237.825 65.3918  10
 -18   7  -2 248.493 58.5353   7
 -18   7  -1 84.9985 56.6341   7
 -18   7   0 72.8128 59.5498  10
 -18   7   0 103.130 68.2840   7
 -18   7   1 3007.56 180.191  10
 -18   7   2 327.802 68.8770   7
 -18   7   2 318.630 61.1303  10
 -18   7   3 5.36056 42.5508   7
 -18   8  -3 2231.09 139.045  10
 -18   8  -2 593.508 75.5749  10
 -18   8  -2 475.755 67.6594   7
 -18   8  -1 521.389 73.2796   7
 -18   8  -1 580.063 77.7952  10
 -18   8   0 2930.85 170.818   7
 -18   8   0 2523.86 158.158  10
 -18   8   1 1606.55 120.449   7
 -18   8   2 188.228 49.8309   7
 -18   9  -1 145.218 45.8471   7
 -17  -7   7 632.637 72.2876  10
 -17  -7   8 339.889 57.4481  10
 -17  -6   4 2122.97 131.359  10
 -17  -6   5 145.586 55.7919  10
 -17  -6   6 4883.60 249.011  10
 -17  -6   7 479.529 77.4866  10
 -17  -6   9 1378.44 108.679  10
 -17  -5   3 2389.68 150.335  10
 -17  -5   4 1380.24 122.274  10
 -17  -5   5 3183.65 203.951  10
 -17  -5   5 3657.14 213.688   7
 -17  -5   6 1679.43 144.710  10
 -17  -5   6 1840.70 148.706   7
 -17  -5   7 1470.19 135.143  10
 -17  -5   8 701.649 98.5023  10
 -17  -5   9 150.519 57.9478  10
 -17  -5  10-9.95550 41.6174  10
 -17  -5  10-5.21770 46.0154  19
 -17  -5  11 1251.46 95.9672  19
 -17  -4   2 2869.87 175.107   7
 -17  -4   2 2467.66 163.248  10
 -17  -4   3 598.166 95.5143  10
 -17  -4   3 654.648 99.6963   7
 -17  -4   4 3343.14 217.472  10
 -17  -4   4 3706.53 226.312   7
 -17  -4   5 1888.44 163.490  10
 -17  -4   5 2078.57 167.997   7
 -17  -4   6 951.139 121.151  10
 -17  -4   7 558.189 101.543   7
 -17  -4   8 117.829 48.5027  22
 -17  -4   8 185.176 73.2646   7
 -17  -4   8 281.218 77.7291  10
 -17  -4   9 342.646 59.3141  22
 -17  -4   9 441.648 80.0287  10
 -17  -4   9 391.563 73.6139   7
 -17  -4  10 1264.30 98.8704  22
 -17  -4  10 1655.05 114.889  10
 -17  -4  11 2481.99 150.604  19
 -17  -3   1 397.128 79.4362  10
 -17  -3   1 535.607 86.3423   7
 -17  -3   2 357.243 88.6056   7
 -17  -3   2 292.031 85.1014  10
 -17  -3   3 195.422 83.3949  10
 -17  -3   3 171.999 80.5939   7
 -17  -3   4 153.812 86.0782   7
 -17  -3   4 208.980 88.1388  10
 -17  -3   5 442.744 105.187   7
 -17  -3   5 368.684 100.579  10
 -17  -3   7 45.3689 71.4833  10
 -17  -3   7 81.9244 73.3976   7
 -17  -3   7 39.5281 56.6391  22
 -17  -3   8 735.488 103.564   7
 -17  -3   8 684.205 104.412  10
 -17  -3   8 781.493 95.4748  22
 -17  -3   9 1584.02 133.296  10
 -17  -3   9 1406.02 123.391  22
 -17  -3  10 373.251 63.4348  10
 -17  -3  10 550.672 77.5019  22
 -17  -3  11 226.589 54.1244  22
 -17  -2  -2 1620.69 117.672   9
 -17  -2  -1 4063.36 215.132   9
 -17  -2   0 1274.33 115.976  10
 -17  -2   0 1224.54 116.197   7
 -17  -2   1 1763.69 153.069   7
 -17  -2   1 1876.97 155.661  10
 -17  -2   2 5897.08 323.720  10
 -17  -2   2 6107.61 327.233   7
 -17  -2   3 4931.83 292.913   7
 -17  -2   3 4854.54 292.318  10
 -17  -2   4 1459.42 158.910  10
 -17  -2   4 1557.12 161.577   7
 -17  -2   6 4011.78 258.041   7
 -17  -2   7 546.656 106.777  10
 -17  -2   7 569.128 104.088   7
 -17  -2   8 620.569 100.316  10
 -17  -2   8 577.785 98.4362   7
 -17  -2   9 915.050 99.4420   7
 -17  -2   9 703.754 93.8687  10
 -17  -2   9 814.799 104.180  22
 -17  -2  10-13.0893 56.9836  22
 -17  -2  11 599.815 81.6218  19
 -17  -2  11 740.702 84.5107  22
 -17  -1  -1 834.395 95.1878   7
 -17  -1  -1 854.388 100.637  10
 -17  -1   0 736.480 109.094   7
 -17  -1   0 916.085 115.320  10
 -17  -1   1 3672.09 234.220   7
 -17  -1   1 3249.07 227.896  10
 -17  -1   2 2574.70 202.771  10
 -17  -1   2 2587.65 206.439   7
 -17  -1   3 581.476 116.924  10
 -17  -1   3 560.178 115.008   7
 -17  -1   4 2244.32 194.642   7
 -17  -1   4 1875.82 186.418  10
 -17  -1   6 1182.72 143.003  10
 -17  -1   6 1028.09 133.171   7
 -17  -1   7 218.400 86.5321  10
 -17  -1   7 105.832 82.8611   7
 -17  -1   8 607.071 100.450   7
 -17  -1   8 658.106 100.751  10
 -17  -1   9 705.466 89.4682  10
 -17  -1   9 780.831 92.2243   7
 -17  -1   9 831.590 109.203  22
 -17  -1  10 110.906 71.9097  22
 -17  -1  11 478.278 71.7927  19
 -17  -1  11 583.966 76.8287  22
 -17   0  -2 1649.61 127.359  10
 -17   0  -2 1614.32 122.733   7
 -17   0  -1 2183.41 170.487  10
 -17   0  -1 2464.00 174.757   7
 -17   0   0 1015.02 132.115  10
 -17   0   0 998.803 126.818   7
 -17   0   1 569.586 114.989  10
 -17   0   1 583.447 118.233   7
 -17   0   2 752.976 130.331  10
 -17   0   2 894.425 139.738   7
 -17   0   3 1285.50 155.266   7
 -17   0   3 1141.33 146.800  10
 -17   0   5 1340.55 156.158   7
 -17   0   5 1305.75 156.745  10
 -17   0   6-31.1277 81.7234  10
 -17   0   6 116.164 85.1328   7
 -17   0   7 388.276 91.8690  10
 -17   0   7 408.887 94.9064   7
 -17   0   8 69.4223 65.4932  10
 -17   0   8 143.435 69.4755   7
 -17   0   9 456.803 90.6791  22
 -17   0  10 305.067 76.4228  22
 -17   0  11 2402.08 148.581  19
 -17   0  11 3735.04 181.881  22
 -17   1  -3 953.574 92.3933  10
 -17   1  -2 536.243 93.5935  10
 -17   1  -2 578.353 88.9442   7
 -17   1  -1 916.434 123.865  10
 -17   1  -1 676.533 109.817   7
 -17   1   0 6417.64 351.091   7
 -17   1   0 6577.60 357.553  10
 -17   1   1 778.282 129.524  10
 -17   1   1 779.853 129.898   7
 -17   1   2 1867.38 190.748  10
 -17   1   2 2072.10 195.117   7
 -17   1   3 968.013 146.754   7
 -17   1   4 984.702 151.622  10
 -17   1   5 197.918 94.7416  10
 -17   1   5 202.909 100.908   7
 -17   1   6 62.3365 79.9091   7
 -17   1   6 120.648 88.7198  10
 -17   1   7 957.182 122.726   7
 -17   1   7 915.266 116.144  10
 -17   1   8 1381.73 129.226   7
 -17   1   9 148.665 74.2420  22
 -17   1  11 1044.90 93.2353  22
 -17   2  -3 819.477 97.6406   7
 -17   2  -3 919.553 104.918  10
 -17   2  -2 699.094 105.725   7
 -17   2  -2 686.746 110.058  10
 -17   2  -1 3848.41 248.143  10
 -17   2  -1 3508.16 238.720   7
 -17   2   0 133.341 92.2828  10
 -17   2   0 32.5958 82.1472   7
 -17   2   1 575.490 125.904  10
 -17   2   1 336.414 108.449   7
 -17   2   2 4315.73 299.613  10
 -17   2   2 5331.25 319.073   7
 -17   2   4 23.4133 96.4912   7
 -17   2   4-68.3651 89.0255  10
 -17   2   5 209.826 98.1047   7
 -17   2   5 63.8544 83.9283  10
 -17   2   6 329.164 94.1419   7
 -17   2   6 358.569 92.9939  10
 -17   2   7 865.022 110.899   7
 -17   2   7 718.173 103.519  10
 -17   2   9 328.874 57.9531  17
 -17   2  10 87.2006 55.4097  22
 -17   3  -4 388.331 75.2194  10
 -17   3  -3 4359.55 237.950   7
 -17   3  -3 4116.76 246.422  10
 -17   3  -2 336.006 92.8099  10
 -17   3  -2 422.931 95.4139   7
 -17   3  -1 2008.02 188.348  10
 -17   3  -1 2361.82 189.754   7
 -17   3   0 990.550 142.224   7
 -17   3   0 1046.73 151.294  10
 -17   3   1 224.758 103.203   7
 -17   3   1 154.592 97.5192  10
 -17   3   2 1461.21 172.490   7
 -17   3   3 709.344 128.292  10
 -17   3   4 1255.19 155.587   7
 -17   3   4 1481.06 158.608  10
 -17   3   5 497.955 103.986  10
 -17   3   5 432.020 110.372   7
 -17   3   6 502.765 95.3856  10
 -17   3   6 370.824 95.0440   7
 -17   3   7 67.6609 62.8979   7
 -17   3   8 458.700 70.4264  17
 -17   3   9 1182.08 98.8684  17
 -17   3   9 1496.12 122.643  22
 -17   3  10 403.938 60.8741  22
 -17   4  -5 1657.93 115.566  10
 -17   4  -4 1022.71 113.498  10
 -17   4  -4 1000.42 97.5170   7
 -17   4  -3 1869.21 161.342  10
 -17   4  -3 2048.24 161.146   7
 -17   4  -2 1481.97 156.264  10
 -17   4  -2 1125.60 136.942   7
 -17   4  -1 2011.39 178.608   7
 -17   4  -1 1624.69 173.556  10
 -17   4   0 488.185 125.862  10
 -17   4   0 251.104 102.640   7
 -17   4   1 3736.69 265.323   7
 -17   4   2 452.836 115.146  10
 -17   4   3 4324.96 276.279  10
 -17   4   4 1952.04 177.473  10
 -17   4   4 1945.86 182.102   7
 -17   4   5 78.4588 80.8978   7
 -17   4   5 107.451 77.0116  10
 -17   4   6 731.501 107.425   7
 -17   4   7 89.8682 54.9778  17
 -17   4   8 251.587 59.4220  17
 -17   4   8 323.602 72.4475  22
 -17   4   9 167.092 49.8327  22
 -17   5  -5 957.960 97.5922  10
 -17   5  -4 784.054 105.794  10
 -17   5  -4 811.074 96.4444   7
 -17   5  -3 499.302 95.8168   7
 -17   5  -3 483.549 104.586  10
 -17   5  -2 2705.62 207.312   7
 -17   5  -2 2834.94 213.776  10
 -17   5  -1 4871.16 300.752  10
 -17   5  -1 4775.61 295.181   7
 -17   5   0 997.793 143.983   7
 -17   5   0 696.513 135.337  10
 -17   5   1-46.3562 99.5954   7
 -17   5   2 3211.94 235.149  10
 -17   5   3 174.814 88.4110   7
 -17   5   3 277.204 96.9511  10
 -17   5   4 155.604 80.3570  10
 -17   5   4 120.609 85.3439   7
 -17   5   5 393.966 82.3887  10
 -17   5   5 491.563 94.2359   7
 -17   5   6 195.791 65.8696   7
 -17   5   6 224.584 62.2244  17
 -17   5   7 338.486 63.2888  17
 -17   5   8 464.305 65.7242  17
 -17   5   8 371.264 59.6876  22
 -17   6  -5 157.040 63.8491  10
 -17   6  -4 988.632 107.578   7
 -17   6  -4 911.642 117.473  10
 -17   6  -3 179.609 85.5270  10
 -17   6  -3 52.0074 71.0120   7
 -17   6  -2 1287.95 148.882  10
 -17   6  -2 1198.50 143.549   7
 -17   6  -1 889.885 136.493  10
 -17   6  -1 814.971 136.553   7
 -17   6   0 463.094 110.054   7
 -17   6   1 2919.30 221.503  10
 -17   6   2 272.627 101.138  10
 -17   6   3-60.2502 78.4559   7
 -17   6   3 18.2563 73.5833  10
 -17   6   4 1344.61 136.535   7
 -17   6   4 1104.55 122.025  10
 -17   6   5 654.254 92.2542   7
 -17   6   5 522.649 74.4807  17
 -17   6   6 501.161 71.2404  17
 -17   6   7 357.714 61.3582  17
 -17   6   7 215.337 51.5684  22
 -17   7  -6 334.503 60.2570  10
 -17   7  -5 1193.42 102.645   7
 -17   7  -5 1638.78 131.437  10
 -17   7  -4 604.886 103.079  10
 -17   7  -4 317.558 77.5275   7
 -17   7  -3 663.634 106.560   7
 -17   7  -3 652.789 116.018  10
 -17   7  -2 379.514 103.712  10
 -17   7  -2 326.297 96.4827   7
 -17   7  -1 20.3839 81.5329   7
 -17   7   0 6225.87 336.339   7
 -17   7   0 5450.18 320.691  10
 -17   7   1 281.513 92.9085  10
 -17   7   2 1623.28 157.916   7
 -17   7   2 1740.31 155.553  10
 -17   7   3 808.661 111.837   7
 -17   7   3 701.941 103.260  10
 -17   7   4 2226.47 162.820   7
 -17   7   4 2089.76 135.787  17
 -17   7   5 237.406 56.3543  17
 -17   7   6 401.600 60.6908  17
 -17   8  -6 1338.89 105.282  10
 -17   8  -5 1856.70 142.730  10
 -17   8  -5 1758.37 124.650   7
 -17   8  -4 1369.75 125.960   7
 -17   8  -4 1323.30 134.153  10
 -17   8  -3 1749.19 156.877  10
 -17   8  -3 1704.47 153.606   7
 -17   8  -2 600.796 106.649   7
 -17   8  -1 4908.46 287.205   7
 -17   8   0 643.523 115.268   7
 -17   8   0 936.200 120.072  10
 -17   8   1 209.991 80.7077  10
 -17   8   2 85.4645 75.3887   7
 -17   8   2 21.8786 61.4221  10
 -17   8   3 1151.67 118.628   7
 -17   8   4 543.695 76.1367   7
 -17   9  -6 1122.76 96.3437  10
 -17   9  -5 107.001 51.2504   7
 -17   9  -5 156.736 63.3121  10
 -17   9  -4 692.045 96.1944  10
 -17   9  -4 474.632 84.6842   7
 -17   9  -3 966.180 115.702   7
 -17   9  -3 1077.96 123.511  10
 -17   9  -2 150.660 78.0840   7
 -17   9  -1 1517.39 141.718  10
 -17   9  -1 1467.54 141.583   7
 -17   9   0 399.381 82.5586  10
 -17   9   1 1326.46 119.333  10
 -17   9   1 1220.55 126.891   7
 -17   9   2 511.552 84.7686   7
 -17   9   3 211.018 57.9970   7
 -17  10  -5 4894.88 245.897  10
 -17  10  -4 2380.48 154.171   7
 -17  10  -4 2243.68 156.948  10
 -17  10  -3 1160.37 115.929   7
 -17  10  -2 7758.52 346.316   7
 -17  10  -2 6312.62 327.717  10
 -17  10  -1 979.284 103.020  10
 -17  10   0 313.316 64.1068  10
 -17  10   0 246.427 73.6138   7
 -17  10   1 1362.04 116.952   7
 -17  10   2 555.847 69.2667   7
 -17  11  -5 331.638 58.3932  10
 -17  11  -4 1086.51 94.2700   7
 -17  11  -3 2185.15 140.835   7
 -17  11  -3 1925.85 134.297  10
 -17  11  -2 1474.09 118.025   7
 -17  11  -2 1200.09 104.084  10
 -17  11   0 182.670 49.5420   7
 -16  -8   5 2678.52 158.417  10
 -16  -8   6 889.689 94.9357  10
 -16  -8   7 531.527 87.2393  10
 -16  -8   8 403.905 79.3114  10
 -16  -7   3 2559.57 148.416  10
 -16  -7   4 4701.86 246.683  10
 -16  -7   5 89.8437 70.5445  10
 -16  -7   6 89.8172 74.3188  10
 -16  -7   7 329.306 84.9834  10
 -16  -7   8 1643.10 143.560  10
 -16  -7   8 1038.89 102.708  19
 -16  -7   9 3200.78 183.177  19
 -16  -7  10 1393.46 124.076  10
 -16  -7  10 1117.08 107.482  19
 -16  -7  11 1145.19 103.870  10
 -16  -7  11 1088.83 100.100  19
 -16  -7  12 812.065 80.8506  19
 -16  -6   0 282.077 58.0935   9
 -16  -6   1 4023.81 214.023   9
 -16  -6   2 1880.24 140.369   9
 -16  -6   2 2352.50 145.906  10
 -16  -6   3 256.379 73.2330  10
 -16  -6   4 262.812 89.7179   7
 -16  -6   4 384.167 94.9876  10
 -16  -6   5 93.4638 78.2049  10
 -16  -6   5 87.4495 82.9950   7
 -16  -6   6 1173.83 141.552   7
 -16  -6   6 1116.39 138.101  10
 -16  -6   7 1213.87 123.898  34
 -16  -6   7 1199.30 141.951  10
 -16  -6   8 2542.54 183.218  34
 -16  -6   8 2593.36 193.822   7
 -16  -6   9 119.672 69.2180  34
 -16  -6   9 204.983 84.9871  10
 -16  -6  10 174.541 78.1670  10
 -16  -6  11 808.775 95.3554  10
 -16  -6  11 547.896 88.8311  19
 -16  -6  12 484.368 76.9261  19
 -16  -6  13 849.473 83.4090  19
 -16  -6  13 617.282 69.0933  18
 -16  -5  -2 239.133 54.7818   9
 -16  -5  -1 2268.33 140.026  14
 -16  -5  -1 2251.42 151.324   9
 -16  -5   0 895.758 102.636   9
 -16  -5   1 1736.36 145.510   9
 -16  -5   1 1861.69 139.316  10
 -16  -5   2 871.798 110.749  10
 -16  -5   2 729.873 102.242   9
 -16  -5   2 963.154 120.639   7
 -16  -5   3 1658.54 158.446  10
 -16  -5   3 1585.28 156.922   7
 -16  -5   4 699.604 118.103  10
 -16  -5   4 838.917 128.369   7
 -16  -5   5 382.172 82.0951  34
 -16  -5   5 337.885 110.604  10
 -16  -5   5 455.278 108.254   7
 -16  -5   6 110.729 70.3363  34
 -16  -5   6 88.6403 88.7409  10
 -16  -5   6 202.312 102.908   7
 -16  -5   7 282.211 86.7461  34
 -16  -5   8 41.4424 76.2532   7
 -16  -5   8 83.5549 89.7593  10
 -16  -5   8 62.0694 69.2924  34
 -16  -5   8 19.5112 54.0121  22
 -16  -5   9 18.7949 75.1776   7
 -16  -5   9 144.593 83.3836  10
 -16  -5   9-60.9113 72.2391  34
 -16  -5   9 33.2465 53.1953  22
 -16  -5  10 532.966 95.5738  10
 -16  -5  10 679.156 100.344   7
 -16  -5  10 590.589 94.3930  34
 -16  -5  10 364.527 77.1926  22
 -16  -5  11 1127.96 107.262  22
 -16  -5  11 1233.85 115.202  10
 -16  -5  12 542.732 88.2679  19
 -16  -5  12 356.793 65.5966  22
 -16  -5  13 5674.25 256.264  19
 -16  -5  13 4649.80 231.084  22
 -16  -4  -3 251.770 59.6028   9
 -16  -4  -2 149.717 57.4949  14
 -16  -4  -2 203.007 66.0616   9
 -16  -4  -1 2634.33 181.573   9
 -16  -4   0 796.731 93.6929  10
 -16  -4   0 740.261 96.4066   7
 -16  -4   0 779.339 109.378   9
 -16  -4   1 3598.60 229.518   7
 -16  -4   1 3240.75 219.400   9
 -16  -4   1 3760.97 227.298  10
 -16  -4   2 3166.97 221.945   7
 -16  -4   2 3295.14 220.994  10
 -16  -4   3 460.689 112.576  10
 -16  -4   3 416.363 115.440   7
 -16  -4   4 2255.37 198.141  10
 -16  -4   4 1820.75 187.833   7
 -16  -4   5 216.702 78.7583  34
 -16  -4   5 208.364 109.740   7
 -16  -4   5 265.360 105.997  10
 -16  -4   6 1193.02 132.798  34
 -16  -4   6 1024.22 155.814  10
 -16  -4   7 1111.45 132.214  34
 -16  -4   7 1021.52 147.081   7
 -16  -4   8 1916.08 170.585  34
 -16  -4   8 2203.98 192.445  10
 -16  -4   8 2077.58 187.120   7
 -16  -4   9 50.3885 80.0972  10
 -16  -4   9 108.252 79.4309   7
 -16  -4   9 147.771 78.4010  34
 -16  -4   9 151.470 74.7905  22
 -16  -4  10 1343.65 130.856   7
 -16  -4  10 1085.78 124.562  10
 -16  -4  10 905.070 119.687  34
 -16  -4  10 996.771 118.045  22
 -16  -4  11 2093.54 152.753  10
 -16  -4  11 2361.34 171.629  34
 -16  -4  11 2196.94 161.988  22
 -16  -4  12 3666.94 208.606  22
 -16  -4  13 667.564 81.1064  22
 -16  -3  -3 288.336 60.8541  14
 -16  -3  -1 334.706 72.2981  10
 -16  -3  -1 313.687 69.5989   7
 -16  -3   0 1040.70 126.481  10
 -16  -3   0 1122.70 129.126   7
 -16  -3   1 1196.07 140.132  10
 -16  -3   1 1182.49 145.768   7
 -16  -3   2 779.553 136.804   7
 -16  -3   2 756.750 134.411  10
 -16  -3   3 324.296 119.577   7
 -16  -3   3 135.656 98.1701  10
 -16  -3   4 578.545 130.569  10
 -16  -3   4 634.974 134.068   7
 -16  -3   5 1428.84 146.274  34
 -16  -3   5 1738.59 187.648  10
 -16  -3   5 1874.75 192.970   7
 -16  -3   6 1605.85 154.946  34
 -16  -3   7 3245.44 228.267  34
 -16  -3   7 3385.83 250.333   7
 -16  -3   7 3520.36 253.251  10
 -16  -3   8 1365.19 147.071  34
 -16  -3   8 1454.13 163.642   7
 -16  -3   8 1257.06 157.342  10
 -16  -3   9 1100.42 132.117  34
 -16  -3   9 1163.81 135.779   7
 -16  -3   9 1155.74 140.043  10
 -16  -3  10 618.164 107.859  22
 -16  -3  10 507.084 99.6569  34
 -16  -3  10 592.975 101.820  10
 -16  -3  10 591.706 97.8871   7
 -16  -3  11 99.7154 69.0765  34
 -16  -3  11 107.675 74.5069  22
 -16  -3  12 1956.02 151.660  22
 -16  -3  12 2164.21 158.356  19
 -16  -3  13 178.707 63.8820  22
 -16  -3  13 132.155 56.6905  19
 -16  -2  -4 4219.61 219.714  14
 -16  -2  -2 1089.08 104.916  10
 -16  -2  -2 1189.08 110.219   7
 -16  -2  -1 2411.02 182.293   7
 -16  -2  -1 2500.89 187.013  10
 -16  -2   0 672.019 122.521  10
 -16  -2   0 719.919 120.083   7
 -16  -2   1 294.376 103.376   7
 -16  -2   1 491.977 119.267  10
 -16  -2   2 63.8641 102.244   7
 -16  -2   2 152.439 105.521  10
 -16  -2   3-26.7576 105.364  10
 -16  -2   3 40.2393 97.7983   7
 -16  -2   4 340.900 114.835  10
 -16  -2   4 467.324 135.022   7
 -16  -2   5 406.312 91.5268  34
 -16  -2   6 4741.66 279.191  34
 -16  -2   6 4388.31 310.023   7
 -16  -2   6 4564.18 313.563  10
 -16  -2   7 976.944 128.356  34
 -16  -2   7 965.194 149.961  10
 -16  -2   7 1183.36 159.623   7
 -16  -2   8 720.861 117.184  34
 -16  -2   8 803.900 127.110   7
 -16  -2   8 759.130 126.270  10
 -16  -2   9 1008.14 130.798  34
 -16  -2   9 897.193 124.050   7
 -16  -2   9 947.492 126.522  10
 -16  -2  10 73.0971 73.1536  34
 -16  -2  10 165.736 88.7075  22
 -16  -2  10 73.2175 69.0316  10
 -16  -2  10 67.0533 61.7712  17
 -16  -2  11 1750.52 135.885  17
 -16  -2  11 1661.19 151.612  34
 -16  -2  11 1996.01 162.478  22
 -16  -2  12 67.8625 68.9838  22
 -16  -2  12-5.88912 50.9504  17
 -16  -2  12 50.0372 61.0203  19
 -16  -2  13 72.9771 55.9817  22
 -16  -2  13 31.2420 43.8695  19
 -16  -1  -5 251.022 61.2868  14
 -16  -1  -2 290.787 83.7697  10
 -16  -1  -2 244.023 74.9838   7
 -16  -1  -1 1824.18 170.777  10
 -16  -1  -1 1899.43 174.504   7
 -16  -1   0 116.836 94.2968   7
 -16  -1   0 152.886 93.4701  10
 -16  -1   1 1939.33 193.814   7
 -16  -1   1 1731.27 187.100  10
 -16  -1   2 452.611 132.108  10
 -16  -1   2 722.800 138.170   7
 -16  -1   3 963.210 165.968   7
 -16  -1   3 1428.35 186.933  10
 -16  -1   4 1174.88 171.526   7
 -16  -1   4 1065.25 164.173  10
 -16  -1   5 946.711 123.058  34
 -16  -1   6 518.661 102.293  34
 -16  -1   6 427.793 122.708  10
 -16  -1   6 459.577 126.912   7
 -16  -1   7 232.438 87.4003  34
 -16  -1   7 338.543 116.462  10
 -16  -1   7 316.215 113.383   7
 -16  -1   8 1389.61 150.533  34
 -16  -1   8 1569.88 165.143  10
 -16  -1   8 1591.70 165.747   7
 -16  -1   9 964.197 126.231  34
 -16  -1   9 1025.55 129.778  10
 -16  -1   9 1070.27 131.905   7
 -16  -1   9 714.354 103.075  17
 -16  -1  10 1031.81 132.954  22
 -16  -1  10 904.522 117.076  34
 -16  -1  10 800.398 107.654  17
 -16  -1  11 1133.61 133.764  22
 -16  -1  11 1353.63 129.381  34
 -16  -1  11 1179.82 118.177  17
 -16  -1  12 2441.40 169.502  22
 -16  -1  12 2692.97 164.222  17
 -16  -1  13 35.3226 46.7164  17
 -16   0  -3 875.595 111.033  10
 -16   0  -3 889.852 105.933   7
 -16   0  -2 269.539 91.5660   7
 -16   0  -2 248.794 92.5472  10
 -16   0  -1 522.264 124.308  10
 -16   0  -1 715.811 125.882   7
 -16   0   0 528.568 131.387  10
 -16   0   0 380.865 119.866   7
 -16   0   1 13.8055 107.884  10
 -16   0   1 122.833 101.365   7
 -16   0   2 272.143 118.670   7
 -16   0   2 446.329 139.031  10
 -16   0   3 1245.92 173.441   7
 -16   0   3 1428.58 191.519  10
 -16   0   5 199.358 111.546   7
 -16   0   5 266.713 116.813  10
 -16   0   6 572.038 104.950  34
 -16   0   6 691.766 138.286  10
 -16   0   6 662.329 145.484   7
 -16   0   7 697.228 111.803  34
 -16   0   7 599.241 120.205   7
 -16   0   7 574.526 126.806  10
 -16   0   8 903.315 126.912  34
 -16   0   8 880.943 138.082   7
 -16   0   8 946.007 132.836  10
 -16   0   8 778.418 110.562  17
 -16   0   9 904.821 124.521  34
 -16   0   9 995.860 122.417  10
 -16   0   9 1081.62 128.527   7
 -16   0   9 929.055 113.498  17
 -16   0  10 1836.93 166.936  22
 -16   0  10 1720.64 154.956  34
 -16   0  10 1618.36 147.009  17
 -16   0  11 590.869 95.0428  34
 -16   0  11 661.328 97.8180  17
 -16   0  12 538.236 83.3948  17
 -16   0  12 440.515 70.8916  19
 -16   0  13 667.616 77.8648  22
 -16   0  13 642.960 74.8380  17
 -16   1  -4 894.080 101.727  10
 -16   1  -3 298.911 86.4100   7
 -16   1  -3 453.100 101.243  10
 -16   1  -2 270.096 101.469  10
 -16   1  -2 581.672 119.836   7
 -16   1  -1 228.233 111.457  10
 -16   1  -1 271.211 106.293   7
 -16   1   0 322.666 120.576   7
 -16   1   0 315.419 123.723  10
 -16   1   1 114.157 109.955   7
 -16   1   1 375.411 127.580  10
 -16   1   2 1255.54 184.714  10
 -16   1   2 1947.29 207.973   7
 -16   1   3 1865.37 208.592   7
 -16   1   4 448.037 134.674  10
 -16   1   5 326.190 122.259   7
 -16   1   5 236.349 119.867  10
 -16   1   6 287.578 86.6924  34
 -16   1   6 159.626 105.225   7
 -16   1   6 428.168 119.100  10
 -16   1   7 1615.23 158.248  34
 -16   1   7 1622.96 174.266  10
 -16   1   7 1904.24 181.688   7
 -16   1   7 1395.56 141.202  17
 -16   1   8 521.943 103.650  34
 -16   1   8 444.589 99.9346  10
 -16   1   8 456.244 102.708   7
 -16   1   8 493.155 95.5915  17
 -16   1   9 334.614 89.5474  34
 -16   1   9 311.436 89.5074  17
 -16   1  10 1283.46 132.888  34
 -16   1  10 1271.07 128.997  17
 -16   1  11 407.383 86.1060  22
 -16   1  11 503.494 88.3270  17
 -16   1  12 273.972 67.4969  22
 -16   1  12 267.897 67.6679  17
 -16   2  -4 487.024 98.6813  10
 -16   2  -4 473.025 86.6131   7
 -16   2  -3 2340.45 191.411   7
 -16   2  -3 2461.17 198.787  10
 -16   2  -2 540.124 121.499  10
 -16   2  -2 561.493 122.152   7
 -16   2  -1 443.638 122.748  10
 -16   2  -1 560.128 140.275   7
 -16   2   0 614.356 144.088  10
 -16   2   0 616.415 135.058   7
 -16   2   1 73.2161 110.767   7
 -16   2   1 251.457 125.497  10
 -16   2   2 253.426 124.004  10
 -16   2   2 194.708 129.794   7
 -16   2   4 597.624 140.031   7
 -16   2   4 499.242 132.633  10
 -16   2   5 83.4675 98.6366   7
 -16   2   5 121.215 101.835  10
 -16   2   6 256.685 79.9080  34
 -16   2   6 271.249 102.827  10
 -16   2   6 321.545 110.222   7
 -16   2   6 296.363 90.0050  17
 -16   2   7 1032.02 126.089  34
 -16   2   7 1164.63 147.799   7
 -16   2   7 1206.61 143.644  10
 -16   2   7 982.249 127.188  17
 -16   2   8 3027.92 211.867  34
 -16   2   8 3402.44 222.845   7
 -16   2   8 3160.70 218.419  17
 -16   2   9 356.062 83.8383  34
 -16   2   9 200.134 82.9339  17
 -16   2  10 418.245 91.5779  22
 -16   2  10 319.712 87.0973  17
 -16   2  11 1154.95 119.536  22
 -16   2  11 1403.96 124.670  17
 -16   2  12 895.935 86.3418  22
 -16   2  12 975.401 95.5834  17
 -16   3  -5 252.835 77.2850  10
 -16   3  -4 2708.76 195.023   7
 -16   3  -4 2729.95 205.182  10
 -16   3  -3 1107.33 146.875   7
 -16   3  -3 1104.38 147.385  10
 -16   3  -2 64.9160 105.512  10
 -16   3  -2 148.607 102.137   7
 -16   3  -1 362.853 124.727  10
 -16   3  -1 486.298 132.147   7
 -16   3   0 14.3338 109.251   7
 -16   3   0 73.1002 120.505  10
 -16   3   1 936.842 167.328  10
 -16   3   1 874.256 163.484   7
 -16   3   2 284.927 135.107   7
 -16   3   3 3886.44 294.529  10
 -16   3   4 912.761 150.324  10
 -16   3   4 841.394 150.889   7
 -16   3   5 551.438 123.897  10
 -16   3   5 602.615 132.590   7
 -16   3   5 653.475 105.559  17
 -16   3   6 3488.86 249.783   7
 -16   3   6 3395.36 242.279  10
 -16   3   6 2903.06 212.124  17
 -16   3   7 764.002 108.482  34
 -16   3   7 944.112 129.383   7
 -16   3   7 904.246 122.252  10
 -16   3   7 1153.92 134.471  17
 -16   3   8 804.230 108.770  34
 -16   3   8 887.855 119.505  17
 -16   3   9 131.051 65.8546  34
 -16   3   9 16.9313 69.8270  17
 -16   3  10 362.955 82.2808  17
 -16   3  10 286.052 79.1482  22
 -16   3  11 2558.66 160.546  17
 -16   3  11 2086.53 142.164  22
 -16   3  12 1187.80 95.9201  17
 -16   4  -6 1669.94 130.028  10
 -16   4  -5 1367.64 137.764  10
 -16   4  -5 1076.12 115.309   7
 -16   4  -4 540.360 118.360  10
 -16   4  -4 650.608 110.172   7
 -16   4  -3 899.673 145.469  10
 -16   4  -3 883.525 143.341   7
 -16   4  -2 3410.10 254.800   7
 -16   4  -2 2902.49 250.322  10
 -16   4  -1 690.728 154.266   7
 -16   4  -1 597.627 138.700  10
 -16   4   0 175.931 125.517  10
 -16   4   0 390.350 130.265   7
 -16   4   1 591.891 159.483   7
 -16   4   2 1175.70 174.120  10
 -16   4   3 307.044 109.956  10
 -16   4   3 561.510 138.492   7
 -16   4   4 1190.28 161.247  10
 -16   4   4 1468.74 178.739   7
 -16   4   4 1291.03 135.187  17
 -16   4   5 1381.53 161.590   7
 -16   4   5 1171.98 151.800  10
 -16   4   5 1348.35 141.875  17
 -16   4   6 1864.24 181.530   7
 -16   4   6 2122.08 183.528  10
 -16   4   6 2220.43 177.092  17
 -16   4   7 1973.25 171.208   7
 -16   4   7 2425.04 183.338  17
 -16   4   8 1190.36 132.574  17
 -16   4   9 1816.93 149.593  17
 -16   4   9 1421.30 135.322  22
 -16   4  10 3522.62 191.920  17
 -16   4  10 2256.75 157.773  22
 -16   4  11 265.368 60.0751  17
 -16   5  -6 1102.58 119.315  10
 -16   5  -5 1602.73 156.767  10
 -16   5  -5 1334.13 135.347   7
 -16   5  -4 353.326 107.555  10
 -16   5  -4 422.303 103.104   7
 -16   5  -3 723.689 133.130   7
 -16   5  -3 1117.90 159.448  10
 -16   5  -2 654.417 143.668  10
 -16   5  -2 847.740 141.843   7
 -16   5  -1 1339.69 186.160  10
 -16   5  -1 1374.47 179.034   7
 -16   5   0 230.062 121.326   7
 -16   5   1 771.881 147.010   7
 -16   5   2 1001.11 159.972  10
 -16   5   3 723.106 139.190  10
 -16   5   3 538.673 136.070   7
 -16   5   4 2016.96 198.237   7
 -16   5   4 1999.14 187.749  10
 -16   5   4 1758.71 158.170  17
 -16   5   5 70.0778 93.4483   7
 -16   5   5 126.301 84.2143  10
 -16   5   5-9.26914 72.4396  17
 -16   5   6 339.659 88.9643   7
 -16   5   6 368.861 96.3223  17
 -16   5   7 1053.76 126.910  17
 -16   5   8 458.080 92.1497  17
 -16   5   9 733.813 97.6215  17
 -16   5   9 436.652 73.2313  22
 -16   5  10 2246.93 150.248  17
 -16   6  -7 704.249 86.8612  10
 -16   6  -6 133.736 73.3945  10
 -16   6  -5 343.789 89.1345   7
 -16   6  -5 542.782 109.496  10
 -16   6  -4 287.992 100.789   7
 -16   6  -4 210.727 108.083  10
 -16   6  -3 12.0530 87.0692   7
 -16   6  -3 51.2876 101.781  10
 -16   6  -2 130.475 99.6980   7
 -16   6  -2 312.212 119.169  10
 -16   6  -1 1057.54 161.223   7
 -16   6  -1 697.431 152.753  10
 -16   6   0 1365.90 181.482   7
 -16   6   1 2171.31 210.560  10
 -16   6   2 1159.28 163.927  10
 -16   6   2 1408.23 178.830   7
 -16   6   3 4198.15 285.379   7
 -16   6   3 3652.34 265.189  10
 -16   6   4 356.464 114.759   7
 -16   6   4 288.353 93.5425  10
 -16   6   4 261.237 82.0659  17
 -16   6   5 2112.18 185.289   7
 -16   6   5 2300.23 172.786  10
 -16   6   5 2082.69 173.629  17
 -16   6   6 345.038 84.1452   7
 -16   6   6 430.401 97.9612  17
 -16   6   7 369.175 85.5753  17
 -16   6   8 439.423 87.3464  17
 -16   6   9 901.657 99.0561  17
 -16   6  10 469.377 63.1748  17
 -16   7  -7 80.1248 62.5635  10
 -16   7  -6 1693.69 142.530   7
 -16   7  -6 1995.27 167.264  10
 -16   7  -5 2863.07 205.265   7
 -16   7  -5 3068.80 222.672  10
 -16   7  -4 376.845 108.078   7
 -16   7  -4 328.766 113.631  10
 -16   7  -3 382.750 114.588   7
 -16   7  -3 366.450 126.065  10
 -16   7  -2 1215.11 168.507  10
 -16   7  -2 1192.49 161.415   7
 -16   7  -1 506.581 126.732   7
 -16   7   0 224.359 115.166  10
 -16   7   0 216.349 120.995   7
 -16   7   1 114.247 98.4528  10
 -16   7   2 2210.52 198.328  10
 -16   7   2 2485.26 221.075   7
 -16   7   3 544.725 124.753   7
 -16   7   3 743.241 119.954  10
 -16   7   4 419.495 92.9891  10
 -16   7   4 507.635 108.705   7
 -16   7   5 1057.29 124.083   7
 -16   7   5 1212.39 132.000  17
 -16   7   6 587.386 98.9585  17
 -16   7   7 152.515 72.9733  17
 -16   7   8 562.415 85.7011  17
 -16   7   9 203.436 54.1980  17
 -16   8  -7 1052.29 112.052  10
 -16   8  -6 1509.39 145.192  10
 -16   8  -6 1288.91 123.039   7
 -16   8  -5 2459.62 186.409   7
 -16   8  -5 2094.47 190.296  10
 -16   8  -4 206.953 104.146  10
 -16   8  -4 180.555 89.0490   7
 -16   8  -3 757.369 133.720   7
 -16   8  -3 683.973 138.361  10
 -16   8  -2 382.978 118.336   7
 -16   8  -1 275.399 108.110  10
 -16   8  -1 355.876 125.944   7
 -16   8   0 449.397 120.335  10
 -16   8   1 2125.83 200.917   7
 -16   8   1 2250.52 196.905  10
 -16   8   2 1188.82 144.443  10
 -16   8   2 1663.73 169.594   7
 -16   8   3 835.767 113.565  10
 -16   8   3 751.770 125.729   7
 -16   8   4 1907.25 163.784   7
 -16   8   5 1109.92 121.122  17
 -16   8   6 1157.68 116.055  17
 -16   8   7 873.939 97.2016  17
 -16   8   8 698.100 76.1958  17
 -16   9  -8 704.579 78.2553  10
 -16   9  -7 1036.00 113.729  10
 -16   9  -6 294.609 75.7848   7
 -16   9  -6 106.095 76.8034  10
 -16   9  -5 3144.75 225.394  10
 -16   9  -5 3234.10 215.685   7
 -16   9  -4 122.447 84.8424   7
 -16   9  -4 153.170 90.9493  10
 -16   9  -3 2648.95 216.775  10
 -16   9  -3 2440.09 205.055   7
 -16   9  -2 1812.23 181.632   7
 -16   9  -1 2555.91 216.163  10
 -16   9  -1 2669.34 220.458   7
 -16   9   0 193.980 97.0644  10
 -16   9   1 1728.56 165.483  10
 -16   9   1 1672.60 168.712   7
 -16   9   2 3091.38 218.757   7
 -16   9   2 3043.15 204.134  10
 -16   9   3 1196.55 131.248   7
 -16   9   4 75.5836 58.3106   7
 -16   9   5 184.178 71.1893  17
 -16   9   6 266.680 65.1097  17
 -16   9   7 1542.31 106.931  17
 -16  10  -8 68.9734 48.9425  10
 -16  10  -7 458.926 83.4854  10
 -16  10  -6 4799.84 259.054   7
 -16  10  -6 5313.69 283.385  10
 -16  10  -5 337.616 88.4942   7
 -16  10  -5 273.117 95.9040  10
 -16  10  -4 1450.53 149.699   7
 -16  10  -4 1514.20 159.871  10
 -16  10  -3 1712.25 168.622   7
 -16  10  -2 814.222 126.317  10
 -16  10  -2 584.028 116.494   7
 -16  10  -1 719.863 118.885  10
 -16  10   0 2311.36 187.128   7
 -16  10   0 1948.05 165.287  10
 -16  10   1 94.3622 76.1086   7
 -16  10   1 62.2039 63.2042  10
 -16  10   2 3402.07 217.050   7
 -16  10   3 66.2420 59.9241   7
 -16  10   5 480.028 69.1043  17
 -16  11  -7 1540.69 126.330  10
 -16  11  -6 4959.21 258.257   7
 -16  11  -6 5443.98 280.229  10
 -16  11  -5 2264.26 177.075  10
 -16  11  -5 2234.60 166.270   7
 -16  11  -4 180.437 85.4869   7
 -16  11  -3 71.9338 77.3297  10
 -16  11  -3 109.686 76.4855   7
 -16  11  -2 34.8294 72.2920  10
 -16  11  -2 28.0584 77.0929   7
 -16  11  -1 569.067 97.1645  10
 -16  11   0 488.344 80.4284  10
 -16  11   0 450.918 95.4503   7
 -16  11   1 421.169 82.3919   7
 -16  11   2 2347.29 155.433   7
 -16  12  -7 1173.86 101.183  10
 -16  12  -6 1673.25 130.708  10
 -16  12  -6 1490.98 117.721   7
 -16  12  -5 1327.94 119.888   7
 -16  12  -4 183.941 73.8988   7
 -16  12  -4 111.083 64.6703  10
 -16  12  -3 270.904 80.3511   7
 -16  12  -3 261.278 73.3207  10
 -16  12  -2 602.313 89.1101  10
 -16  12  -1 714.743 97.6897   7
 -16  12  -1 626.926 80.2515  10
 -16  12   0 349.388 72.8102   7
 -16  12   1 858.483 84.8503   7
 -16  13  -6 429.146 66.4664  10
 -16  13  -5 776.428 82.9581   7
 -16  13  -4 816.546 90.3498   7
 -16  13  -4 992.463 92.4738  10
 -16  13  -3 1362.97 112.886   7
 -16  13  -3 1227.43 100.196  10
 -16  13  -1 1159.70 97.3452   7
 -15 -10   9 35.8007 41.9078  18
 -15 -10  10 1104.66 94.6617  18
 -15 -10  11 67.4968 42.3140  18
 -15 -10  12 1639.95 110.383  18
 -15  -9   2 2449.84 143.609  14
 -15  -9   3 32.4406 45.5209  14
 -15  -9   3-30.9011 45.1312   9
 -15  -9   4 165.734 54.6976  14
 -15  -9   5 407.820 76.5225  10
 -15  -9   6 384.590 87.6539  10
 -15  -9   7-8.20944 71.0113  10
 -15  -9   8 440.906 95.6884  10
 -15  -9   9 803.264 111.842  10
 -15  -9  10 35.7192 42.2791  19
 -15  -9  11 219.816 51.8309  19
 -15  -9  12 635.931 72.2633  19
 -15  -9  13 568.684 74.0647  18
 -15  -8   0 1944.41 125.441  14
 -15  -8   0 1812.60 125.182   9
 -15  -8   1 67.6435 50.7492  14
 -15  -8   1 81.0545 52.9201   9
 -15  -8   2 2085.41 154.840  14
 -15  -8   2 2724.13 171.036   9
 -15  -8   3 372.455 77.2468  14
 -15  -8   3 302.955 74.6219   9
 -15  -8   3 336.467 72.2567  10
 -15  -8   4 1771.10 146.033  14
 -15  -8   4 2034.51 156.772  10
 -15  -8   5 780.613 114.975  10
 -15  -8   6 1605.90 160.997  10
 -15  -8   7 192.126 99.0436  10
 -15  -8   8 486.640 101.031  10
 -15  -8   8 345.507 73.6793  19
 -15  -8   9 405.044 89.5711  34
 -15  -8   9 414.649 80.9564  19
 -15  -8  10 2438.70 179.729  34
 -15  -8  10 2217.55 161.299  19
 -15  -8  10 2274.02 184.938  10
 -15  -8  11 298.922 76.6303  19
 -15  -8  11 255.536 80.4393  10
 -15  -8  11 366.691 80.7579  34
 -15  -8  12-39.2149 57.2896  19
 -15  -8  13 589.764 78.7410  19
 -15  -8  14 614.517 73.7413  19
 -15  -8  14 487.998 69.1170  18
 -15  -7  -1 434.480 74.6207   9
 -15  -7  -1 347.761 66.5560  14
 -15  -7   0 200.635 71.2921   9
 -15  -7   0 319.963 74.8307  14
 -15  -7   1 523.591 93.5639   9
 -15  -7   1 398.074 86.0313  14
 -15  -7   2 8.78219 68.6162   9
 -15  -7   2 41.0401 60.3263  10
 -15  -7   2 8.61397 65.0951  14
 -15  -7   3 61.9319 73.5643   9
 -15  -7   3 172.495 79.9283  10
 -15  -7   3 131.777 76.1046  14
 -15  -7   4 1110.82 127.525   9
 -15  -7   4 1393.54 149.524  10
 -15  -7   4 1400.45 137.151  14
 -15  -7   5 653.207 123.994  10
 -15  -7   5 695.803 130.689   7
 -15  -7   6 106.392 94.6987   7
 -15  -7   6 183.909 97.5728  10
 -15  -7   7 793.037 143.018  10
 -15  -7   8 1127.82 157.958  10
 -15  -7   8 1163.91 153.543   7
 -15  -7   9 1327.36 147.197  34
 -15  -7   9 1140.13 141.705   7
 -15  -7  10 561.821 104.797  34
 -15  -7  10 367.835 106.135  10
 -15  -7  11 920.307 118.924  34
 -15  -7  11 1060.14 125.607  10
 -15  -7  11 1033.16 125.501  19
 -15  -7  12 250.127 78.3303  34
 -15  -7  12 111.832 69.4186  19
 -15  -7  12 164.508 68.3286  10
 -15  -7  12 230.586 57.3525  22
 -15  -7  13 23.2874 42.1073  22
 -15  -7  13 14.2142 63.4697  19
 -15  -7  14 987.003 95.5670  18
 -15  -7  14 1167.06 106.328  19
 -15  -7  15 1147.82 92.5852  19
 -15  -6  -3 635.671 73.6774  14
 -15  -6  -3 842.076 83.3529   9
 -15  -6  -2 141.881 62.7240  14
 -15  -6  -1 600.315 97.3098  14
 -15  -6  -1 539.886 97.4665   9
 -15  -6   0 798.550 116.635  14
 -15  -6   0 727.954 115.779   9
 -15  -6   1 1528.87 152.376  14
 -15  -6   1 1691.49 160.890   9
 -15  -6   1 1766.92 146.741  10
 -15  -6   2 5851.61 330.364  14
 -15  -6   2 5646.81 329.909   9
 -15  -6   2 6531.97 334.820  10
 -15  -6   2 6669.27 346.348   7
 -15  -6   3 4452.74 278.987  14
 -15  -6   3 5473.65 308.988  10
 -15  -6   3 4405.69 280.890   9
 -15  -6   3 5695.78 321.040   7
 -15  -6   4 4667.52 296.534  10
 -15  -6   4 4161.42 262.182   9
 -15  -6   4 4603.83 300.809   7
 -15  -6   5 3837.22 280.918  10
 -15  -6   5 4231.07 291.924   7
 -15  -6   6 118.460 105.390   7
 -15  -6   6 142.158 101.071  10
 -15  -6   7 3692.27 275.294  10
 -15  -6   8 388.300 102.577  34
 -15  -6   8 475.832 117.500   7
 -15  -6   9 2794.16 222.089  10
 -15  -6   9 2911.47 224.367   7
 -15  -6   9 2658.20 211.195  34
 -15  -6   9 2418.66 180.300  22
 -15  -6  10 3475.17 238.837  10
 -15  -6  10 3493.63 235.600   7
 -15  -6  10 3315.87 231.455  34
 -15  -6  10 2937.82 202.078  22
 -15  -6  11 833.833 116.424  10
 -15  -6  11 540.877 93.6000  22
 -15  -6  11 672.074 114.586  34
 -15  -6  12 2195.87 165.452  10
 -15  -6  12 2138.35 171.763  34
 -15  -6  12 1861.63 152.655  22
 -15  -6  13 1764.41 139.160  22
 -15  -6  13 1771.40 152.107  19
 -15  -6  14 391.690 67.0596  22
 -15  -6  14 568.386 78.7661  18
 -15  -6  14 398.951 77.3855  19
 -15  -5  -4 2591.29 161.236  14
 -15  -5  -4 3076.66 171.155   9
 -15  -5  -3 506.819 84.4229  14
 -15  -5  -2 801.118 113.635  14
 -15  -5  -2 914.899 121.007   9
 -15  -5  -1 1410.24 150.168  14
 -15  -5   0 199.015 90.1652  14
 -15  -5   0 107.981 63.3351  10
 -15  -5   0 190.190 78.7990   7
 -15  -5   1 4609.89 294.271  14
 -15  -5   1 4973.70 292.560  10
 -15  -5   1 5663.09 311.245   7
 -15  -5   2 4543.08 292.173  14
 -15  -5   2 4903.86 305.590  10
 -15  -5   3 6529.25 362.810  14
 -15  -5   3 6679.36 370.871   9
 -15  -5   3 7654.62 404.813  10
 -15  -5   3 7245.96 405.346   7
 -15  -5   4 4870.52 322.965   7
 -15  -5   4 4762.78 314.206  10
 -15  -5   4 4156.97 271.818   9
 -15  -5   5 3340.48 265.320   7
 -15  -5   5 2967.16 252.752  10
 -15  -5   6 1232.01 173.858  10
 -15  -5   7 1070.01 148.280  34
 -15  -5   7 1218.51 173.413   7
 -15  -5   8 2979.13 234.453  34
 -15  -5   8 3209.45 256.539  10
 -15  -5   8 3244.53 250.249   7
 -15  -5   9 1011.01 133.178  22
 -15  -5   9 1116.27 147.081  34
 -15  -5   9 956.420 146.876   7
 -15  -5   9 1029.05 154.192  10
 -15  -5  10 612.723 111.489  22
 -15  -5  10 698.249 121.574  34
 -15  -5  10 729.081 129.860  10
 -15  -5  10 566.702 115.130   7
 -15  -5  11 2192.99 181.331  22
 -15  -5  11 2342.95 193.596  34
 -15  -5  11 2542.94 188.163   7
 -15  -5  11 2341.64 191.434  10
 -15  -5  12 990.414 119.830  22
 -15  -5  12 985.964 125.594  34
 -15  -5  12 853.248 107.426  10
 -15  -5  13 289.059 89.9308  19
 -15  -5  13 185.362 71.7533  34
 -15  -5  13 146.017 71.8568  22
 -15  -5  14 616.456 90.5415  22
 -15  -5  14 736.233 83.4931  18
 -15  -5  15 1576.06 111.795  22
 -15  -5  15 1288.08 106.044  19
 -15  -4  -5 503.254 72.6147  14
 -15  -4  -5 752.497 83.1446   9
 -15  -4  -4 710.143 99.5757  14
 -15  -4  -3 2014.84 167.941  14
 -15  -4  -2 235.747 90.7694  14
 -15  -4  -1 11.0371 80.5268  14
 -15  -4  -1 101.033 63.1870  10
 -15  -4  -1 127.366 69.5350   7
 -15  -4   0 2291.50 195.062  14
 -15  -4   0 1847.93 172.103  10
 -15  -4   0 1962.30 181.702   7
 -15  -4   1 553.098 117.303  14
 -15  -4   1 584.637 120.105  10
 -15  -4   1 642.845 130.146   7
 -15  -4   2 1590.79 168.134  14
 -15  -4   2 2041.13 199.799   7
 -15  -4   2 2045.31 204.375  10
 -15  -4   3 1323.82 178.749   7
 -15  -4   3 1006.95 166.210  10
 -15  -4   4 1636.71 164.871   9
 -15  -4   4 1833.67 204.587   7
 -15  -4   4 1860.49 211.016  10
 -15  -4   5 5938.47 375.074  10
 -15  -4   5 5780.47 376.898   7
 -15  -4   6 120.510 97.2909  34
 -15  -4   6 207.613 119.660  10
 -15  -4   7 305.044 110.899  34
 -15  -4   7 362.102 127.446   7
 -15  -4   8 462.425 115.771  34
 -15  -4   8 589.450 130.831   7
 -15  -4   8 401.688 123.303  10
 -15  -4   9 3498.13 257.584  34
 -15  -4   9 3592.18 270.009  10
 -15  -4   9 3799.50 269.009   7
 -15  -4  10 88.4159 87.0514  22
 -15  -4  10 46.0032 80.7028  34
 -15  -4  10-45.9587 82.2208  10
 -15  -4  10 110.448 89.7133   7
 -15  -4  11 314.405 97.0595  34
 -15  -4  11 385.553 105.200  22
 -15  -4  11 416.831 95.5869  10
 -15  -4  11 421.833 95.9373   7
 -15  -4  11 304.372 85.6824  17
 -15  -4  12 217.563 86.9963  34
 -15  -4  12 219.759 89.2620  22
 -15  -4  13 43.4474 64.5289  34
 -15  -4  13 16.8961 70.1394  22
 -15  -4  14 829.912 108.271  22
 -15  -4  14 1282.06 116.431  19
 -15  -4  15 441.152 68.7643  22
 -15  -4  15 276.948 56.6712  19
 -15  -3  -6 173.298 52.5880   9
 -15  -3  -6 102.192 49.7174  14
 -15  -3  -5 186.246 73.4652  14
 -15  -3  -4 1112.14 132.482  14
 -15  -3  -3 1013.54 135.858  14
 -15  -3  -2 220.157 75.5570  10
 -15  -3  -2 152.526 70.1439   7
 -15  -3  -2 124.834 87.4208  14
 -15  -3  -1 289.801 93.9684  10
 -15  -3  -1 227.987 93.5401   7
 -15  -3  -1 249.164 98.9023  14
 -15  -3   0 437.726 114.732  10
 -15  -3   0 327.325 110.547   7
 -15  -3   0 491.910 118.740  14
 -15  -3   1 3438.01 262.356  10
 -15  -3   1 3613.17 268.999   7
 -15  -3   1 3067.04 237.390  14
 -15  -3   2 1605.49 185.223  10
 -15  -3   2 1770.16 192.780   7
 -15  -3   3 8062.13 472.296  10
 -15  -3   3 8524.39 478.340   7
 -15  -3   4 202.115 129.138  10
 -15  -3   4 62.3870 114.850   7
 -15  -3   5 563.152 120.666  34
 -15  -3   5 637.467 159.421  10
 -15  -3   6 3830.13 271.724  34
 -15  -3   7 3716.07 267.042  34
 -15  -3   7 4068.54 298.271   7
 -15  -3   7 3471.03 281.964  10
 -15  -3   8 2014.70 195.048  34
 -15  -3   8 1935.85 207.132  10
 -15  -3   8 1825.67 195.444   7
 -15  -3   9 256.240 101.493  34
 -15  -3   9 164.580 101.473   7
 -15  -3   9 128.787 96.6842  10
 -15  -3   9 182.018 75.2783  17
 -15  -3  10 140.990 88.8921  34
 -15  -3  10 147.172 89.9706  10
 -15  -3  10 98.4450 85.5722   7
 -15  -3  10 123.591 73.8069  17
 -15  -3  11 517.261 112.990  34
 -15  -3  11 558.377 122.878  22
 -15  -3  11 599.077 103.611  10
 -15  -3  11 508.320 102.820  17
 -15  -3  12 1519.08 147.681  17
 -15  -3  12 1723.47 162.927  34
 -15  -3  12 1821.13 171.507  22
 -15  -3  13 2190.17 174.626  19
 -15  -3  13 2598.12 180.665  17
 -15  -3  13 2396.78 181.656  34
 -15  -3  13 2368.18 181.108  22
 -15  -3  14 189.986 72.4002  22
 -15  -3  14 164.253 64.1674  19
 -15  -3  15 3262.00 180.757  22
 -15  -2  -6 537.734 88.8547  14
 -15  -2  -5 214.837 85.0604  14
 -15  -2  -2 952.119 126.389   7
 -15  -2  -2 920.650 128.274  10
 -15  -2  -2 914.630 139.479  14
 -15  -2  -1 94.2227 91.3042  10
 -15  -2  -1-11.8882 87.5129   7
 -15  -2  -1 159.357 96.5698  14
 -15  -2   0 1233.53 164.200   7
 -15  -2   0 1293.84 167.635  10
 -15  -2   0 1015.20 143.145  14
 -15  -2   1 306.019 123.726   7
 -15  -2   1 494.751 132.507  10
 -15  -2   1 541.381 106.578  14
 -15  -2   2 1914.05 212.476   7
 -15  -2   2 1740.95 213.209  10
 -15  -2   3 5397.15 322.145  34
 -15  -2   3 5797.33 378.809   7
 -15  -2   3 6046.26 384.747  10
 -15  -2   4 5498.66 323.705  34
 -15  -2   4 5244.03 370.855   7
 -15  -2   4 5351.46 372.334  10
 -15  -2   5 2442.96 209.505  34
 -15  -2   6 559.276 122.519  34
 -15  -2   6 578.353 140.199  10
 -15  -2   6 613.256 149.400   7
 -15  -2   7 14502.5 683.214  34
 -15  -2   7 15313.9 717.933  10
 -15  -2   7 15013.2 715.337   7
 -15  -2   8 113.021 95.7570  34
 -15  -2   8 97.9548 99.2027  10
 -15  -2   8 69.7299 95.9168   7
 -15  -2   8 77.3394 77.9870  17
 -15  -2   9 726.630 134.423  34
 -15  -2   9 619.566 129.077  10
 -15  -2   9 562.795 120.897   7
 -15  -2   9 553.313 107.280  17
 -15  -2  10 47.1735 97.2051  34
 -15  -2  10 10.8055 78.0588  10
 -15  -2  10 31.7188 79.2081   7
 -15  -2  10 30.9820 82.6188  17
 -15  -2  11 311.887 109.469  22
 -15  -2  11 132.071 88.2079  34
 -15  -2  11 90.2572 80.4061  17
 -15  -2  12 144.479 93.2951  22
 -15  -2  12-9.97823 78.5925  34
 -15  -2  12 18.7456 76.1321  17
 -15  -2  13 504.858 99.0471  22
 -15  -2  13 311.154 83.3868  19
 -15  -2  13 543.162 97.9354  17
 -15  -2  14 62.8965 61.2481  17
 -15  -2  14 28.6606 52.7529  19
 -15  -2  14-7.15672 61.0931  22
 -15  -1  -3 1137.29 126.749   7
 -15  -1  -3 769.941 116.135  10
 -15  -1  -2 958.176 140.673  10
 -15  -1  -2 1096.89 144.755   7
 -15  -1  -1 899.412 148.436  10
 -15  -1  -1 984.700 151.370   7
 -15  -1  -1 866.686 135.933  14
 -15  -1   0 1672.51 197.832  10
 -15  -1   0 1531.05 188.048   7
 -15  -1   0 1721.53 175.303  14
 -15  -1   1 262.448 125.720   7
 -15  -1   1 263.390 128.027  10
 -15  -1   2 177.093 121.761   7
 -15  -1   2 113.167 124.356  10
 -15  -1   3 172.339 87.7013  34
 -15  -1   3 131.937 123.700   7
 -15  -1   3 246.699 133.718  10
 -15  -1   4 11181.7 536.110  34
 -15  -1   5 2621.03 216.931  34
 -15  -1   6 1390.88 167.643  34
 -15  -1   6 1459.40 198.766  10
 -15  -1   6 1882.07 213.314   7
 -15  -1   7 2404.12 214.444  34
 -15  -1   7 2363.15 227.859   7
 -15  -1   7 2394.43 231.968  10
 -15  -1   8 1606.80 178.707  34
 -15  -1   8 1499.02 183.604   7
 -15  -1   8 1891.54 196.695  10
 -15  -1   8 1819.50 173.020  17
 -15  -1   9 183.580 96.7083  34
 -15  -1   9 230.347 98.7793   7
 -15  -1   9 218.302 97.3383  10
 -15  -1   9 273.939 99.9586  17
 -15  -1  10 2929.24 227.888  34
 -15  -1  10 2723.24 209.096  10
 -15  -1  10 3188.89 218.465   7
 -15  -1  10 3124.30 225.299  17
 -15  -1  11 1447.07 168.814  22
 -15  -1  11 1280.85 155.080  34
 -15  -1  11 1346.45 151.465  17
 -15  -1  12 4950.07 288.897  22
 -15  -1  12 4676.97 277.315  34
 -15  -1  12 4372.15 272.236  17
 -15  -1  13 126.218 76.5364  34
 -15  -1  13-7.00570 59.0039  19
 -15  -1  13 66.7462 74.9800  17
 -15  -1  14 6576.60 331.928  22
 -15  -1  14 7920.63 347.332  17
 -15  -1  15 2357.35 135.729  22
 -15   0  -4 2568.22 190.726  10
 -15   0  -3 3159.02 233.166  10
 -15   0  -3 2972.40 224.568   7
 -15   0  -2 442.759 119.869   7
 -15   0  -2 349.601 112.109  10
 -15   0  -1 302.067 119.038  10
 -15   0  -1 310.888 118.631   7
 -15   0   0 648.312 148.605  10
 -15   0   0 930.916 163.937   7
 -15   0   1 4366.11 327.377   7
 -15   0   1 4879.43 345.311  10
 -15   0   2 66.4267 118.828   7
 -15   0   2 16.6938 115.955  10
 -15   0   3 371.095 147.084   7
 -15   0   3 134.328 121.556  10
 -15   0   4 467.935 106.286  34
 -15   0   5 454.640 113.649  34
 -15   0   5 535.549 142.120  10
 -15   0   5 327.207 130.758   7
 -15   0   6 505.529 121.960  34
 -15   0   6 528.284 135.395  10
 -15   0   7 249.641 102.648  34
 -15   0   7 265.094 116.443   7
 -15   0   7 232.586 122.821  10
 -15   0   7 405.834 103.188  17
 -15   0   8 853.920 140.093  34
 -15   0   8 930.754 148.523  10
 -15   0   8 1081.64 159.080   7
 -15   0   8 921.382 138.911  17
 -15   0   9 1550.85 172.016  34
 -15   0   9 1944.03 183.260   7
 -15   0   9 2093.57 185.978  10
 -15   0   9 2064.57 189.510  17
 -15   0  10 2179.56 194.642  34
 -15   0  10 2331.06 200.767  17
 -15   0  11 84.2325 82.9414  34
 -15   0  11 20.8426 83.3850  17
 -15   0  12 581.398 105.199  34
 -15   0  12 715.327 114.679  17
 -15   0  13 762.283 104.099  22
 -15   0  13 935.013 114.098  17
 -15   0  14 1165.96 105.275  22
 -15   0  14 1440.78 118.318  17
 -15   1  -4 272.091 89.6387   7
 -15   1  -4 409.752 105.399  10
 -15   1  -3 1050.54 154.553  10
 -15   1  -3 977.105 140.366   7
 -15   1  -2 2787.52 239.029  10
 -15   1  -2 2616.75 234.175   7
 -15   1  -1 2683.95 243.116   7
 -15   1  -1 3090.76 265.012  10
 -15   1   0 7286.24 436.035   7
 -15   1   0 6903.00 432.718  10
 -15   1   1 2494.80 253.068   7
 -15   1   1 2662.91 256.631  10
 -15   1   2 541.813 151.949  10
 -15   1   2 338.079 139.128   7
 -15   1   3 2871.91 270.081   7
 -15   1   4 1512.68 161.126  34
 -15   1   4 1208.09 184.848  10
 -15   1   5 141.222 87.5363  34
 -15   1   5 81.1932 114.049   7
 -15   1   5 239.603 120.816  10
 -15   1   6 676.309 127.923  34
 -15   1   6 755.453 154.734  10
 -15   1   6 649.375 148.276   7
 -15   1   6 663.297 120.524  17
 -15   1   7 12939.0 617.469  34
 -15   1   7 13120.4 645.440   7
 -15   1   7 13950.2 649.008  10
 -15   1   7 13283.5 614.470  17
 -15   1   8 1204.71 161.991  34
 -15   1   8 1730.97 181.051  10
 -15   1   8 1643.14 178.546   7
 -15   1   8 1552.32 171.740  17
 -15   1   9 3344.78 248.730  34
 -15   1   9 3578.46 237.919  10
 -15   1   9 3313.22 234.369   7
 -15   1   9 3620.13 256.824  17
 -15   1  10 670.179 121.406  34
 -15   1  10 577.144 125.540  17
 -15   1  11 1554.37 161.050  22
 -15   1  11 1475.60 153.833  34
 -15   1  11 1616.66 160.022  17
 -15   1  12 449.460 95.8342  22
 -15   1  12 625.298 102.325  34
 -15   1  12 642.959 107.764  17
 -15   1  13 1114.07 110.308  22
 -15   1  13 1053.33 117.787  17
 -15   1  14 950.900 93.1991  17
 -15   2  -5 2186.03 179.452  10
 -15   2  -4 736.767 127.225  10
 -15   2  -4 537.734 111.586   7
 -15   2  -3 966.437 157.598  10
 -15   2  -3 812.101 134.605   7
 -15   2  -2 164.614 112.257  10
 -15   2  -2 172.242 109.552   7
 -15   2  -1 4022.42 308.120   7
 -15   2  -1 4256.01 320.541  10
 -15   2   0 5371.04 377.704  10
 -15   2   0 6189.15 396.959   7
 -15   2   1 470.282 155.682   7
 -15   2   1 610.520 164.220  10
 -15   2   2 3308.92 294.525   7
 -15   2   3 9556.92 538.406  10
 -15   2   4 898.039 168.179  10
 -15   2   4 896.867 171.762   7
 -15   2   5 6326.58 368.799  34
 -15   2   5 7245.02 426.721  10
 -15   2   5 7595.31 437.539   7
 -15   2   5 6665.26 369.084  17
 -15   2   6 538.990 110.071  34
 -15   2   6 508.020 140.902  10
 -15   2   6 525.695 133.799   7
 -15   2   6 572.349 119.128  17
 -15   2   7 2653.25 223.568  34
 -15   2   7 2887.14 242.044   7
 -15   2   7 2521.51 224.403  10
 -15   2   7 2919.54 227.493  17
 -15   2   8 1102.76 145.556  34
 -15   2   8 829.213 135.715   7
 -15   2   8 962.485 132.494  10
 -15   2   8 1311.44 161.852  17
 -15   2   9 1549.54 167.780  34
 -15   2   9 1617.63 173.245  17
 -15   2  10 4274.71 268.461  34
 -15   2  10 4176.40 272.958  17
 -15   2  11 429.027 97.4717  22
 -15   2  11 402.723 98.4540  34
 -15   2  11 362.765 96.8188  17
 -15   2  12 544.574 91.1487  22
 -15   2  12 562.981 91.9477  34
 -15   2  12 531.023 99.7471  17
 -15   2  13 323.579 59.7984  22
 -15   2  13 375.851 79.4209  17
 -15   3  -6 170.872 79.2948  10
 -15   3  -5 497.311 112.873  10
 -15   3  -5 397.861 94.6040   7
 -15   3  -4 713.201 143.083  10
 -15   3  -4 525.999 117.508   7
 -15   3  -3 136.421 99.5446   7
 -15   3  -3 86.4939 101.216  10
 -15   3  -2 233.462 128.511  10
 -15   3  -2 209.022 122.402   7
 -15   3  -1 1094.79 178.000   7
 -15   3  -1 1276.49 197.161  10
 -15   3   0 3270.78 289.135  10
 -15   3   0 3127.53 276.424   7
 -15   3   1 1239.55 186.999  10
 -15   3   1 965.103 179.548   7
 -15   3   2 3337.25 295.937   7
 -15   3   3 4008.15 310.759  10
 -15   3   4 1648.19 207.936  10
 -15   3   4 1745.63 211.037   7
 -15   3   4 1909.87 175.428  17
 -15   3   5 3166.28 231.606  34
 -15   3   5 3518.84 279.368   7
 -15   3   5 3145.34 267.242  10
 -15   3   5 3367.44 246.328  17
 -15   3   6 9830.69 492.336  34
 -15   3   6 10451.2 534.028   7
 -15   3   6 10073.0 520.216  10
 -15   3   6 10081.3 503.058  17
 -15   3   7 3683.54 250.119  34
 -15   3   7 3533.31 263.891   7
 -15   3   7 3581.29 254.976  10
 -15   3   7 3448.95 258.121  17
 -15   3   8 4614.55 280.073  34
 -15   3   8 3799.84 259.339   7
 -15   3   8 4123.29 278.661  17
 -15   3   9 73.2927 87.0085  34
 -15   3   9 157.583 92.1801  17
 -15   3  10 3957.19 258.914  22
 -15   3  10 3801.24 250.771  34
 -15   3  10 4582.32 273.216  17
 -15   3  11 363.729 87.4227  22
 -15   3  11 407.834 88.6040  34
 -15   3  11 629.306 104.755  17
 -15   3  12 168.593 57.8711  22
 -15   3  12 75.4868 73.1511  17
 -15   3  13 1169.96 102.176  17
 -15   4  -6 2335.33 190.377  10
 -15   4  -5 117.860 87.8011   7
 -15   4  -5 168.960 103.817  10
 -15   4  -4 782.920 150.171  10
 -15   4  -4 671.738 131.301   7
 -15   4  -3 283.411 130.611   7
 -15   4  -3 165.317 116.714  10
 -15   4  -2 489.854 141.561   7
 -15   4  -2 319.100 139.630  10
 -15   4  -1 1543.18 204.556  10
 -15   4  -1 1210.37 185.942   7
 -15   4   0 421.214 148.819  10
 -15   4   0 666.278 162.165   7
 -15   4   1 1387.48 207.239   7
 -15   4   2 1752.29 216.358  10
 -15   4   3 741.037 161.717   7
 -15   4   3 866.216 163.958  10
 -15   4   4 228.169 120.147  10
 -15   4   4 300.315 126.773   7
 -15   4   5 280.839 115.536  10
 -15   4   5 430.832 127.388   7
 -15   4   6 989.088 133.606  34
 -15   4   6 1147.91 160.028   7
 -15   4   6 1067.01 153.283  10
 -15   4   7 4055.62 260.488  34
 -15   4   7 3555.24 257.770   7
 -15   4   7 3888.43 252.894  10
 -15   4   7 3966.93 273.331  17
 -15   4   8 1915.54 179.134  34
 -15   4   8 2209.36 196.544  17
 -15   4   9 4876.18 291.877  34
 -15   4   9 5676.06 321.426  17
 -15   4  10 2037.32 163.028  22
 -15   4  10 1922.31 165.429  34
 -15   4  10 2407.77 187.307  17
 -15   4  11 140.625 58.4860  22
 -15   4  11 220.198 78.6758  17
 -15   4  12 651.425 88.7055  17
 -15   5  -7 273.281 82.7091  10
 -15   5  -6 1788.44 176.017  10
 -15   5  -6 1661.71 153.183   7
 -15   5  -5 731.883 139.128  10
 -15   5  -5 766.433 128.093   7
 -15   5  -4 570.496 144.621  10
 -15   5  -4 422.882 124.170   7
 -15   5  -3 3181.89 278.449  10
 -15   5  -3 3520.60 274.720   7
 -15   5  -2 2065.35 227.172  10
 -15   5  -2 1861.86 216.534   7
 -15   5  -1 32.4237 128.753   7
 -15   5  -1 215.463 134.673  10
 -15   5   0 282.360 131.179   7
 -15   5   1 3876.29 313.297   7
 -15   5   1 3825.08 310.361  10
 -15   5   2 7169.35 437.814  10
 -15   5   3 3814.30 302.296   7
 -15   5   3 3933.85 298.324  10
 -15   5   4 4805.49 330.661  10
 -15   5   4 5008.05 342.245   7
 -15   5   5 376.820 123.596   7
 -15   5   5 282.018 107.013  10
 -15   5   6 491.824 101.711  34
 -15   5   6 667.469 127.030   7
 -15   5   6 476.745 105.319  10
 -15   5   7 718.637 112.779  34
 -15   5   7 856.221 125.498   7
 -15   5   7 1102.19 150.842  17
 -15   5   7 1087.51 125.444  16
 -15   5   8 2195.56 179.487  34
 -15   5   8 2551.38 202.240  17
 -15   5   8 2011.76 172.741  16
 -15   5   9 4279.63 254.233  22
 -15   5   9 4352.76 258.987  16
 -15   5   9 4502.10 262.923  34
 -15   5  10 51.4211 72.6756  17
 -15   5  11 2832.27 182.278  17
 -15   6  -8 1143.13 112.218  10
 -15   6  -7 1119.02 132.194  10
 -15   6  -6 414.836 96.0034   7
 -15   6  -6 361.484 111.222  10
 -15   6  -5-35.8713 85.5574   7
 -15   6  -5-13.3092 105.648  10
 -15   6  -4 14.5474 108.977  10
 -15   6  -4-40.5731 98.6108   7
 -15   6  -3 8103.92 457.684   7
 -15   6  -3 7789.52 457.366  10
 -15   6  -2 2533.51 243.624   7
 -15   6  -2 2253.27 244.578  10
 -15   6  -1 2852.87 279.754  10
 -15   6  -1 4076.63 306.448   7
 -15   6   0 3441.16 292.627   7
 -15   6   1 460.756 141.921  10
 -15   6   2 4636.65 329.288  10
 -15   6   2 4324.82 327.477   7
 -15   6   3 7286.49 424.255   7
 -15   6   3 6425.96 399.515  10
 -15   6   4 5422.66 341.354  10
 -15   6   4 5862.19 361.403   7
 -15   6   5 527.866 110.302  10
 -15   6   5 575.599 123.891   7
 -15   6   6 4318.26 275.496   7
 -15   6   7 683.316 103.339  16
 -15   6   7 704.799 107.236  34
 -15   6   8 1203.42 130.819  16
 -15   6   8 1561.07 155.471  17
 -15   6   8 1398.29 133.412  34
 -15   6   9 1455.51 133.356  16
 -15   6   9 1837.95 158.405  17
 -15   6  10 210.955 73.6226  17
 -15   7  -8 506.910 95.4811  10
 -15   7  -7 165.405 67.6272   7
 -15   7  -7 296.059 93.1273  10
 -15   7  -6 414.965 101.206   7
 -15   7  -6 337.807 110.516  10
 -15   7  -5 146.636 100.125   7
 -15   7  -5 162.209 115.500  10
 -15   7  -4 449.674 133.683   7
 -15   7  -4 248.011 119.072  10
 -15   7  -3 4608.57 322.503   7
 -15   7  -3 4172.26 321.790  10
 -15   7  -2 3184.17 274.995   7
 -15   7  -2 3384.12 284.602  10
 -15   7  -1 1753.57 212.246   7
 -15   7   0 793.690 161.426  10
 -15   7   0 557.173 150.833   7
 -15   7   1 210.497 124.140  10
 -15   7   2 3427.02 277.135   7
 -15   7   2 3590.74 277.434  10
 -15   7   3 780.051 144.986  10
 -15   7   3 938.562 161.158   7
 -15   7   4 3164.10 235.203  10
 -15   7   4 3146.65 249.963   7
 -15   7   5 723.965 129.002   7
 -15   7   7 4157.55 236.974  16
 -15   7   8 1582.01 148.142  17
 -15   7   8 1254.28 122.125  16
 -15   7   9 1743.93 141.260  17
 -15   7   9 1373.82 117.862  16
 -15   7  10 6530.63 303.010  17
 -15   8  -9 272.718 64.3984  10
 -15   8  -8 751.416 110.776  10
 -15   8  -7 66.8845 68.5004   7
 -15   8  -7 168.671 91.8548  10
 -15   8  -6 719.025 136.603  10
 -15   8  -6 762.458 127.013   7
 -15   8  -5 1224.72 169.202  10
 -15   8  -5 1139.40 156.868   7
 -15   8  -4 1666.94 196.974  10
 -15   8  -4 1675.36 191.968   7
 -15   8  -3 4101.52 307.046  10
 -15   8  -3 4052.67 301.704   7
 -15   8  -2 3150.21 270.765   7
 -15   8  -1 285.705 129.485  10
 -15   8  -1 198.704 124.423   7
 -15   8   0 891.865 159.993  10
 -15   8   1 3217.71 269.547   7
 -15   8   1 3456.75 266.408  10
 -15   8   2 448.822 132.817   7
 -15   8   2 704.138 135.928  10
 -15   8   3 611.117 116.773  10
 -15   8   3 712.480 137.335   7
 -15   8   4 401.461 107.684   7
 -15   8   5 2491.14 193.557   7
 -15   8   6 1599.49 131.153  16
 -15   8   7 2302.57 156.224  16
 -15   8   8 623.654 82.0305  16
 -15   8   8 922.464 108.384  17
 -15   8   9 441.762 74.3048  17
 -15   9  -9 635.287 83.8173  10
 -15   9  -8 348.404 90.2248  10
 -15   9  -7 982.139 119.694   7
 -15   9  -7 1131.25 143.865  10
 -15   9  -6 2214.48 191.256   7
 -15   9  -6 2092.49 201.115  10
 -15   9  -5 2553.00 217.365   7
 -15   9  -5 2804.46 239.921  10
 -15   9  -4 180.131 116.081  10
 -15   9  -4 236.823 105.507   7
 -15   9  -3 2365.46 219.598   7
 -15   9  -2 2742.00 246.897   7
 -15   9  -1 4499.89 319.063  10
 -15   9  -1 5051.18 332.689   7
 -15   9   0 106.816 100.090  10
 -15   9   1 2403.52 214.035  10
 -15   9   1 2472.88 224.796   7
 -15   9   2 12302.9 594.880   7
 -15   9   2 12440.3 578.269  10
 -15   9   3 4504.29 289.059   7
 -15   9   4 1272.23 141.743   7
 -15   9   7 457.811 83.6498  17
 -15   9   7 443.654 65.1195  16
 -15   9   8 728.075 87.3432  17
 -15  10  -9 697.752 91.9003  10
 -15  10  -8 977.384 121.642  10
 -15  10  -7 446.635 92.9369   7
 -15  10  -7 453.351 109.807  10
 -15  10  -6 214.960 97.1128   7
 -15  10  -6 161.812 100.195  10
 -15  10  -5 474.231 122.021  10
 -15  10  -5 555.595 127.086   7
 -15  10  -4 137.828 103.500   7
 -15  10  -4 287.480 127.881  10
 -15  10  -3 3722.36 279.529   7
 -15  10  -2 1619.04 189.489  10
 -15  10  -2 1600.42 195.596   7
 -15  10  -1 767.423 136.533  10
 -15  10   0 2945.86 232.564  10
 -15  10   0 3039.82 243.536   7
 -15  10   1 31.5096 84.1006  10
 -15  10   1 217.731 103.310   7
 -15  10   2 6554.92 362.873   7
 -15  10   3 571.514 107.061   7
 -15  10   7 410.379 66.7661  17
 -15  11  -9 385.598 75.4301  10
 -15  11  -8 297.192 87.8024  10
 -15  11  -8 188.638 60.2615   7
 -15  11  -7 2846.53 215.082  10
 -15  11  -7 3280.16 207.233   7
 -15  11  -6 3152.00 222.170   7
 -15  11  -6 3506.39 243.410  10
 -15  11  -5 3899.67 274.929  10
 -15  11  -5 4589.59 281.223   7
 -15  11  -4 407.200 114.582   7
 -15  11  -3 181.481 97.7531   7
 -15  11  -3 201.830 108.810  10
 -15  11  -2 61.0447 103.517   7
 -15  11  -2 46.1040 88.6035  10
 -15  11  -1 1177.65 146.906  10
 -15  11   0 338.037 106.913   7
 -15  11   0 678.561 113.114  10
 -15  11   1 822.642 125.364   7
 -15  11   2 2505.46 187.222   7
 -15  11   3 131.883 67.2859   7
 -15  11   6-14.1204 40.4475  17
 -15  12  -9 110.395 56.0272  10
 -15  12  -8 2067.68 142.680   7
 -15  12  -8 2905.76 182.855  10
 -15  12  -7 767.179 113.912  10
 -15  12  -7 701.298 97.3509   7
 -15  12  -6 1254.30 137.794   7
 -15  12  -6 1708.60 160.167  10
 -15  12  -5 567.456 111.188   7
 -15  12  -4 3850.01 257.713  10
 -15  12  -4 4257.68 267.211   7
 -15  12  -3 825.338 126.349  10
 -15  12  -3 826.824 128.459   7
 -15  12  -2 2164.46 178.328  10
 -15  12  -1 345.229 95.6253   7
 -15  12  -1 267.797 82.4393  10
 -15  12   0 708.852 115.288   7
 -15  12   1 745.018 106.457   7
 -15  12   2 451.054 76.4969   7
 -15  13  -9 29.5576 45.3402  10
 -15  13  -8 117.292 62.8196  10
 -15  13  -7 517.435 90.1513  10
 -15  13  -7 420.660 77.4876   7
 -15  13  -6 540.290 97.6131  10
 -15  13  -6 425.816 86.6411   7
 -15  13  -5 33.8424 67.6904   7
 -15  13  -4 1145.19 130.139   7
 -15  13  -4 1063.48 125.525  10
 -15  13  -3 81.5178 77.9574   7
 -15  13  -3 170.675 75.7792  10
 -15  13  -2 1360.67 126.613  10
 -15  13  -1 258.724 79.5267   7
 -15  13   0 1522.33 131.455   7
 -15  13   1 389.638 66.0811   7
 -15  14  -8 713.060 78.6829  10
 -15  14  -7 794.250 82.0085   7
 -15  14  -7 898.461 96.2828  10
 -15  14  -6 866.483 94.5961   7
 -15  14  -5 1440.34 126.583   7
 -15  14  -5 1309.22 121.417  10
 -15  14  -4 550.080 89.6116   7
 -15  14  -4 443.274 77.8239  10
 -15  14  -3 233.158 58.0832  10
 -15  14  -2 359.293 73.5518   7
 -15  14  -1 1264.68 106.312   7
 -15  15  -4 396.293 63.1393   7
 -14 -11   3 143.956 45.9448  14
 -14 -11   4 178.829 55.1855  14
 -14 -11   4 273.114 54.4678   9
 -14 -11   5-6.02494 52.4619  14
 -14 -11   5 44.6816 44.0651   9
 -14 -11   6 128.760 54.9383  14
 -14 -11   7 1433.68 116.522  14
 -14 -11   9 201.441 54.9630  18
 -14 -11  10 118.250 55.4639  18
 -14 -11  11 1274.44 110.902  18
 -14 -11  12 1650.45 124.009  18
 -14 -11  13 306.630 60.1009  18
 -14 -10   1 458.157 68.8304  14
 -14 -10   1 376.818 64.9973   9
 -14 -10   2 354.368 71.3059  14
 -14 -10   2 287.913 65.4933   9
 -14 -10   3 451.424 83.5592  14
 -14 -10   3 343.344 76.4467   9
 -14 -10   4 71.0912 64.7028  14
 -14 -10   4 101.803 59.1372   9
 -14 -10   5 121.712 71.1405  14
 -14 -10   5 28.7096 57.4607   9
 -14 -10   6 1817.18 155.980  14
 -14 -10   6 2451.61 175.727  10
 -14 -10   7 379.335 81.7639  14
 -14 -10   7 509.139 102.557  10
 -14 -10   8 106.619 83.3702  10
 -14 -10   9 126.196 84.6338  10
 -14 -10  10 2225.65 183.530  10
 -14 -10  11 600.886 75.6459  19
 -14 -10  12 98.4604 51.6042  19
 -14 -10  13 968.987 92.7076  19
 -14 -10  13 1281.62 118.751  18
 -14 -10  14 381.002 73.6502  18
 -14 -10  14 328.113 56.1526  19
 -14  -9  -1 29.5800 45.8989   9
 -14  -9   0 469.116 78.7063  14
 -14  -9   1 504.832 92.5536  14
 -14  -9   1 560.423 91.6532   9
 -14  -9   2 89.3893 74.2579  14
 -14  -9   2 69.4230 74.6189   9
 -14  -9   3 790.601 118.075  14
 -14  -9   3 741.753 112.294   9
 -14  -9   3 770.315 95.9313  10
 -14  -9   4 619.084 107.508  14
 -14  -9   4 424.802 95.1883   9
 -14  -9   4 348.132 90.1321  10
 -14  -9   5 1264.38 142.914  14
 -14  -9   5 1548.47 156.180  10
 -14  -9   5 1234.61 133.905   9
 -14  -9   6 18.9357 70.3020  14
 -14  -9   6-64.4991 80.5299  10
 -14  -9   7 2281.41 198.012  10
 -14  -9   7 1657.28 154.894  14
 -14  -9   8 1335.69 161.879  10
 -14  -9   9 1293.74 157.928  10
 -14  -9   9 1071.79 117.381  19
 -14  -9  10 6534.19 327.909  19
 -14  -9  11 50.2443 80.3941  10
 -14  -9  11 23.8359 64.0562  19
 -14  -9  12 2082.91 162.699  19
 -14  -9  13 2895.25 185.837  19
 -14  -9  14 3673.31 209.128  19
 -14  -9  15 508.140 72.7740  18
 -14  -9  15 404.355 67.3957  19
 -14  -8  -2 153.238 56.0425   9
 -14  -8  -1 101.254 67.0208  14
 -14  -8   0 169.955 84.4032   9
 -14  -8   0 165.532 81.3133  14
 -14  -8   1 10.0011 76.8789   9
 -14  -8   1 81.8049 83.0616  14
 -14  -8   2 3811.15 249.421   9
 -14  -8   2 3341.81 241.858  14
 -14  -8   2 3640.80 217.252  10
 -14  -8   3 2784.04 214.115   9
 -14  -8   3 2441.33 208.182  14
 -14  -8   3 2842.81 202.970  10
 -14  -8   4 2417.25 195.989  10
 -14  -8   4 1989.56 183.246   9
 -14  -8   4 1861.11 182.782  14
 -14  -8   5 405.639 123.866   7
 -14  -8   5 370.475 99.2602   9
 -14  -8   5 347.278 110.895  10
 -14  -8   5 321.403 98.5359  14
 -14  -8   6 501.028 129.752   7
 -14  -8   6 635.396 134.951  10
 -14  -8   6 588.220 111.148  14
 -14  -8   7 234.839 113.390  10
 -14  -8   7 387.340 121.961   7
 -14  -8   7 325.428 87.2212  14
 -14  -8   8 1914.81 201.022  10
 -14  -8  10 901.349 140.589  10
 -14  -8  11 709.581 119.389  19
 -14  -8  11 837.842 125.632  34
 -14  -8  11 686.089 122.071  10
 -14  -8  12 2019.56 173.385  10
 -14  -8  12 1873.08 167.874  19
 -14  -8  13 1249.98 113.551  22
 -14  -8  13 1486.52 142.024  34
 -14  -8  13 1401.37 140.633  19
 -14  -8  14 626.353 100.911  19
 -14  -8  14 434.975 65.7418  22
 -14  -8  15 1557.10 119.938  18
 -14  -8  15 1311.05 120.808  19
 -14  -8  16 1400.00 106.134  19
 -14  -7  -3 1190.93 112.691   9
 -14  -7  -2 466.623 98.8979  14
 -14  -7  -2 392.755 93.9028   9
 -14  -7  -1 172.552 87.4266  14
 -14  -7   0 203.308 91.8424  14
 -14  -7   0 55.0397 90.8377   9
 -14  -7   1 338.036 111.321  14
 -14  -7   1 422.216 90.0787  10
 -14  -7   1 427.101 113.772   9
 -14  -7   2 300.132 112.329  14
 -14  -7   2 576.402 122.310   9
 -14  -7   2 517.896 108.034  10
 -14  -7   2 621.459 124.033   7
 -14  -7   3 1137.33 155.335  14
 -14  -7   3 1070.62 149.539   9
 -14  -7   3 1171.64 159.852   7
 -14  -7   3 1042.65 148.417  10
 -14  -7   4 360.474 105.719  14
 -14  -7   4 442.651 107.879   9
 -14  -7   4 386.447 122.176  10
 -14  -7   4 556.276 129.291   7
 -14  -7   5 2845.82 228.875  14
 -14  -7   5 3339.48 264.116   7
 -14  -7   5 2918.22 225.219   9
 -14  -7   5 3592.82 265.835  10
 -14  -7   6 3731.43 259.514  14
 -14  -7   6 3896.04 294.760  10
 -14  -7   6 4607.18 312.348   7
 -14  -7   7 731.524 150.777  10
 -14  -7   8 920.376 156.612   7
 -14  -7   9 215.859 115.399   7
 -14  -7  10 180.799 106.527  10
 -14  -7  10 112.113 97.4200   7
 -14  -7  10 110.136 95.7057  34
 -14  -7  10 113.466 74.1209  22
 -14  -7  11 270.720 104.622  10
 -14  -7  11 127.799 93.1233  34
 -14  -7  11 139.913 76.8528  22
 -14  -7  12 2535.41 190.443  22
 -14  -7  12 3176.15 219.755  10
 -14  -7  13 309.410 81.1369  22
 -14  -7  13 466.270 90.7621  10
 -14  -7  13 491.486 109.527  19
 -14  -7  14 910.725 121.872  19
 -14  -7  14 779.600 107.062  34
 -14  -7  14 930.720 106.138  22
 -14  -7  15 748.605 89.6252  22
 -14  -7  15 703.868 98.8757  19
 -14  -7  15 731.506 90.7363  18
 -14  -7  16 1523.54 107.272  22
 -14  -6  -5-4.99402 45.4147  14
 -14  -6  -4 360.122 77.8535   9
 -14  -6  -3 1692.96 153.625   9
 -14  -6  -3 1643.22 155.630  14
 -14  -6  -2 1214.71 144.225  14
 -14  -6  -1 666.033 128.158  14
 -14  -6   0 2133.73 168.370  10
 -14  -6   0 1839.66 191.966  14
 -14  -6   1 2849.67 220.008   7
 -14  -6   1 2954.66 214.241  10
 -14  -6   2 1896.06 193.657   7
 -14  -6   2 2047.10 192.108  10
 -14  -6   2 1799.97 199.139  14
 -14  -6   3 1118.03 160.231   7
 -14  -6   3 759.300 145.938  10
 -14  -6   3 904.554 147.183  14
 -14  -6   4 732.533 151.535   7
 -14  -6   4 812.001 152.650  10
 -14  -6   4 838.448 137.306   9
 -14  -6   4 728.175 131.857  14
 -14  -6   5 1203.52 182.648   7
 -14  -6   5 858.141 133.225   9
 -14  -6   5 879.026 158.067  10
 -14  -6   5 830.488 137.054  14
 -14  -6   6 753.954 162.686  10
 -14  -6   6 999.193 174.861   7
 -14  -6   6 1006.82 135.256  14
 -14  -6   7 1396.26 192.759  10
 -14  -6   8 4660.10 325.785   7
 -14  -6   9 2446.48 204.195  22
 -14  -6   9 2852.25 240.740   7
 -14  -6   9 3171.02 255.976  10
 -14  -6  10 474.114 108.892  22
 -14  -6  10 567.429 128.537  34
 -14  -6  10 417.750 120.150  10
 -14  -6  10 583.037 126.541   7
 -14  -6  11 2610.35 209.051  22
 -14  -6  11 2933.38 232.609  34
 -14  -6  11 2543.75 220.020  10
 -14  -6  11 3184.47 226.962   7
 -14  -6  12 353.627 99.0065  22
 -14  -6  12 320.643 107.310  34
 -14  -6  12 384.794 98.6784  10
 -14  -6  13 2800.77 219.412  19
 -14  -6  13 3028.32 209.662  22
 -14  -6  14 676.839 114.469  19
 -14  -6  14 678.111 104.687  34
 -14  -6  14 703.876 109.152  22
 -14  -6  15-49.7563 63.8684  22
 -14  -6  15 6.28185 56.1005  18
 -14  -6  16 166.202 55.6968  22
 -14  -6  16 247.384 61.6241  19
 -14  -5  -6 123.524 53.0012  14
 -14  -5  -5 761.891 99.1198   9
 -14  -5  -4-19.1617 77.2318  14
 -14  -5  -3 3170.16 233.828  14
 -14  -5  -2 215.437 112.015  14
 -14  -5  -1 1278.02 163.456  14
 -14  -5  -1 1347.65 146.280   7
 -14  -5  -1 1479.22 141.593  10
 -14  -5   0 6165.14 378.808  14
 -14  -5   0 6538.99 362.338   7
 -14  -5   0 6175.56 349.554  10
 -14  -5   1 518.102 130.405  14
 -14  -5   1 491.772 123.742  10
 -14  -5   1 438.424 126.191   7
 -14  -5   2 414.163 118.594  14
 -14  -5   2 390.762 129.966  10
 -14  -5   2 435.258 129.569   7
 -14  -5   3 1481.90 177.937  14
 -14  -5   3 1713.72 198.436  10
 -14  -5   3 1815.91 206.732   7
 -14  -5   4 1782.36 194.359  14
 -14  -5   4 2177.58 228.153  10
 -14  -5   5 192.129 89.4527  14
 -14  -5   5 177.784 125.456  10
 -14  -5   5 201.657 90.6939   9
 -14  -5   5 294.528 143.567   7
 -14  -5   6 1834.75 217.282  10
 -14  -5   7 3576.49 287.734   7
 -14  -5   8 7000.19 417.966   7
 -14  -5   8 6137.28 401.802  10
 -14  -5   9 633.256 137.424  34
 -14  -5   9 963.775 156.831  10
 -14  -5   9 854.839 148.575   7
 -14  -5  10 1202.49 156.261  34
 -14  -5  10 937.002 150.480  22
 -14  -5  10 804.795 141.074   7
 -14  -5  10 1209.51 164.498  10
 -14  -5  10 1233.52 144.025  17
 -14  -5  11 2358.47 213.093  34
 -14  -5  11 2401.59 211.546  22
 -14  -5  11 2415.37 205.165   7
 -14  -5  11 2739.12 220.391  10
 -14  -5  11 2587.89 202.843  17
 -14  -5  12 977.774 147.059  34
 -14  -5  12 1107.71 147.281  22
 -14  -5  12 861.117 123.950  10
 -14  -5  12 1040.53 136.346  17
 -14  -5  13 228.838 96.0309  22
 -14  -5  13 219.800 90.1090  17
 -14  -5  14 1264.55 139.876  22
 -14  -5  14 1420.86 144.720  34
 -14  -5  15 216.822 75.9288  19
 -14  -5  15 140.326 75.2544  22
 -14  -5  16 2138.03 143.204  19
 -14  -5  16 2494.44 157.283  22
 -14  -4  -6 110.876 63.5100   9
 -14  -4  -5 96.8256 79.2949  14
 -14  -4  -4 1388.48 164.299  14
 -14  -4  -3-25.9033 99.5455  14
 -14  -4  -2 221.043 87.0100   7
 -14  -4  -2 195.922 109.584  14
 -14  -4  -1 3697.65 263.489   7
 -14  -4  -1 4086.46 263.971  10
 -14  -4  -1 4110.29 296.314  14
 -14  -4   0 2134.95 200.863   7
 -14  -4   0 1896.01 189.934  10
 -14  -4   0 1728.53 199.811  14
 -14  -4   1 2146.48 214.306   7
 -14  -4   1 1889.20 211.893  10
 -14  -4   1 1779.56 203.956  14
 -14  -4   2 422.022 134.709   7
 -14  -4   2 214.342 124.775  10
 -14  -4   2 274.355 116.857  14
 -14  -4   3 3047.63 270.247  10
 -14  -4   3 3429.73 287.660   7
 -14  -4   3 3023.16 246.609  14
 -14  -4   4 3244.52 282.780  10
 -14  -4   4 3103.46 277.903   7
 -14  -4   4 2703.85 229.389  14
 -14  -4   5 3193.00 282.708  10
 -14  -4   5 2697.78 220.013  14
 -14  -4   7 917.876 170.495   7
 -14  -4   8 3214.78 263.685  34
 -14  -4   8 3014.21 270.947  10
 -14  -4   8 3556.46 283.510   7
 -14  -4   9 168.429 107.174  34
 -14  -4   9 299.446 128.823  10
 -14  -4   9 102.607 109.037   7
 -14  -4   9 208.072 92.4359  17
 -14  -4  10 833.143 149.747  34
 -14  -4  10 648.047 129.492   7
 -14  -4  10 876.095 150.075  10
 -14  -4  10 817.460 131.635  17
 -14  -4  11 1162.17 162.227  34
 -14  -4  11 1191.02 163.462  22
 -14  -4  11 1261.03 152.419   7
 -14  -4  11 1128.82 150.036  10
 -14  -4  11 1056.59 145.888  17
 -14  -4  12 1294.39 160.703  34
 -14  -4  12 1209.80 154.259  17
 -14  -4  12 1341.95 142.583  10
 -14  -4  12 1115.94 152.282  22
 -14  -4  13 2050.17 185.971  17
 -14  -4  13 1956.08 188.319  22
 -14  -4  14-9.45862 76.8191  19
 -14  -4  14-38.3092 82.8425  17
 -14  -4  14 48.5635 81.7730  22
 -14  -4  15 4627.86 255.909  19
 -14  -4  15 4878.81 266.799  22
 -14  -4  16 405.026 64.9759  19
 -14  -4  16 485.603 78.6561  22
 -14  -3  -2 724.705 119.373  10
 -14  -3  -2 819.365 134.088   7
 -14  -3  -1 156.262 101.846   7
 -14  -3  -1 113.996 102.979  10
 -14  -3   0 4883.80 332.187  10
 -14  -3   0 5059.92 333.927   7
 -14  -3   0 4502.83 322.684  14
 -14  -3   1 1191.19 170.736  10
 -14  -3   1 1109.80 171.016   7
 -14  -3   1 1110.88 166.488  14
 -14  -3   2 3712.26 302.796   7
 -14  -3   2 4430.23 317.358  10
 -14  -3   2 3421.52 269.590  14
 -14  -3   3 782.845 160.867   7
 -14  -3   3 679.140 167.421  10
 -14  -3   3 539.297 123.086  14
 -14  -3   4 953.128 177.974   7
 -14  -3   4 792.299 171.045  10
 -14  -3   5 2518.09 261.525  10
 -14  -3   6 665.978 162.421   7
 -14  -3   7 4937.65 328.186  34
 -14  -3   7 4520.98 342.565  10
 -14  -3   7 4927.77 346.484   7
 -14  -3   8 3464.04 278.973  34
 -14  -3   8 3691.50 292.626  10
 -14  -3   8 3797.76 292.821   7
 -14  -3   8 3257.18 240.898  17
 -14  -3   9 1544.80 188.678  34
 -14  -3   9 1415.03 184.397   7
 -14  -3   9 1442.72 185.400  10
 -14  -3   9 1410.39 167.455  17
 -14  -3  10 4130.81 297.646  34
 -14  -3  10 4220.73 295.441  10
 -14  -3  10 4369.71 294.008   7
 -14  -3  10 4177.81 285.393  17
 -14  -3  11 1771.63 193.372  34
 -14  -3  11 2242.38 192.794  10
 -14  -3  11 1989.46 181.521   7
 -14  -3  11 2283.14 206.381  17
 -14  -3  12 3744.24 269.817  22
 -14  -3  12 3471.00 260.032  34
 -14  -3  12 3686.19 258.856  17
 -14  -3  13 1191.80 156.096  22
 -14  -3  13 1074.75 142.834  34
 -14  -3  13 1395.46 159.507  17
 -14  -3  14 156.605 87.9904  17
 -14  -3  14 18.0356 71.6399  19
 -14  -3  14 108.136 86.1938  22
 -14  -3  15 49.3942 71.2845  17
 -14  -3  15 135.091 65.7473  19
 -14  -3  15 88.5844 72.8698  22
 -14  -2  -3 1976.15 177.101  10
 -14  -2  -3 2142.89 181.930   7
 -14  -2  -2 1748.99 185.270   7
 -14  -2  -2 1544.23 178.491  10
 -14  -2  -1 2274.56 217.819   7
 -14  -2  -1 2316.12 219.734  10
 -14  -2   0 77.3415 108.526   7
 -14  -2   0-61.7015 109.301  10
 -14  -2   1 2772.68 246.475  14
 -14  -2   1 3320.78 275.647   7
 -14  -2   1 3043.66 271.871  10
 -14  -2   2 6681.34 390.537  14
 -14  -2   2 7073.38 440.468  10
 -14  -2   2 6492.40 425.877   7
 -14  -2   3 593.046 166.015   7
 -14  -2   3 417.852 153.563  10
 -14  -2   4-65.7848 206.417   1
 -14  -2   4 68.1624 191.299  36
 -14  -2   4 211.592 137.770   7
 -14  -2   4-17.5089 124.078  10
 -14  -2   6 999.636 161.951  34
 -14  -2   6 1337.59 200.360   7
 -14  -2   6 1212.97 187.770  10
 -14  -2   7 256.975 118.734  34
 -14  -2   7 330.554 135.422  10
 -14  -2   7 264.271 128.200   7
 -14  -2   7 125.728 77.2552  17
 -14  -2   8 4829.31 326.739  34
 -14  -2   8 4171.56 318.102  10
 -14  -2   8 4783.99 331.450   7
 -14  -2   8 4274.12 291.325  17
 -14  -2   9 5808.92 365.848  34
 -14  -2   9 5791.56 363.820  10
 -14  -2   9 5788.72 363.978   7
 -14  -2   9 5517.87 348.478  17
 -14  -2  10 3879.92 280.061  34
 -14  -2  10 3503.92 263.869  10
 -14  -2  10 3543.15 260.910   7
 -14  -2  10 3268.37 257.351  17
 -14  -2  11 4696.40 316.921  34
 -14  -2  11 4370.97 281.463  10
 -14  -2  11 5078.97 316.630  17
 -14  -2  12 509.308 126.248  22
 -14  -2  12 220.176 102.219  34
 -14  -2  12 338.178 116.777  17
 -14  -2  13 350.097 108.073  22
 -14  -2  13 263.229 95.5436  34
 -14  -2  13 377.281 111.227  17
 -14  -2  14 547.739 96.4756  19
 -14  -2  14 652.742 119.000  17
 -14  -2  15 136.491 77.3844  17
 -14  -2  16 268.652 60.1062  22
 -14  -1  -3 2344.83 209.923  10
 -14  -1  -3 2725.89 218.767   7
 -14  -1  -2 6938.48 405.694  10
 -14  -1  -2 6911.31 402.252   7
 -14  -1  -1 3926.43 292.859   7
 -14  -1  -1 3436.61 283.513  10
 -14  -1   0 555.789 142.468  10
 -14  -1   0 437.479 145.737   7
 -14  -1   1 798.264 138.269  14
 -14  -1   1 863.161 160.730   7
 -14  -1   1 717.544 164.839  10
 -14  -1   1 576.605 278.299  36
 -14  -1   2 6745.09 426.383  10
 -14  -1   2 6249.92 414.849   7
 -14  -1   2 5923.55 739.596  36
 -14  -1   3 2842.03 453.538   2
 -14  -1   3 2946.22 285.240   7
 -14  -1   3 2959.18 274.896  10
 -14  -1   3 2321.99 473.813  36
 -14  -1   4 2702.92 456.113   2
 -14  -1   4 3682.52 266.967  34
 -14  -1   4 3179.70 522.503  36
 -14  -1   5 670.174 250.421   2
 -14  -1   5 697.314 159.441  10
 -14  -1   5 666.706 164.176   7
 -14  -1   5 719.566 139.504  34
 -14  -1   5 676.103 277.655  36
 -14  -1   6 8730.65 461.210  17
 -14  -1   6 10114.7 543.713   7
 -14  -1   6 9618.71 530.993  10
 -14  -1   6 9396.60 502.516  34
 -14  -1   7 3183.08 245.071  17
 -14  -1   7 3180.73 279.036  10
 -14  -1   7 3108.30 274.974   7
 -14  -1   7 3360.68 262.786  34
 -14  -1   8 2409.25 219.336  17
 -14  -1   8 2518.10 237.850   7
 -14  -1   8 2434.02 235.768  10
 -14  -1   8 2453.20 228.975  34
 -14  -1   9 1317.34 168.856  17
 -14  -1   9 1384.32 170.322   7
 -14  -1   9 1320.34 172.617  10
 -14  -1   9 933.819 157.174  34
 -14  -1  10 2815.36 234.901  17
 -14  -1  10 2476.12 211.783   7
 -14  -1  10 2897.96 223.188  10
 -14  -1  10 2458.23 231.875  34
 -14  -1  11 1160.47 166.358  17
 -14  -1  11 1159.70 159.854  34
 -14  -1  12 2845.23 227.763  17
 -14  -1  12 2750.37 224.702  34
 -14  -1  13 219.173 99.9574  17
 -14  -1  13 195.950 83.6854  19
 -14  -1  13 256.670 94.0375  34
 -14  -1  14 684.857 96.8229  19
 -14  -1  14 907.127 125.767  17
 -14  -1  14 885.896 116.177  22
 -14  -1  15 1828.37 153.318  17
 -14  -1  15 2218.18 153.813  22
 -14   0  -4 1312.57 151.602   7
 -14   0  -4 1179.31 151.090  10
 -14   0  -3 3296.34 257.896  10
 -14   0  -3 3341.04 257.689   7
 -14   0  -2 1470.74 186.576   7
 -14   0  -2 1472.03 189.664  10
 -14   0  -1 841.529 158.882   7
 -14   0  -1 647.086 152.789  10
 -14   0   0 484.468 146.384   7
 -14   0   0 458.447 144.886  10
 -14   0   1 912.368 176.218  10
 -14   0   1 1213.11 191.146   7
 -14   0   2 2889.78 456.852   2
 -14   0   2 2779.28 278.242   7
 -14   0   2 3538.79 298.714  10
 -14   0   2 2898.04 228.252  34
 -14   0   3 17954.7 1253.32   2
 -14   0   3 19127.2 897.688   7
 -14   0   3 20069.1 906.856  10
 -14   0   3 18833.6 825.937  34
 -14   0   3 17290.2 1334.90  36
 -14   0   4 362.769 232.436   2
 -14   0   4-69.4490 195.014  36
 -14   0   4 231.426 108.448  34
 -14   0   5 13847.7 1113.90   2
 -14   0   5 15197.3 753.138  10
 -14   0   5 16348.1 770.021   7
 -14   0   5 15608.3 714.941  34
 -14   0   5 13748.5 1145.58  36
 -14   0   6 28602.7 1189.44  17
 -14   0   6 28672.3 1724.63   2
 -14   0   6 29387.8 1250.46   7
 -14   0   6 29950.3 1252.41  10
 -14   0   6 28548.4 1748.68  36
 -14   0   6 29852.2 1216.15  34
 -14   0   7 8685.32 462.421  17
 -14   0   7 8437.93 488.197   7
 -14   0   7 8626.79 490.653  10
 -14   0   7 8749.88 474.495  34
 -14   0   8 1230.79 165.374  17
 -14   0   8 1015.66 164.254  10
 -14   0   8 1175.16 170.423   7
 -14   0   8 1145.56 167.865  34
 -14   0   9 3150.88 253.649  17
 -14   0   9 2938.06 236.243  10
 -14   0   9 2840.32 241.449   7
 -14   0   9 3220.05 256.770  34
 -14   0  10 1115.39 159.549  17
 -14   0  10 874.610 126.912  10
 -14   0  10 870.813 129.794   7
 -14   0  10 1011.64 151.496  34
 -14   0  11 1428.94 176.136  17
 -14   0  11 1411.69 168.604  34
 -14   0  12 3288.65 246.939  22
 -14   0  12 3529.38 255.039  17
 -14   0  12 3513.54 250.777  34
 -14   0  13 10.1698 78.1739  22
 -14   0  13 74.1395 92.2257  17
 -14   0  13 62.7692 66.9844  19
 -14   0  13 20.4854 81.3155  34
 -14   0  14 308.060 80.9082  22
 -14   0  14 435.716 95.3558  17
 -14   0  14 299.043 83.0443  34
 -14   0  15 2676.28 173.424  17
 -14   0  15 2507.52 157.404  22
 -14   1  -5 3519.26 244.042  10
 -14   1  -4 3759.28 267.097  10
 -14   1  -4 3255.61 247.746   7
 -14   1  -3 2594.74 237.594  10
 -14   1  -3 2982.39 246.027   7
 -14   1  -2 2895.40 251.316   7
 -14   1  -2 2022.58 227.075  10
 -14   1  -1 180.317 130.342   7
 -14   1  -1 235.378 136.759  10
 -14   1  -1 290.046 238.742  36
 -14   1   0 4846.90 359.631  10
 -14   1   0 5219.81 365.269   7
 -14   1   0 4850.25 658.172  36
 -14   1   1 3093.43 472.710   2
 -14   1   1 3076.32 286.224   7
 -14   1   1 3660.41 304.785  10
 -14   1   1 3018.49 536.430  36
 -14   1   2 1042.20 328.526   2
 -14   1   2 1519.36 215.302  10
 -14   1   2 1374.96 205.388   7
 -14   1   3 18010.2 1231.96   2
 -14   1   3 16688.0 744.833  34
 -14   1   4 2598.55 473.259   2
 -14   1   4 2065.03 241.170  10
 -14   1   4 1873.98 227.056   7
 -14   1   4 2256.86 203.840  34
 -14   1   4 1870.84 424.601  36
 -14   1   5 12402.3 599.702  17
 -14   1   5 13286.9 1053.97   2
 -14   1   5 12974.4 657.511  10
 -14   1   5 12610.5 657.717   7
 -14   1   5 13561.2 622.512  34
 -14   1   5 10882.4 1014.56  36
 -14   1   6 679.146 134.523  17
 -14   1   6 864.801 161.105   7
 -14   1   6 605.915 151.026  10
 -14   1   6 748.899 147.665  34
 -14   1   7 462.153 129.100  17
 -14   1   7 260.815 112.373  10
 -14   1   7 219.132 121.767   7
 -14   1   7 305.050 110.582  34
 -14   1   8 2369.12 220.593  17
 -14   1   8 1769.98 198.149   7
 -14   1   8 2519.31 222.975  10
 -14   1   8 2136.98 215.691  34
 -14   1   9 6341.53 387.209  17
 -14   1   9 6180.61 360.979  10
 -14   1   9 6490.55 371.635   7
 -14   1   9 6912.93 394.060  34
 -14   1  10 696.468 135.595  17
 -14   1  10 642.293 134.058  34
 -14   1  11 2029.24 201.022  22
 -14   1  11 2374.27 212.545  17
 -14   1  11 1888.61 191.525  34
 -14   1  12 88.4566 86.4175  22
 -14   1  12 34.4435 89.0036  17
 -14   1  12 77.6713 87.4167  34
 -14   1  13 1223.53 132.115  22
 -14   1  13 1324.57 147.091  17
 -14   1  13 1306.06 144.548  34
 -14   1  14 307.102 84.8296  17
 -14   1  14 323.832 72.0178  22
 -14   2  -6 980.725 128.986  10
 -14   2  -5 1654.49 179.294  10
 -14   2  -5 1712.45 172.838   7
 -14   2  -4 2282.02 215.215  10
 -14   2  -4 2006.04 199.942   7
 -14   2  -3 1230.09 178.525  10
 -14   2  -3 1512.55 190.426   7
 -14   2  -2 1262.23 180.846   7
 -14   2  -2 1325.32 195.575  10
 -14   2  -1 4407.92 327.635   7
 -14   2  -1 4297.98 331.529  10
 -14   2   0 4526.43 578.878   2
 -14   2   0 5808.58 393.117   7
 -14   2   0 6022.30 405.444  10
 -14   2   0 4861.36 663.812  36
 -14   2   1 1387.62 339.456   2
 -14   2   1 1814.65 231.309   7
 -14   2   1 1615.38 220.657  10
 -14   2   1 1634.42 403.014  36
 -14   2   2 23779.4 1466.09   2
 -14   2   2 22728.1 1025.98   7
 -14   2   2 20644.6 1479.04  36
 -14   2   3 1788.24 392.426   2
 -14   2   3 1909.18 230.608  10
 -14   2   3 1805.37 175.999  34
 -14   2   3 2299.49 488.356  36
 -14   2   4 690.769 318.259   2
 -14   2   4 473.594 156.783   7
 -14   2   4 518.482 158.272  10
 -14   2   4 557.517 129.110  34
 -14   2   5 954.746 304.486   2
 -14   2   5 801.111 169.476   7
 -14   2   5 966.249 172.242  10
 -14   2   5 894.322 144.306  34
 -14   2   6 8671.79 501.490   7
 -14   2   6 8794.64 501.996  10
 -14   2   6 9576.52 485.684  34
 -14   2   7 557.655 137.138  17
 -14   2   7 519.895 113.625  16
 -14   2   7 467.667 130.578   7
 -14   2   7 318.852 115.215  10
 -14   2   7 406.139 123.378  34
 -14   2   8 364.127 119.422  17
 -14   2   8 328.126 109.921  16
 -14   2   8 431.153 121.005   7
 -14   2   8 317.035 110.446  10
 -14   2   8 418.728 121.305  34
 -14   2   9 2513.70 223.545  17
 -14   2   9 2168.76 204.164  16
 -14   2   9 1771.25 177.650   7
 -14   2   9 2326.13 216.051  34
 -14   2  10 170.680 112.208  17
 -14   2  10 98.6633 98.8223  16
 -14   2  10 239.372 111.953  34
 -14   2  11 1556.10 170.467  22
 -14   2  11 1931.36 189.303  17
 -14   2  11 1689.34 179.029  34
 -14   2  12-9.75840 79.2538  22
 -14   2  12 32.4200 94.6985  17
 -14   2  12-20.7324 79.6707  34
 -14   2  13 1376.54 131.558  22
 -14   2  13 1743.74 154.716  17
 -14   2  13 1502.69 145.156  34
 -14   3  -6 1155.52 148.749  10
 -14   3  -5 257.350 98.2899   7
 -14   3  -5 135.221 110.052  10
 -14   3  -4 478.933 126.203   7
 -14   3  -4 513.081 138.318  10
 -14   3  -3 535.528 146.945  10
 -14   3  -3 509.392 134.763   7
 -14   3  -2 290.588 129.450  10
 -14   3  -2 279.367 132.742   7
 -14   3  -2 69.9283 219.577  36
 -14   3  -1 1485.10 340.575   2
 -14   3  -1 1447.87 211.800  10
 -14   3  -1 1643.90 207.211   7
 -14   3  -1 1333.78 365.783  36
 -14   3   0 4390.38 566.596   2
 -14   3   0 4123.18 333.118  10
 -14   3   0 4193.13 331.309   7
 -14   3   0 4769.86 647.509  36
 -14   3   1 5381.87 661.085   2
 -14   3   1 7676.82 456.929   7
 -14   3   1 5937.73 739.492  36
 -14   3   2-61.3393 235.739   2
 -14   3   2 277.527 217.721  36
 -14   3   3 250.404 256.257   2
 -14   3   3 283.511 139.836   7
 -14   3   3 279.432 132.274  10
 -14   3   3 137.391 215.729  36
 -14   3   4 2219.47 449.391   2
 -14   3   4 1607.90 212.566  10
 -14   3   4 1782.83 216.282   7
 -14   3   4 1906.09 184.657  34
 -14   3   5 3952.53 311.286  10
 -14   3   5 4403.28 330.520   7
 -14   3   5 4119.24 285.056  34
 -14   3   6 1268.79 152.929  16
 -14   3   6 1590.25 192.685  10
 -14   3   6 1460.90 191.872   7
 -14   3   6 1559.86 177.030  34
 -14   3   7 1811.89 185.982  16
 -14   3   7 1939.44 196.396  10
 -14   3   7 2021.09 210.173   7
 -14   3   7 2342.01 214.884  34
 -14   3   8 1753.81 188.501  16
 -14   3   8 2023.36 208.668  17
 -14   3   8 1585.41 166.707  10
 -14   3   8 1898.36 184.037   7
 -14   3   8 1723.03 186.348  34
 -14   3   9 1398.81 163.850  16
 -14   3   9 1050.91 163.950  17
 -14   3   9 923.467 145.588  34
 -14   3  10 1453.00 176.805  17
 -14   3  10 1313.89 163.938  16
 -14   3  10 1263.30 157.601  34
 -14   3  11 2787.04 211.964  22
 -14   3  11 2959.35 227.968  17
 -14   3  11 2936.06 220.696  16
 -14   3  11 2732.23 214.318  34
 -14   3  12 874.373 111.381  22
 -14   3  12 1132.90 137.711  17
 -14   3  12 785.025 114.315  34
 -14   3  14 1061.38 99.1458  17
 -14   4  -7 578.619 110.848  10
 -14   4  -6 776.968 126.734   7
 -14   4  -6 770.928 137.179  10
 -14   4  -5 6566.55 392.262  10
 -14   4  -5 6154.83 372.136   7
 -14   4  -4 2031.97 228.202  10
 -14   4  -4 1983.48 212.365   7
 -14   4  -3 6514.92 419.017  10
 -14   4  -3 6526.32 410.564   7
 -14   4  -2 766.502 167.738  10
 -14   4  -2 1105.45 177.778   7
 -14   4  -2 611.333 295.385  36
 -14   4  -1 748.656 274.594   2
 -14   4  -1 486.217 153.172   7
 -14   4  -1 410.410 159.323  10
 -14   4  -1 546.469 263.080  36
 -14   4   0 2268.88 428.638   2
 -14   4   0 2580.16 259.524  10
 -14   4   0 2803.22 265.004   7
 -14   4   0 2325.08 483.570  36
 -14   4   1 19892.0 1351.14   2
 -14   4   1 20429.5 947.012   7
 -14   4   1 19856.1 1401.33  36
 -14   4   2 3681.93 547.333   2
 -14   4   2 2859.22 271.695  10
 -14   4   2 3867.76 569.905  36
 -14   4   3 1070.71 327.269   2
 -14   4   3 1331.03 190.660  10
 -14   4   3 1032.95 188.309   7
 -14   4   4 8685.63 490.671   7
 -14   4   4 8061.30 475.780  10
 -14   4   4 7987.61 426.958  34
 -14   4   5 13560.0 667.898  10
 -14   4   5 13493.7 673.781   7
 -14   4   5 13510.6 629.617  34
 -14   4   6 5009.84 315.440  16
 -14   4   6 5818.40 353.145  10
 -14   4   6 5864.55 360.412   7
 -14   4   6 4819.15 322.012  34
 -14   4   7 2852.29 230.604  16
 -14   4   7 2797.60 234.061   7
 -14   4   7 2765.59 223.679  10
 -14   4   7 2949.82 234.880  34
 -14   4   8 281.046 108.040  16
 -14   4   8 176.552 83.0218   7
 -14   4   8 236.440 100.608  34
 -14   4   9 2089.37 203.187  16
 -14   4   9 2524.60 223.057  17
 -14   4   9 2619.67 216.330  34
 -14   4  10 1040.83 135.283  22
 -14   4  10 1032.53 142.338  16
 -14   4  10 916.291 135.086  34
 -14   4  11 940.675 116.594  22
 -14   4  11 917.832 135.135  17
 -14   4  11 1005.32 134.166  16
 -14   4  11 973.550 127.156  34
 -14   4  12 8.33188 64.0363  34
 -14   4  13 664.302 90.2279  17
 -14   5  -8 815.776 112.513  10
 -14   5  -7 311.733 103.678  10
 -14   5  -6 9227.80 477.689  10
 -14   5  -6 8393.12 446.769   7
 -14   5  -5 75.4562 106.946  10
 -14   5  -5 27.5075 91.5593   7
 -14   5  -4-60.6983 110.703   7
 -14   5  -4-146.041 122.672  10
 -14   5  -3 2611.20 253.635  10
 -14   5  -3 1947.71 224.655   7
 -14   5  -2 1035.43 177.748   7
 -14   5  -2 1215.10 196.135  10
 -14   5  -1 4641.40 594.953   2
 -14   5  -1 5526.76 384.031  10
 -14   5  -1 5264.98 373.218   7
 -14   5  -1 4681.18 636.859  36
 -14   5   0 366.507 219.637   2
 -14   5   0 711.333 164.164   7
 -14   5   0 860.114 301.640  36
 -14   5   1 806.803 296.426   2
 -14   5   1 684.866 172.627  10
 -14   5   1 793.471 308.789  36
 -14   5   2 2569.61 460.568   2
 -14   5   2 3384.53 290.286  10
 -14   5   2 2813.51 269.315   7
 -14   5   3 5292.86 369.717  10
 -14   5   3 5778.23 392.359   7
 -14   5   4 7753.96 468.858   7
 -14   5   4 8682.41 482.640  10
 -14   5   5 376.960 105.206  34
 -14   5   5 416.797 134.047   7
 -14   5   5 228.425 115.682  10
 -14   5   6 1215.03 156.747  34
 -14   5   6 1569.02 180.769   7
 -14   5   6 1375.18 165.601  10
 -14   5   6 1426.28 166.656  16
 -14   5   7 2745.42 227.594  34
 -14   5   7 3016.97 232.995   7
 -14   5   7 3207.15 236.455  16
 -14   5   8 197.809 98.6817  34
 -14   5   8-11.7025 86.9366  16
 -14   5   9 1709.01 172.521  34
 -14   5   9 2282.09 204.287  17
 -14   5   9 1932.96 187.004  16
 -14   5  10 180.634 72.2052  22
 -14   5  10 101.412 86.7710  16
 -14   5  10 227.006 103.612  17
 -14   5  10 198.927 90.1143  34
 -14   5  11 791.577 115.960  16
 -14   5  11 826.577 111.069  34
 -14   5  13 181.527 48.8523  17
 -14   6  -8 3853.63 252.057  10
 -14   6  -7 1419.98 148.915   7
 -14   6  -7 1203.67 160.119  10
 -14   6  -6 3765.72 268.927   7
 -14   6  -6 3968.99 291.034  10
 -14   6  -5 554.065 137.293   7
 -14   6  -5 543.686 149.876  10
 -14   6  -4 545.087 153.834  10
 -14   6  -4 449.183 137.678   7
 -14   6  -3 826.293 170.869  10
 -14   6  -3 608.072 150.584   7
 -14   6  -2 5126.32 371.677  10
 -14   6  -2 4835.12 352.518   7
 -14   6  -1 2101.11 242.559   7
 -14   6   0 4094.42 333.912  10
 -14   6   0 4764.68 354.560   7
 -14   6   1 3210.67 281.761  10
 -14   6   2 1443.13 196.437  10
 -14   6   2 1290.82 194.593   7
 -14   6   3 881.369 164.819  10
 -14   6   3 764.885 160.843   7
 -14   6   4 3127.39 257.355  10
 -14   6   4 3035.19 265.208   7
 -14   6   5 539.543 114.384  16
 -14   6   5 450.604 113.475  10
 -14   6   5 520.612 133.463   7
 -14   6   5 511.640 111.764  34
 -14   6   6 6050.95 342.610  16
 -14   6   6 5603.64 346.556   7
 -14   6   6 5879.28 329.897  10
 -14   6   6 5650.66 334.820  34
 -14   6   7 1179.86 151.481  16
 -14   6   7 1321.24 155.312  34
 -14   6   8 1341.93 152.409  16
 -14   6   8 1091.73 141.931  34
 -14   6   9 1709.40 168.471  17
 -14   6   9 1627.09 159.888  16
 -14   6   9 1191.61 140.806  34
 -14   6  10 568.860 108.242  17
 -14   6  10 535.575 106.954  16
 -14   6  10 413.365 92.8648  34
 -14   6  11 1078.56 118.995  16
 -14   6  12 234.268 56.7529  17
 -14   7  -9 6470.74 331.055  10
 -14   7  -8 1019.49 140.043  10
 -14   7  -7 402.759 123.082  10
 -14   7  -7 392.769 100.766   7
 -14   7  -6 2010.03 210.581  10
 -14   7  -6 1747.94 186.040   7
 -14   7  -5 4160.01 310.236  10
 -14   7  -5 3926.14 297.278   7
 -14   7  -4 1831.31 215.057   7
 -14   7  -4 1909.88 223.990  10
 -14   7  -3 1888.71 232.438  10
 -14   7  -3 1781.54 212.981   7
 -14   7  -2 3369.91 306.355  10
 -14   7  -2 3803.48 312.924   7
 -14   7  -1 382.264 149.904   7
 -14   7   0 6252.87 411.584  10
 -14   7   1 479.207 145.772  10
 -14   7   2 9254.48 513.913  10
 -14   7   2 9239.59 522.172   7
 -14   7   3 1667.94 192.501  10
 -14   7   3 1855.08 212.926   7
 -14   7   4 341.197 102.809  10
 -14   7   4 603.636 140.927   7
 -14   7   5 3562.00 248.493  10
 -14   7   5 3769.58 271.258   7
 -14   7   5 3475.27 242.284  16
 -14   7   6 216.207 92.0486  16
 -14   7   6 233.003 89.8516   7
 -14   7   6 287.774 90.4742  34
 -14   7   7 2734.02 215.025  16
 -14   7   7 2906.65 212.782  34
 -14   7   8 4859.92 282.806  16
 -14   7   8 4600.78 275.541  34
 -14   7   9 1462.18 150.497  17
 -14   7   9 1342.70 139.862  16
 -14   7   9 1088.49 124.481  34
 -14   7  10 1983.06 154.123  16
 -14   7  11 3969.42 212.251  16
 -14   7  11 3989.49 210.523  17
 -14   8  -9 366.420 95.7568  10
 -14   8  -8 1436.37 164.221  10
 -14   8  -7 2837.39 240.851  10
 -14   8  -7 3001.07 228.657   7
 -14   8  -6 237.201 105.071   7
 -14   8  -6 353.076 128.471  10
 -14   8  -5 1228.62 183.759  10
 -14   8  -5 1020.77 168.910   7
 -14   8  -4 395.459 160.334  10
 -14   8  -4 594.156 143.288   7
 -14   8  -3 2905.42 273.993  10
 -14   8  -3 2784.81 260.301   7
 -14   8  -2 9400.15 531.953   7
 -14   8  -1 234.332 131.997  10
 -14   8  -1 153.560 138.742   7
 -14   8   0 782.540 160.027  10
 -14   8   1 296.739 133.105   7
 -14   8   1 155.882 119.048  10
 -14   8   2 1390.29 190.233   7
 -14   8   2 1339.48 178.640  10
 -14   8   3 381.609 121.766  10
 -14   8   3 355.110 123.506   7
 -14   8   4 254.829 109.599   7
 -14   8   4 426.171 103.305  10
 -14   8   4 345.644 93.2310  16
 -14   8   5 1003.16 142.296   7
 -14   8   5 1029.40 132.715  16
 -14   8   6 2467.04 194.574  16
 -14   8   7 2492.75 190.242  16
 -14   8   8 1116.65 129.204  16
 -14   8   9 5511.94 284.339  16
 -14   8  10 2398.85 155.080  17
 -14   8  10 2335.41 152.120  16
 -14   9 -10 969.473 108.462  10
 -14   9  -9 2948.86 211.362  10
 -14   9  -8 1136.75 155.665  10
 -14   9  -8 1014.72 125.995   7
 -14   9  -7 1011.15 143.037   7
 -14   9  -7 760.824 142.326  10
 -14   9  -6 992.467 169.237  10
 -14   9  -6 1120.80 160.798   7
 -14   9  -5 477.405 135.075   7
 -14   9  -5 154.943 125.349  10
 -14   9  -4 1947.02 230.197  10
 -14   9  -4 2218.48 229.181   7
 -14   9  -3 5855.26 389.213   7
 -14   9  -2 4345.58 326.540   7
 -14   9  -2 3599.57 302.015  10
 -14   9  -1 2349.68 239.565  10
 -14   9   0 30.4841 108.007  10
 -14   9   1 6554.20 408.503   7
 -14   9   1 6494.39 395.378  10
 -14   9   2 1448.70 186.198   7
 -14   9   2 1936.97 194.701  10
 -14   9   3 1151.42 159.219   7
 -14   9   3 973.460 139.530  10
 -14   9   4 1110.99 152.909   7
 -14   9   4 1314.14 138.318  16
 -14   9   5 1583.70 151.247  16
 -14   9   6 464.549 98.5844  16
 -14   9   7 543.906 96.4708  16
 -14   9   8 1758.92 140.925  16
 -14   9   9 635.675 82.9588  17
 -14   9   9 563.879 76.2833  16
 -14  10 -10 3090.07 197.140  10
 -14  10  -9 508.309 107.728  10
 -14  10  -8 791.806 132.047  10
 -14  10  -8 897.311 122.434   7
 -14  10  -7 923.011 140.774   7
 -14  10  -7 904.254 152.787  10
 -14  10  -6 2612.61 241.568  10
 -14  10  -6 2835.02 233.101   7
 -14  10  -5 3593.52 296.417  10
 -14  10  -5 3992.90 292.714   7
 -14  10  -4 4328.92 329.626  10
 -14  10  -4 4524.37 319.027   7
 -14  10  -3 6827.07 420.083   7
 -14  10  -2 1206.87 188.070   7
 -14  10  -2 1185.28 182.626  10
 -14  10  -1 1012.16 166.541  10
 -14  10   0 4534.51 316.412  10
 -14  10   0 4609.35 330.564   7
 -14  10   1 3174.60 261.106   7
 -14  10   1 3116.73 242.538  10
 -14  10   2 1114.34 155.968   7
 -14  10   2 863.776 132.306  10
 -14  10   3 892.091 138.128   7
 -14  10   4 143.226 77.0201   7
 -14  10   4 40.7521 62.7060  16
 -14  10   5 693.297 101.514  16
 -14  10   6 1632.32 139.218  16
 -14  10   7 1850.31 139.075  16
 -14  10   8 543.198 71.6027  16
 -14  10   8 436.040 70.9177  17
 -14  11 -10 422.501 83.5468  10
 -14  11  -9 38.3427 80.1523  10
 -14  11  -8 950.867 121.511   7
 -14  11  -8 945.920 139.035  10
 -14  11  -7 3389.37 246.658  10
 -14  11  -7 2381.01 209.051   7
 -14  11  -6 1377.72 183.064  10
 -14  11  -6 1541.63 179.700   7
 -14  11  -5 619.482 143.838   7
 -14  11  -5 678.432 151.440  10
 -14  11  -4 793.290 151.973   7
 -14  11  -3 2535.40 230.654  10
 -14  11  -3 2328.25 233.629   7
 -14  11  -2 1573.65 198.410   7
 -14  11  -2 1354.75 177.103  10
 -14  11  -1 209.211 110.330  10
 -14  11   0 488.356 132.039   7
 -14  11   0 382.925 113.006  10
 -14  11   1 892.522 144.010   7
 -14  11   1 896.076 127.115  10
 -14  11   2 806.082 130.710   7
 -14  11   3 280.654 87.6281   7
 -14  11   4 679.125 92.8547  16
 -14  11   5-12.4740 57.3905  16
 -14  11   6 4131.81 214.196  16
 -14  11   7 769.575 83.0971  17
 -14  12 -10 178.148 69.1957  10
 -14  12  -9 426.210 97.6583  10
 -14  12  -9 432.661 77.1739   7
 -14  12  -8 1658.08 163.194  10
 -14  12  -8 1410.05 140.795   7
 -14  12  -7 528.018 111.622   7
 -14  12  -7 689.675 136.837  10
 -14  12  -6 278.858 107.686   7
 -14  12  -6 474.162 116.855  10
 -14  12  -5 375.481 118.544   7
 -14  12  -4 945.633 155.143  10
 -14  12  -4 954.499 155.993   7
 -14  12  -3 1722.50 187.651  10
 -14  12  -3 1717.55 192.707   7
 -14  12  -2 2022.88 193.439  10
 -14  12  -1 894.944 132.731  10
 -14  12  -1 1082.75 160.652   7
 -14  12   0 1896.43 168.495  10
 -14  12   0 1760.38 178.659   7
 -14  12   1 399.276 108.243   7
 -14  12   2 132.681 76.6527   7
 -14  12   4 523.289 70.5786  16
 -14  12   6 252.142 53.7761  17
 -14  13 -10 278.744 72.5704  10
 -14  13  -9 387.081 93.2766  10
 -14  13  -9 219.350 59.0006   7
 -14  13  -8 791.961 105.473   7
 -14  13  -8 725.591 117.154  10
 -14  13  -7 459.974 97.6603   7
 -14  13  -7 451.509 104.366  10
 -14  13  -6 672.082 121.109   7
 -14  13  -5 371.063 111.766   7
 -14  13  -4 1957.73 192.102  10
 -14  13  -4 2131.31 195.872   7
 -14  13  -3 887.910 135.642  10
 -14  13  -3 968.308 146.796   7
 -14  13  -2 992.793 131.107  10
 -14  13  -1 95.3745 89.3410   7
 -14  13  -1 161.964 79.0287  10
 -14  13   0 1114.96 134.735   7
 -14  13   1 763.462 109.111   7
 -14  14 -10 350.444 68.5298  10
 -14  14  -9 3405.80 204.969  10
 -14  14  -8 16.4361 68.7135  10
 -14  14  -8 33.5608 55.3290   7
 -14  14  -7 700.736 109.434  10
 -14  14  -7 446.637 93.8887   7
 -14  14  -6 998.936 127.450   7
 -14  14  -5 310.405 96.9342  10
 -14  14  -5 425.196 101.823   7
 -14  14  -4 498.039 99.1546  10
 -14  14  -4 643.365 111.548   7
 -14  14  -3 2194.24 170.971  10
 -14  14  -2 146.531 83.9369   7
 -14  14  -2 149.232 65.5934  10
 -14  14  -1 660.054 106.414   7
 -14  14   0 82.8996 58.6366   7
 -14  15  -9 832.407 86.8900  10
 -14  15  -8 1058.82 105.500  10
 -14  15  -8 972.521 91.8501   7
 -14  15  -7 215.318 70.7281   7
 -14  15  -6 1623.52 137.633   7
 -14  15  -6 1403.83 132.592  10
 -14  15  -5 453.905 84.4502  10
 -14  15  -5 543.849 95.3572   7
 -14  15  -4 322.512 72.1567  10
 -14  15  -3 1690.05 141.806   7
 -14  15  -2 419.040 78.0720   7
 -14  15  -1 341.314 63.1346   7
 -14  16  -6 5.20445 45.8981   7
 -14  16  -5 175.209 53.8557   7
 -13 -13   5 1074.74 87.8932  14
 -13 -13   6 1068.86 93.4844  14
 -13 -13   7 914.060 90.5406  14
 -13 -13   8 1243.86 103.153  14
 -13 -13   9 633.274 74.7844  14
 -13 -12   3 118.388 51.1028   9
 -13 -12   4 570.918 83.6960  14
 -13 -12   4 434.918 73.4601   9
 -13 -12   5 21.9178 60.2206  14
 -13 -12   5 25.7656 51.5345   9
 -13 -12   6 366.134 81.9026  14
 -13 -12   6 279.439 67.2934   9
 -13 -12   7 894.601 105.955  14
 -13 -12   8 81.2283 63.0922  14
 -13 -12   9 68.3793 59.1512  14
 -13 -12   9-4.99518 42.9279  18
 -13 -12  10 334.866 69.4729  18
 -13 -12  11 250.130 68.5294  18
 -13 -12  12 908.430 98.3242  18
 -13 -12  13 696.183 85.7698  18
 -13 -12  14 754.648 84.2226  18
 -13 -12  15 2649.17 146.585  18
 -13 -11   1 30.9643 54.2786  14
 -13 -11   2 3237.39 199.990   9
 -13 -11   3 2194.23 169.199   9
 -13 -11   3 2357.78 176.696  14
 -13 -11   4 879.231 115.905   9
 -13 -11   4 787.784 115.983  14
 -13 -11   5 218.809 77.1410   9
 -13 -11   5 260.584 91.2221  14
 -13 -11   6 890.224 112.823   9
 -13 -11   6 828.644 121.098  14
 -13 -11   7 181.734 80.7798  14
 -13 -11   8 536.835 99.4459  14
 -13 -11   9 851.189 111.383  14
 -13 -11  12 146.092 68.3004  34
 -13 -11  12 111.078 57.2337  19
 -13 -11  12 33.7302 67.0235  18
 -13 -11  13 190.889 59.5049  19
 -13 -11  13 213.432 70.9365  18
 -13 -11  14-32.2852 47.1670  19
 -13 -11  14-35.4685 65.6606  18
 -13 -11  15 1603.27 122.486  18
 -13 -11  15 1391.17 105.141  19
 -13 -10  -1 52.6842 53.0064  14
 -13 -10  -1 130.371 56.8862   9
 -13 -10   0 145.308 70.4967  14
 -13 -10   0 96.0071 70.4109   9
 -13 -10   2 381.639 96.5555   9
 -13 -10   3 1088.40 142.192  14
 -13 -10   3 805.818 127.105   9
 -13 -10   4 22.9101 90.2214  14
 -13 -10   4 21.5081 83.3463   9
 -13 -10   4 53.2391 68.2065  10
 -13 -10   5 81.3702 92.5767  14
 -13 -10   5 288.634 98.6517   9
 -13 -10   5 278.810 89.6380  10
 -13 -10   6 311.467 103.885  14
 -13 -10   6 398.495 100.749   9
 -13 -10   6 444.248 108.060  10
 -13 -10   7 612.520 119.862  14
 -13 -10   7 884.805 145.282  10
 -13 -10   7 634.282 102.496   9
 -13 -10   8 135.485 82.9585  14
 -13 -10   8 249.234 107.971  10
 -13 -10   9 1441.45 169.868  10
 -13 -10   9 1001.28 130.449  14
 -13 -10  10 3692.41 226.490  19
 -13 -10  11 411.048 110.714  10
 -13 -10  11 387.415 91.0679  19
 -13 -10  12 320.425 91.1480  34
 -13 -10  12 293.924 85.6487  19
 -13 -10  13 874.921 118.196  34
 -13 -10  13 1299.19 128.298  19
 -13 -10  14 418.028 88.2473  19
 -13 -10  14 423.920 91.7944  18
 -13 -10  15-52.5410 57.5812  19
 -13 -10  16 2763.70 163.190  18
 -13 -10  16 2575.61 158.048  19
 -13  -9  -3 478.999 64.8923  14
 -13  -9  -2 621.641 92.3488  14
 -13  -9  -2 544.289 84.2087   9
 -13  -9  -1 167.947 81.2146  14
 -13  -9  -1 270.772 85.5444   9
 -13  -9   1 400.842 108.028   9
 -13  -9   2 1121.84 154.744  14
 -13  -9   2 1516.21 134.377  10
 -13  -9   2 1331.42 160.870   9
 -13  -9   3 52.0731 89.5207  14
 -13  -9   3 117.942 85.0470  10
 -13  -9   3 24.8253 93.8240   9
 -13  -9   4 2484.56 208.020  10
 -13  -9   4 2171.96 206.016  14
 -13  -9   4 2359.90 213.382   9
 -13  -9   5 66.0385 96.3999  14
 -13  -9   5 201.549 106.145  10
 -13  -9   5 121.794 91.3412   9
 -13  -9   6 1311.90 163.791  14
 -13  -9   6 1276.27 156.291   9
 -13  -9   7 842.191 136.602  14
 -13  -9   7 769.028 120.951   9
 -13  -9   7 1075.00 163.174  10
 -13  -9   8 2462.38 207.373  14
 -13  -9   8 3221.95 257.520  10
 -13  -9   9 2026.23 211.943  10
 -13  -9   9 1860.79 170.390  14
 -13  -9  11 666.048 133.901  10
 -13  -9  11 634.805 121.376  19
 -13  -9  12 1018.06 140.734  34
 -13  -9  12 982.859 140.397  10
 -13  -9  12 1116.51 141.233  19
 -13  -9  13 763.079 119.656  34
 -13  -9  13 815.045 119.347  19
 -13  -9  14 36.1090 76.0021  19
 -13  -9  14-44.7372 65.2379  34
 -13  -9  14 6.09609 49.5101  22
 -13  -9  15 2197.39 147.433  22
 -13  -9  15 2603.65 181.295  19
 -13  -9  15 2664.48 180.819  18
 -13  -9  16 100.392 55.7751  18
 -13  -9  16 79.3866 63.7207  19
 -13  -9  17 236.540 55.7211  19
 -13  -8  -4 1170.91 95.2642   9
 -13  -8  -4 981.986 96.7799  14
 -13  -8  -3-14.6957 65.6228   9
 -13  -8  -3-39.2297 69.2001  14
 -13  -8  -2 668.765 112.662   9
 -13  -8  -2 666.867 112.123  14
 -13  -8  -1 958.960 134.893   9
 -13  -8   1 558.513 95.4071  10
 -13  -8   1 618.746 133.866   9
 -13  -8   1 411.156 122.288  14
 -13  -8   2 1922.39 198.048   9
 -13  -8   2 1936.08 173.662  10
 -13  -8   2 1760.25 193.892  14
 -13  -8   3 737.358 136.968   9
 -13  -8   3 722.654 136.534   7
 -13  -8   3 817.162 141.381  10
 -13  -8   3 656.052 138.100  14
 -13  -8   4 109.869 96.4713   9
 -13  -8   4 302.239 121.264   7
 -13  -8   4 107.675 111.033  10
 -13  -8   4 72.7570 100.142  14
 -13  -8   5 377.713 136.405   7
 -13  -8   5 449.954 116.738   9
 -13  -8   5 476.521 133.540  10
 -13  -8   5 242.117 118.143  14
 -13  -8   6 3160.78 247.928   9
 -13  -8   6 3745.89 290.294  10
 -13  -8   6 3369.48 283.118   7
 -13  -8   6 3660.86 269.615  14
 -13  -8   7 670.797 115.581   9
 -13  -8   7 997.125 171.661  10
 -13  -8   7 794.105 136.033  14
 -13  -8   8 275.413 137.562  10
 -13  -8   8 93.1141 82.6200  14
 -13  -8   9 1050.91 168.355   7
 -13  -8   9 934.961 127.337  14
 -13  -8  10 4403.63 305.971   7
 -13  -8  10 4598.78 317.119  10
 -13  -8  11 1244.74 132.799  22
 -13  -8  11 1018.23 159.666  10
 -13  -8  12 1500.22 169.270  10
 -13  -8  12 1555.47 172.939  19
 -13  -8  12 1398.11 143.217  22
 -13  -8  12 1212.45 159.034  34
 -13  -8  13 4719.87 276.701  10
 -13  -8  13 4059.95 274.625  19
 -13  -8  13 3891.60 268.777  34
 -13  -8  13 4359.90 255.116  22
 -13  -8  14 4219.62 264.060  19
 -13  -8  14 3755.27 247.891  34
 -13  -8  14 3854.23 235.145  22
 -13  -8  15 1453.79 145.736  19
 -13  -8  15 1414.88 136.517  18
 -13  -8  15 1316.15 133.960  34
 -13  -8  15 1390.11 128.630  22
 -13  -8  16 2986.49 183.947  22
 -13  -8  16 3233.07 193.145  18
 -13  -8  16 3476.25 206.788  19
 -13  -8  17 1187.96 94.5877  22
 -13  -7  -5 62.7401 41.5839   9
 -13  -7  -5 97.1350 55.5973  14
 -13  -7  -4 2638.52 181.360   9
 -13  -7  -4 2550.70 183.798  14
 -13  -7  -3 639.764 109.165   9
 -13  -7  -3 599.802 114.056  14
 -13  -7  -2 2148.62 197.891   9
 -13  -7  -1 273.853 117.264  14
 -13  -7   0 1320.55 176.566  14
 -13  -7   1 131.225 82.7306  10
 -13  -7   1 246.887 104.007   7
 -13  -7   1-15.3017 117.672  14
 -13  -7   2 4748.45 326.133   7
 -13  -7   2 5289.46 324.190  10
 -13  -7   2 4778.50 339.829  14
 -13  -7   3 253.713 122.295   7
 -13  -7   3 196.815 120.986  10
 -13  -7   3 140.509 107.531  14
 -13  -7   4 1070.76 177.060  10
 -13  -7   4 1572.98 196.356   7
 -13  -7   4 1407.24 180.213   9
 -13  -7   4 1149.88 172.590  14
 -13  -7   5 1268.35 191.749   7
 -13  -7   5 1301.62 191.315  10
 -13  -7   5 1006.94 155.252   9
 -13  -7   5 1123.55 165.015  14
 -13  -7   6 580.031 151.284   7
 -13  -7   6 634.294 149.399  10
 -13  -7   6 533.771 121.475   9
 -13  -7   6 684.645 137.464  14
 -13  -7   7 958.281 129.155   9
 -13  -7   7 1059.42 180.050  10
 -13  -7   7 797.453 135.874  14
 -13  -7   8 5306.49 354.183   7
 -13  -7   8 4561.83 296.342  14
 -13  -7   9 648.750 145.692   7
 -13  -7   9 830.737 169.866  10
 -13  -7   9 619.251 114.983  22
 -13  -7  10 2009.10 212.918  10
 -13  -7  10 2256.78 217.538   7
 -13  -7  10 2099.53 186.992  22
 -13  -7  11 4852.65 310.564   7
 -13  -7  11 4560.55 313.099  10
 -13  -7  11 4297.50 282.822  22
 -13  -7  12 3160.45 226.610  22
 -13  -7  12 2751.61 231.947  10
 -13  -7  13 3175.10 225.863  10
 -13  -7  13 3500.75 254.822  19
 -13  -7  13 3244.33 239.721  34
 -13  -7  13 2758.77 221.000  22
 -13  -7  14 1404.67 161.008  19
 -13  -7  14 1272.31 149.401  34
 -13  -7  14 1160.11 135.738  22
 -13  -7  15 1350.86 137.513  18
 -13  -7  15 1205.95 141.749  19
 -13  -7  15 1116.99 130.261  34
 -13  -7  15 1388.41 138.108  22
 -13  -7  16 1311.48 124.421  22
 -13  -7  16 986.692 104.416  18
 -13  -7  17 984.374 95.5896  22
 -13  -7  17 885.466 94.8591  19
 -13  -6  -6 767.233 83.5329   9
 -13  -6  -6 985.286 102.735  14
 -13  -6  -5 1067.99 120.760   9
 -13  -6  -5 1008.34 125.718  14
 -13  -6  -4 1076.17 144.123  14
 -13  -6  -2 787.391 150.172  14
 -13  -6  -1 1967.29 215.883  14
 -13  -6   0 89.1235 84.1995  10
 -13  -6   0 111.415 91.1094   7
 -13  -6   0-80.1684 114.733  14
 -13  -6   1 2455.42 226.672   7
 -13  -6   1 2062.85 203.197  10
 -13  -6   1 2258.23 231.540  14
 -13  -6   2-86.5021 108.035  10
 -13  -6   2-121.361 104.321   7
 -13  -6   2-16.3800 107.843  14
 -13  -6   3 241.316 122.905   7
 -13  -6   3 216.896 117.378  10
 -13  -6   3 273.985 122.083  14
 -13  -6   4 751.636 162.225   7
 -13  -6   4 505.078 142.690  10
 -13  -6   4 685.982 147.634  14
 -13  -6   5 3723.22 303.054   7
 -13  -6   5 3512.61 299.041  10
 -13  -6   5 3395.45 268.472   9
 -13  -6   5 3614.47 280.245  14
 -13  -6   6 3693.84 271.130   9
 -13  -6   6 3863.70 287.624  14
 -13  -6   7 4202.75 318.277  10
 -13  -6   7 2705.56 228.634  14
 -13  -6   8 4086.54 313.620   7
 -13  -6   9 1342.77 182.883   7
 -13  -6   9 1858.05 211.830  10
 -13  -6  10 2350.96 213.014  22
 -13  -6  10 1987.69 213.266   7
 -13  -6  10 2222.24 224.532  10
 -13  -6  10 2139.43 197.879  17
 -13  -6  11 975.300 156.984  34
 -13  -6  11 818.601 138.795  17
 -13  -6  11 902.426 153.462  10
 -13  -6  11 861.763 144.111   7
 -13  -6  11 1088.34 154.789  22
 -13  -6  12 9250.09 497.898  17
 -13  -6  12 10161.4 511.480  22
 -13  -6  12 10818.6 503.628   7
 -13  -6  12 10434.9 514.518  10
 -13  -6  13 1872.79 170.467  10
 -13  -6  13 1932.85 188.971  17
 -13  -6  13 1895.38 189.429  34
 -13  -6  13 1933.65 183.328  22
 -13  -6  14 1167.29 144.942  34
 -13  -6  14 987.834 141.763  22
 -13  -6  15 43.2551 72.8580  18
 -13  -6  15 9.49424 73.5980  34
 -13  -6  15 134.631 85.3623  22
 -13  -6  16 810.404 113.472  22
 -13  -6  16 916.653 113.290  19
 -13  -6  17 308.752 70.6729  22
 -13  -6  17 288.265 66.3463  19
 -13  -5  -7 444.032 65.5476   9
 -13  -5  -7 594.410 87.5325  14
 -13  -5  -6 751.173 101.702   9
 -13  -5  -6 583.555 109.104  14
 -13  -5  -5 145.596 102.578  14
 -13  -5  -2 6361.17 344.255   7
 -13  -5  -1 1877.61 176.370  10
 -13  -5  -1 1679.33 178.543   7
 -13  -5   0 4148.56 292.971   7
 -13  -5   0 3999.78 281.528  10
 -13  -5   0 3608.62 300.525  14
 -13  -5   1 834.799 158.388   7
 -13  -5   1 692.195 160.434  14
 -13  -5   2 8053.12 462.605  10
 -13  -5   2 7951.30 463.754   7
 -13  -5   2 7611.34 461.219  14
 -13  -5   3 3570.19 295.869   7
 -13  -5   3 3571.67 289.544  10
 -13  -5   3 3172.48 277.379  14
 -13  -5   4 721.724 146.292  14
 -13  -5   4 721.652 291.980   1
 -13  -5   4 411.573 151.002  10
 -13  -5   4 797.544 165.647   7
 -13  -5   5 702.408 139.719  14
 -13  -5   5 661.043 162.261  10
 -13  -5   5 1072.95 191.438   7
 -13  -5   5 1064.43 337.628   1
 -13  -5   5 497.857 248.418  36
 -13  -5   6 366.455 151.042  10
 -13  -5   6 85.4956 78.7275   9
 -13  -5   6 182.652 99.5825  14
 -13  -5   7 5832.09 388.289   7
 -13  -5   7 5108.94 657.405   1
 -13  -5   8 5868.01 388.827   7
 -13  -5   8 5907.45 396.496  10
 -13  -5   9 79.5237 101.095   7
 -13  -5   9-48.9450 114.509  10
 -13  -5   9 230.381 102.839  17
 -13  -5  10 29.9306 114.126  34
 -13  -5  10 338.381 124.047  10
 -13  -5  10 103.231 100.395   7
 -13  -5  10 64.2983 86.6325  17
 -13  -5  11 2921.25 248.276  34
 -13  -5  11 2912.66 245.995  22
 -13  -5  11 2590.56 228.276   7
 -13  -5  11 3095.39 251.092  10
 -13  -5  11 2544.66 227.643  17
 -13  -5  12 1429.74 177.578  22
 -13  -5  12 1183.37 155.733  10
 -13  -5  12 1226.14 147.262   7
 -13  -5  12 1296.73 167.813  17
 -13  -5  13 1489.73 173.316  17
 -13  -5  13 1408.72 176.859  22
 -13  -5  14 2023.28 189.162  17
 -13  -5  14 1841.17 182.144  34
 -13  -5  14 2039.86 194.041  22
 -13  -5  15 10300.7 476.346  19
 -13  -5  15 9273.66 441.720  18
 -13  -5  15 9776.62 478.688  17
 -13  -5  15 9340.70 463.565  34
 -13  -5  15 10354.0 479.085  22
 -13  -5  16 1828.97 156.742  22
 -13  -5  16 1899.23 154.894  19
 -13  -5  17 1635.59 130.788  22
 -13  -5  17 1323.86 110.442  19
 -13  -4  -7 204.121 85.6731  14
 -13  -4  -2 1329.69 154.304  10
 -13  -4  -2 1638.95 169.358   7
 -13  -4  -1 1770.77 188.821  10
 -13  -4  -1 1957.63 197.461   7
 -13  -4   0 347.566 118.118  10
 -13  -4   0 269.918 124.069   7
 -13  -4   1 481.368 142.128   7
 -13  -4   1 329.440 128.100  10
 -13  -4   1 284.067 223.221  36
 -13  -4   2 10764.4 567.839  14
 -13  -4   2 9518.69 943.744   8
 -13  -4   2 10871.6 574.821  10
 -13  -4   2 11038.1 582.607   7
 -13  -4   2 9542.17 900.871   1
 -13  -4   2 10431.6 979.606  36
 -13  -4   3 4862.50 339.512  14
 -13  -4   3 5686.62 378.085   7
 -13  -4   3 4225.38 603.813   8
 -13  -4   3 4984.24 361.861  10
 -13  -4   3 5513.81 667.125   1
 -13  -4   3 4115.90 611.242  36
 -13  -4   4 1232.15 171.452  14
 -13  -4   4 1565.78 213.645  10
 -13  -4   4 1377.42 196.480   7
 -13  -4   4 924.095 303.554   1
 -13  -4   4 1135.88 347.476  36
 -13  -4   5 4846.26 310.838  14
 -13  -4   5 3340.59 497.439   2
 -13  -4   5 4587.93 349.659  10
 -13  -4   5 4920.50 358.496   7
 -13  -4   5 4471.24 607.555  36
 -13  -4   6 2784.69 456.023   2
 -13  -4   6 3362.87 519.862   1
 -13  -4   6 2252.53 436.237  36
 -13  -4   7 3645.24 528.507   2
 -13  -4   7 3835.83 563.292   1
 -13  -4   7 3746.20 309.624  10
 -13  -4   7 3856.50 312.218   7
 -13  -4   7 3902.82 536.127  36
 -13  -4   8 562.657 118.497  17
 -13  -4   8 966.741 173.855  10
 -13  -4   8 601.075 147.978   7
 -13  -4   8 500.417 241.394   2
 -13  -4   8 505.609 251.811   1
 -13  -4   9 1023.42 168.604  10
 -13  -4   9 1221.10 179.846   7
 -13  -4   9 788.577 137.857  17
 -13  -4  10 1313.81 185.001  34
 -13  -4  10 801.047 148.679   7
 -13  -4  10 1104.79 172.145  10
 -13  -4  10 917.952 151.141  17
 -13  -4  11 542.266 135.148  34
 -13  -4  11 576.792 125.125   7
 -13  -4  11 477.490 129.544  10
 -13  -4  11 360.270 124.148  17
 -13  -4  12 42.6006 105.437  22
 -13  -4  12-69.3322 89.5477  10
 -13  -4  12 81.9323 104.072  17
 -13  -4  13 1242.25 166.984  17
 -13  -4  13 1403.92 177.930  22
 -13  -4  14 2553.50 211.627  19
 -13  -4  14 2368.69 207.365  17
 -13  -4  14 1956.76 190.827  34
 -13  -4  14 2192.49 203.069  22
 -13  -4  15 1283.78 148.536  17
 -13  -4  15 1234.09 139.768  19
 -13  -4  15 1218.18 137.029  34
 -13  -4  15 1092.99 140.366  22
 -13  -4  16 4291.56 253.569  22
 -13  -4  16 4276.01 238.661  19
 -13  -3  -9 751.711 89.4664  14
 -13  -3  -3 949.435 130.629   7
 -13  -3  -2 4832.65 315.008   7
 -13  -3  -2 4687.43 307.181  10
 -13  -3  -1 542.406 132.141   7
 -13  -3  -1 488.611 125.603  10
 -13  -3   0 1680.19 201.403  10
 -13  -3   0 1989.82 220.873   7
 -13  -3   0 2433.49 429.755   1
 -13  -3   1 2561.55 247.512   7
 -13  -3   1 2227.62 239.116  10
 -13  -3   1 2168.13 429.036   1
 -13  -3   1 1886.47 433.485  36
 -13  -3   2 2331.92 230.791  14
 -13  -3   2 1298.87 379.306   8
 -13  -3   2 2690.99 256.144   7
 -13  -3   2 2693.10 262.677  10
 -13  -3   2 2427.05 441.139   1
 -13  -3   2 927.839 310.030  36
 -13  -3   3 3789.98 287.098  14
 -13  -3   3 3011.98 497.279   8
 -13  -3   3 3613.41 304.442   7
 -13  -3   3 3973.51 318.006  10
 -13  -3   3 3258.71 529.415   1
 -13  -3   3 4264.99 614.636  36
 -13  -3   4 1401.21 169.262  14
 -13  -3   4 1198.91 306.231   2
 -13  -3   4 1862.47 224.107  10
 -13  -3   4 1713.67 217.657   7
 -13  -3   4 1569.33 392.928  36
 -13  -3   5 5329.03 624.330   2
 -13  -3   5 5580.75 670.201  36
 -13  -3   6 9593.89 883.446   1
 -13  -3   6 8301.68 803.647   2
 -13  -3   6 8525.85 508.873   7
 -13  -3   6 8966.57 853.082  36
 -13  -3   7 1898.28 184.239  17
 -13  -3   7 2242.30 430.925   1
 -13  -3   7 1690.47 372.740   2
 -13  -3   7 1502.43 210.668  10
 -13  -3   7 1788.10 216.646   7
 -13  -3   7 1808.00 396.139  36
 -13  -3   8 3230.88 247.880  17
 -13  -3   8 2486.18 443.496   1
 -13  -3   8 2504.79 457.507   2
 -13  -3   8 2587.64 257.831  10
 -13  -3   8 3118.19 269.985   7
 -13  -3   9 4357.63 304.919  17
 -13  -3   9 4732.56 327.332   7
 -13  -3   9 4790.25 330.234  10
 -13  -3   9 4074.49 316.326  34
 -13  -3  10 4576.01 322.536  17
 -13  -3  10 5098.56 334.985   7
 -13  -3  10 4971.29 336.861  10
 -13  -3  10 5288.14 350.538  34
 -13  -3  11 3438.44 276.964  17
 -13  -3  11 3826.72 265.607   7
 -13  -3  11 3590.14 267.200  10
 -13  -3  11 3819.52 291.923  34
 -13  -3  12 1610.17 189.608  17
 -13  -3  12 1385.89 188.343  22
 -13  -3  12 1149.69 138.695  10
 -13  -3  12 1674.41 191.505  34
 -13  -3  13 175.011 118.780  22
 -13  -3  13 53.1971 99.6909  17
 -13  -3  14 12.0240 90.8984  22
 -13  -3  14 122.127 88.1686  19
 -13  -3  14 60.8568 96.6494  17
 -13  -3  14 104.036 81.9528  34
 -13  -3  15 1300.35 141.138  19
 -13  -3  15 1711.42 167.968  17
 -13  -3  15 1554.42 153.955  34
 -13  -3  16 3412.42 218.542  17
 -13  -3  16 3010.21 184.171  19
 -13  -3  17 94.5014 56.6117  22
 -13  -2  -3 3835.71 268.714   7
 -13  -2  -3 3688.00 265.650  10
 -13  -2  -2 2398.39 220.193  10
 -13  -2  -2 2497.85 229.231   7
 -13  -2  -1 1834.01 206.542  10
 -13  -2  -1 1698.02 203.410   7
 -13  -2  -1 2309.40 410.068   1
 -13  -2   0 3449.44 292.023   7
 -13  -2   0 3968.80 306.286  10
 -13  -2   0 2739.88 529.221  36
 -13  -2   0 3453.18 521.625   1
 -13  -2   1 1292.74 183.929   7
 -13  -2   1 1109.57 187.635  10
 -13  -2   1 1022.39 334.513  36
 -13  -2   1 1002.58 325.595   1
 -13  -2   2 3933.34 317.324  10
 -13  -2   2 3958.65 316.007   7
 -13  -2   2 2943.50 540.214  36
 -13  -2   3 436.422 116.347  14
 -13  -2   3 647.454 234.104   2
 -13  -2   3 674.827 168.211   7
 -13  -2   3 568.097 158.665  10
 -13  -2   3 492.935 288.695  36
 -13  -2   4 3309.62 494.265   2
 -13  -2   4 3590.79 304.525   7
 -13  -2   4 4042.85 317.640  10
 -13  -2   4 3376.23 545.101  36
 -13  -2   5 537.331 245.987   2
 -13  -2   5 1482.62 361.273  36
 -13  -2   6 2980.98 231.089  17
 -13  -2   6 2663.50 459.678   2
 -13  -2   6 2585.66 261.730   7
 -13  -2   6 3611.72 297.377  10
 -13  -2   6 3618.36 556.215  36
 -13  -2   7 1255.56 162.224  17
 -13  -2   7 1470.15 355.109   2
 -13  -2   7 1196.64 332.795   1
 -13  -2   7 1074.52 190.656  10
 -13  -2   7 835.123 165.630   7
 -13  -2   7 1087.20 343.772  36
 -13  -2   7 992.137 167.648  34
 -13  -2   8 12937.2 620.357  17
 -13  -2   8 10943.8 964.946   1
 -13  -2   8 13854.6 1093.94   2
 -13  -2   8 12434.5 642.675  10
 -13  -2   8 12028.2 635.576   7
 -13  -2   8 13429.2 647.258  34
 -13  -2   9 3680.10 280.869  17
 -13  -2   9 3355.23 526.270   2
 -13  -2   9 4050.94 299.213  10
 -13  -2   9 3507.75 282.457   7
 -13  -2   9 3819.00 294.753  34
 -13  -2  10 3006.73 260.963  17
 -13  -2  10 3375.93 260.806  10
 -13  -2  10 2884.62 245.763   7
 -13  -2  10 3422.00 274.573  34
 -13  -2  11 1196.54 175.030  17
 -13  -2  11 1078.13 148.266  10
 -13  -2  11 927.783 135.237   7
 -13  -2  11 1402.10 184.064  34
 -13  -2  12 1420.59 195.615  22
 -13  -2  12 1429.54 183.688  17
 -13  -2  12 1495.57 179.978  34
 -13  -2  13 773.938 154.628  22
 -13  -2  13 811.490 152.467  17
 -13  -2  14 418.364 102.711  19
 -13  -2  14 624.913 133.900  17
 -13  -2  15 1284.98 144.290  22
 -13  -2  15 1512.93 133.140  19
 -13  -2  15 1268.71 147.144  17
 -13  -2  15 1112.74 133.857  34
 -13  -2  16 896.206 105.232  22
 -13  -2  16 671.333 77.3178  20
 -13  -2  17 2394.30 144.150  22
 -13  -1  -4 6232.14 359.850  10
 -13  -1  -4 6373.42 358.267   7
 -13  -1  -3 897.368 150.912   7
 -13  -1  -3 523.201 130.362  10
 -13  -1  -2 2404.61 424.353   1
 -13  -1  -2 3152.76 262.878  10
 -13  -1  -2 2967.87 256.566   7
 -13  -1  -1-16.1899 115.838  10
 -13  -1  -1 15.9926 116.606   7
 -13  -1   0 10152.0 556.429  10
 -13  -1   0 10046.5 552.990   7
 -13  -1   1 31746.2 1309.79  10
 -13  -1   1 29374.2 1294.49   7
 -13  -1   1 30634.9 1860.83  36
 -13  -1   2 7121.64 687.782   2
 -13  -1   2 6871.64 432.903  10
 -13  -1   2 6200.25 422.963   7
 -13  -1   2 6371.86 753.567  36
 -13  -1   3 4261.09 551.245   2
 -13  -1   3 4718.28 350.158  10
 -13  -1   3 4175.36 333.837   7
 -13  -1   3 3235.26 556.389  36
 -13  -1   4 1874.68 386.176   2
 -13  -1   4 1658.60 398.755  36
 -13  -1   5 7326.75 761.390   2
 -13  -1   5 7835.91 469.302  10
 -13  -1   5 7302.61 461.695   7
 -13  -1   5 7536.37 798.035  36
 -13  -1   6 152.031 92.5130  17
 -13  -1   6 62.9159 187.346   2
 -13  -1   6 68.9131 116.048  10
 -13  -1   6 155.402 107.112   7
 -13  -1   6 232.099 117.040  34
 -13  -1   6 133.153 228.887  36
 -13  -1   7 4595.14 314.985  17
 -13  -1   7 3943.90 594.855   2
 -13  -1   7 4982.25 350.628   7
 -13  -1   7 4836.54 350.384  10
 -13  -1   7 5287.41 345.090  34
 -13  -1   8 6894.36 405.824  17
 -13  -1   8 6457.77 694.947   1
 -13  -1   8 6308.11 725.461   2
 -13  -1   8 6692.58 415.043  10
 -13  -1   8 6736.30 415.168   7
 -13  -1   8 6479.21 405.306  34
 -13  -1   9 236.369 120.240  17
 -13  -1   9 527.219 269.721   2
 -13  -1   9 237.263 116.122  10
 -13  -1   9 191.867 109.870   7
 -13  -1   9 182.409 119.021  34
 -13  -1  10 642.140 147.741  17
 -13  -1  10 589.757 129.477  10
 -13  -1  10 661.362 127.511   7
 -13  -1  10 769.477 152.939  34
 -13  -1  11 5002.81 335.337  17
 -13  -1  11 4298.62 276.096  10
 -13  -1  11 4382.58 313.995  34
 -13  -1  12 564.632 138.145  17
 -13  -1  12 371.719 119.362  34
 -13  -1  13 65.4448 107.117  17
 -13  -1  13 62.9081 97.5258  34
 -13  -1  14 377.576 107.052  22
 -13  -1  14 592.771 118.275  17
 -13  -1  14 505.135 97.8180  19
 -13  -1  15 530.463 102.595  22
 -13  -1  15 522.049 99.1774  34
 -13  -1  16 1182.76 103.531  20
 -13  -1  16 1426.24 119.500  22
 -13   0  -4 80.0554 95.5334  10
 -13   0  -4 128.500 92.0119   7
 -13   0  -3 3523.97 272.042   7
 -13   0  -3 3683.35 281.612  10
 -13   0  -2 4470.14 331.994  10
 -13   0  -2 4408.61 322.785   7
 -13   0  -1 11133.4 606.724  10
 -13   0  -1 12507.2 622.859   7
 -13   0  -1 11196.2 1048.62  36
 -13   0   0 16517.1 807.596   7
 -13   0   0 17679.8 826.495  10
 -13   0   0 16603.4 1286.89  36
 -13   0   1 1104.95 335.023   2
 -13   0   1 1817.99 223.928  10
 -13   0   1 1648.62 214.270   7
 -13   0   2 885.634 297.318   2
 -13   0   2 869.062 172.412  10
 -13   0   2 862.625 172.064   7
 -13   0   3 2135.12 407.819   2
 -13   0   3 2343.13 246.145   7
 -13   0   3 1608.59 411.593  36
 -13   0   4 7138.02 730.451   2
 -13   0   4 5923.17 416.740  10
 -13   0   4 7368.22 405.010  34
 -13   0   4 6624.49 764.910  36
 -13   0   5 12008.6 560.990  17
 -13   0   5 12100.5 992.902   2
 -13   0   5 11041.1 602.429  10
 -13   0   5 10577.6 596.277   7
 -13   0   5 11385.6 575.848  34
 -13   0   5 12526.9 1046.35  36
 -13   0   6 33798.7 1351.88  17
 -13   0   6 34955.8 1919.24   2
 -13   0   6 32382.8 1389.51   7
 -13   0   6 32027.0 1386.24  10
 -13   0   6 34542.2 1367.13  34
 -13   0   6 32776.3 1913.38  36
 -13   0   7 19934.9 892.793  17
 -13   0   7 18629.9 1345.61   2
 -13   0   7 19217.9 908.430   7
 -13   0   7 20849.1 923.304  10
 -13   0   7 21234.0 909.172  34
 -13   0   8 5586.27 366.063  17
 -13   0   8 5631.06 354.339  16
 -13   0   8 5249.51 658.717   2
 -13   0   8 5663.51 369.626   7
 -13   0   8 5903.21 375.350  10
 -13   0   8 5788.84 370.576  34
 -13   0   9 3115.70 259.736  16
 -13   0   9 3146.71 260.043  17
 -13   0   9 2790.00 242.836   7
 -13   0   9 2730.07 239.350  10
 -13   0   9 2915.83 252.928  34
 -13   0  10 5161.81 340.759  16
 -13   0  10 5054.33 341.613  17
 -13   0  10 5180.39 316.225  10
 -13   0  10 4917.91 310.985   7
 -13   0  10 4989.12 345.509  34
 -13   0  11 3329.26 266.914  17
 -13   0  11 2796.58 246.825  34
 -13   0  12 3025.31 247.852  22
 -13   0  12 2525.36 231.838  17
 -13   0  12 2554.76 227.427  34
 -13   0  13 2425.67 207.118  22
 -13   0  13 1827.43 171.225  19
 -13   0  13 2428.08 216.941  17
 -13   0  13 2408.01 211.774  34
 -13   0  14 91.1061 84.2162  22
 -13   0  14 253.014 100.189  17
 -13   0  15 1049.59 115.674  22
 -13   0  15 1008.59 119.359  34
 -13   0  16 2466.15 155.653  20
 -13   0  16 2558.73 153.017  22
 -13   1  -5 665.025 127.182   7
 -13   1  -5 768.320 132.574  10
 -13   1  -4 3114.48 257.688  10
 -13   1  -4 3264.30 254.515   7
 -13   1  -3 27217.4 1172.71   7
 -13   1  -3 28531.1 1190.53  10
 -13   1  -2 1860.14 221.122   7
 -13   1  -2 2404.16 239.936  10
 -13   1  -2 2436.28 486.141  36
 -13   1  -1 4083.02 324.384  10
 -13   1  -1 4026.37 316.739   7
 -13   1  -1 4895.44 664.360  36
 -13   1   0 9123.86 836.299   2
 -13   1   0 11833.1 608.476   7
 -13   1   0 11214.0 603.544  10
 -13   1   0 10534.5 995.227  36
 -13   1   1 3686.80 524.064   2
 -13   1   1 4650.90 347.638   7
 -13   1   1 4601.43 343.932  10
 -13   1   1 4200.44 635.198  36
 -13   1   2 4416.61 578.115   2
 -13   1   2 4051.65 329.373  10
 -13   1   2 3800.39 318.675   7
 -13   1   2 4131.38 273.891  34
 -13   1   3 9246.99 852.537   2
 -13   1   3 9753.57 492.564  34
 -13   1   4 2567.43 463.721   2
 -13   1   4 2141.84 234.310  10
 -13   1   4 1876.13 223.246   7
 -13   1   4 2136.48 203.146  34
 -13   1   5 15197.4 1117.83   2
 -13   1   5 13713.5 686.811   7
 -13   1   5 12474.6 672.591  10
 -13   1   5 11834.2 1052.94  36
 -13   1   5 14007.1 651.788  34
 -13   1   6 8578.96 449.758  16
 -13   1   6 8857.75 859.206   2
 -13   1   6 8892.37 500.346   7
 -13   1   6 8233.24 485.500  10
 -13   1   6 8387.39 468.304  34
 -13   1   7 14979.8 719.362  16
 -13   1   7 14903.3 1169.81   2
 -13   1   7 15913.5 757.836   7
 -13   1   7 16108.2 758.925  10
 -13   1   7 16516.0 748.389  34
 -13   1   8 10473.1 545.714  17
 -13   1   8 9934.75 526.727  16
 -13   1   8 10265.3 532.034  10
 -13   1   8 9868.80 531.998   7
 -13   1   8 10254.9 541.254  34
 -13   1   9 3607.02 287.648  17
 -13   1   9 3881.68 285.019  16
 -13   1   9 3907.53 272.846  10
 -13   1   9 3537.18 267.272   7
 -13   1   9 3870.09 292.891  34
 -13   1  10 2410.67 233.789  16
 -13   1  10 2645.54 242.734  17
 -13   1  10 2831.87 244.583  34
 -13   1  11 938.764 164.043  17
 -13   1  11 993.488 156.954  16
 -13   1  11 838.819 147.053  34
 -13   1  12 2629.52 229.229  22
 -13   1  12 2321.15 220.548  16
 -13   1  12 2848.08 242.490  17
 -13   1  12 3047.27 238.145  34
 -13   1  13 2052.60 184.554  22
 -13   1  13 2276.41 204.835  17
 -13   1  13 1977.46 188.076  34
 -13   1  14 2095.63 166.368  22
 -13   1  15 2567.69 175.965  17
 -13   1  15 2090.76 146.397  22
 -13   1  16 523.269 68.4665  17
 -13   1  16 486.750 64.1815  20
 -13   2  -6 5454.09 330.924  10
 -13   2  -5 1265.16 162.002   7
 -13   2  -5 1149.21 170.475  10
 -13   2  -4 9185.87 490.729   7
 -13   2  -4 8724.48 492.613  10
 -13   2  -3 9657.57 526.254   7
 -13   2  -3 9527.43 536.578  10
 -13   2  -3 9530.75 942.959  36
 -13   2  -2 19222.1 871.345   7
 -13   2  -2 18312.9 870.089  10
 -13   2  -2 17796.2 1354.13  36
 -13   2  -1 7317.15 720.663   2
 -13   2  -1 8273.77 489.905  10
 -13   2  -1 8047.40 480.062   7
 -13   2  -1 8673.73 882.183  36
 -13   2   0 9154.83 834.399   2
 -13   2   0 11475.7 591.483   7
 -13   2   0 9892.84 570.162  10
 -13   2   0 10637.8 999.893  36
 -13   2   1 2857.78 479.957   2
 -13   2   1 3198.76 283.539   7
 -13   2   1 3098.83 285.361  10
 -13   2   1 2874.64 522.496  36
 -13   2   2 5373.15 646.384   2
 -13   2   2 5800.69 403.552   7
 -13   2   2 6292.61 347.151  34
 -13   2   2 5415.19 692.996  36
 -13   2   3 666.266 295.257   2
 -13   2   3 575.744 149.568  10
 -13   2   3 630.762 121.205  34
 -13   2   3 894.934 313.801  36
 -13   2   4 5462.16 663.524   2
 -13   2   4 6041.55 400.534  10
 -13   2   4 6199.66 404.015   7
 -13   2   4 5579.27 349.367  34
 -13   2   5 4621.61 630.264   2
 -13   2   5 6154.03 395.859  10
 -13   2   5 5047.90 373.429   7
 -13   2   5 6782.90 376.635  34
 -13   2   6 944.918 149.511  16
 -13   2   6 1091.06 332.406   2
 -13   2   6 961.913 165.287  10
 -13   2   6 724.714 159.923   7
 -13   2   6 943.870 161.890  34
 -13   2   7 4260.31 295.531  16
 -13   2   7 4011.02 303.005  10
 -13   2   7 4267.78 312.616   7
 -13   2   7 4622.35 312.202  34
 -13   2   8 1973.72 206.048  16
 -13   2   8 2052.55 418.707   2
 -13   2   8 1993.99 212.598  34
 -13   2   8 2156.14 204.574  10
 -13   2   8 2107.91 208.671   7
 -13   2   9 2774.16 248.352  34
 -13   2   9 2769.84 216.464  10
 -13   2   9 2572.86 222.988   7
 -13   2   9 2452.72 240.265  16
 -13   2   9 2833.69 250.887  17
 -13   2  10 1137.47 161.615  34
 -13   2  10 1004.74 163.686  16
 -13   2  10 1111.07 174.332  17
 -13   2  11 1594.23 190.276  16
 -13   2  11 1789.97 206.767  17
 -13   2  11 1683.07 186.790  34
 -13   2  11 1687.13 186.332  22
 -13   2  12 1726.79 187.687  16
 -13   2  12 1998.06 203.547  17
 -13   2  12 1871.25 188.262  34
 -13   2  12 1654.45 173.736  22
 -13   2  13 2869.42 195.835  26
 -13   2  13 2934.74 206.581  22
 -13   2  13 3203.82 227.804  34
 -13   2  14 676.817 93.2660  22
 -13   2  14 700.802 110.410  17
 -13   2  14 561.650 99.0929  34
 -13   2  15 386.738 74.4411  17
 -13   3  -7 8675.66 442.080  10
 -13   3  -6 638.263 123.368   7
 -13   3  -6 643.203 129.485  10
 -13   3  -5 3923.80 298.591  10
 -13   3  -5 3835.76 283.537   7
 -13   3  -5 3496.73 558.361  36
 -13   3  -4 2631.53 240.831   7
 -13   3  -4 2399.54 242.063  10
 -13   3  -4 2546.96 484.211  36
 -13   3  -3 2169.67 230.375   7
 -13   3  -3 2023.73 231.084  10
 -13   3  -3 2338.46 467.005  36
 -13   3  -2 1325.16 315.652   2
 -13   3  -2 1633.10 214.960  10
 -13   3  -2 1471.16 201.976   7
 -13   3  -2 1622.76 417.552  36
 -13   3  -1 67422.4 2909.73   2
 -13   3  -1 62618.2 2393.82   7
 -13   3  -1 58678.7 2393.52  10
 -13   3  -1 60880.8 3011.14  36
 -13   3   0 6781.03 706.748   2
 -13   3   0 6459.35 424.136  10
 -13   3   0 6385.31 419.372   7
 -13   3   0 6181.89 747.702  36
 -13   3   1 8087.29 790.673   2
 -13   3   1 7869.94 483.652   7
 -13   3   1 7721.36 835.812  36
 -13   3   2 9312.18 860.981   2
 -13   3   2 9007.02 527.002  10
 -13   3   2 10004.6 931.071  36
 -13   3   3 1109.34 360.019   2
 -13   3   3 1470.57 206.995  10
 -13   3   3 1613.68 211.847   7
 -13   3   3 818.180 313.982  36
 -13   3   3 1497.29 166.616  34
 -13   3   4 2509.22 470.574   2
 -13   3   4 2924.16 268.611  10
 -13   3   4 3612.37 298.334   7
 -13   3   4 3593.04 549.378  36
 -13   3   4 3144.53 246.473  34
 -13   3   5 2621.85 215.506  16
 -13   3   5 2921.54 492.600   2
 -13   3   5 2739.19 256.270  10
 -13   3   5 2421.54 248.056   7
 -13   3   5 2595.79 230.493  34
 -13   3   6 4527.30 310.619  16
 -13   3   6 5334.60 349.642  10
 -13   3   6 5726.88 365.904   7
 -13   3   6 4900.99 333.328  34
 -13   3   7 597.141 132.806  16
 -13   3   7 318.989 220.532   2
 -13   3   7 768.947 144.610  34
 -13   3   7 719.242 139.064   7
 -13   3   7 744.601 135.029  10
 -13   3   8 2730.01 245.255  34
 -13   3   8 3051.71 244.538   7
 -13   3   8 2938.67 234.511  10
 -13   3   8 3594.28 271.765  16
 -13   3   9 284.047 119.925  34
 -13   3   9 242.765 115.476  16
 -13   3  10 3735.55 275.389  34
 -13   3  10 3421.54 272.043  16
 -13   3  10 3807.26 289.073  17
 -13   3  11 1231.22 166.473  16
 -13   3  11 1262.09 170.257  17
 -13   3  11 1083.60 151.301  22
 -13   3  11 1086.34 131.780  26
 -13   3  11 995.928 151.263  34
 -13   3  12 2279.24 178.384  26
 -13   3  12 2532.83 214.940  16
 -13   3  12 2511.37 191.023  22
 -13   3  12 2511.77 205.293  34
 -13   3  13 2096.14 160.531  26
 -13   3  13 2048.44 161.873  22
 -13   3  13 2627.78 199.867  16
 -13   3  13 2812.08 200.632  17
 -13   3  13 2509.25 194.243  34
 -13   3  14 702.400 101.034  17
 -13   3  15 594.134 69.2260  17
 -13   4  -7 7375.82 409.905  10
 -13   4  -6 603.932 139.850  10
 -13   4  -6 319.897 107.256   7
 -13   4  -5 1819.67 197.463   7
 -13   4  -5 1947.90 219.135  10
 -13   4  -5 1824.60 413.084  36
 -13   4  -4 382.959 142.359  10
 -13   4  -4 171.717 118.253   7
 -13   4  -4 136.765 203.718  36
 -13   4  -3 4872.14 573.705   2
 -13   4  -3 4783.62 351.398  10
 -13   4  -3 4783.99 341.438   7
 -13   4  -3 3979.03 604.502  36
 -13   4  -2 5896.94 660.717   2
 -13   4  -2 5818.18 400.142  10
 -13   4  -2 6009.63 396.464   7
 -13   4  -2 5475.26 686.336  36
 -13   4  -1 12145.8 1097.48  15
 -13   4  -1 13856.8 1043.91   2
 -13   4  -1 12014.9 651.607   7
 -13   4  -1 13451.1 674.839  10
 -13   4  -1 11655.2 1027.65  36
 -13   4   0 4399.73 659.271  15
 -13   4   0 4400.15 574.760   2
 -13   4   0 4507.70 345.108   7
 -13   4   0 4506.85 349.924  10
 -13   4   0 3937.05 599.767  36
 -13   4   1 11102.0 1052.53  15
 -13   4   1 11883.5 979.093   2
 -13   4   1 12044.5 631.289   7
 -13   4   1 10485.3 974.655  36
 -13   4   2 9252.07 947.076  15
 -13   4   2 10239.4 914.404   2
 -13   4   2 9702.51 549.614  10
 -13   4   2 8973.83 898.829  36
 -13   4   3 960.224 352.932  15
 -13   4   3 625.428 286.171   2
 -13   4   3 1059.39 171.699  10
 -13   4   3 908.770 172.889   7
 -13   4   3 905.368 131.749  34
 -13   4   3 807.219 314.691  36
 -13   4   4 11233.1 577.999  10
 -13   4   4 10075.9 568.045   7
 -13   4   4 10458.0 524.656  34
 -13   4   5 2186.70 207.583  16
 -13   4   5 2251.40 229.744  10
 -13   4   5 2639.58 249.248   7
 -13   4   5 2338.01 216.462  34
 -13   4   6 4513.41 308.201  16
 -13   4   6 4988.54 635.077   2
 -13   4   6 4560.76 318.511  10
 -13   4   6 4592.59 331.278   7
 -13   4   6 4858.76 318.927  34
 -13   4   7 1125.45 166.605  16
 -13   4   7 1277.18 158.634  10
 -13   4   7 1161.98 167.366   7
 -13   4   7 1159.37 165.706  34
 -13   4   8 604.875 143.693  16
 -13   4   8 510.836 111.695   7
 -13   4   8 601.162 131.609  34
 -13   4   9 582.784 136.262  16
 -13   4   9 518.968 131.391  34
 -13   4  10 349.873 108.677  34
 -13   4  10 264.950 121.488  16
 -13   4  10 150.290 117.714  17
 -13   4  10 159.273 83.0818  26
 -13   4  10 347.510 104.685  22
 -13   4  11 260.920 98.9675  34
 -13   4  11 231.852 108.084  16
 -13   4  11 286.006 86.9435  26
 -13   4  11 358.135 97.2343  22
 -13   4  12 666.007 113.851  34
 -13   4  12 467.731 93.9845  26
 -13   4  12 590.009 119.653  16
 -13   4  13 1158.13 126.983  17
 -13   4  13 1027.20 128.640  16
 -13   4  13 1127.15 125.036  34
 -13   4  13 1101.58 107.302  26
 -13   4  14 2288.11 148.344  17
 -13   5  -8 7458.35 400.564  10
 -13   5  -7 4978.74 328.082  10
 -13   5  -6 108.313 96.0744   7
 -13   5  -6 212.514 122.468  10
 -13   5  -5 4594.24 322.752   7
 -13   5  -5 4599.01 344.066  10
 -13   5  -5 4070.18 577.367  36
 -13   5  -4 20102.8 899.513  10
 -13   5  -4 18844.1 871.650   7
 -13   5  -3 1855.76 437.221  15
 -13   5  -3 1582.64 388.777  36
 -13   5  -3 2076.07 237.023  10
 -13   5  -3 2501.02 246.558   7
 -13   5  -2 25139.6 1558.63  12
 -13   5  -2 26069.5 1700.93  15
 -13   5  -2 27575.4 1193.99  10
 -13   5  -2 27266.9 1181.35   7
 -13   5  -2 28678.2 1693.33  36
 -13   5  -1 10131.8 998.181  15
 -13   5  -1 12016.7 967.752   2
 -13   5  -1 10479.8 596.915  10
 -13   5  -1 10858.0 590.964   7
 -13   5  -1 11569.7 991.505  36
 -13   5   0 16184.9 1272.72  15
 -13   5   0 16258.8 1180.69   2
 -13   5   0 17142.3 808.342   7
 -13   5   0 14546.0 1171.57  36
 -13   5   1 3345.76 519.575   2
 -13   5   1 3287.70 291.698  10
 -13   5   1 3042.55 508.391  36
 -13   5   2 2387.14 497.702  15
 -13   5   2 3631.36 534.911   2
 -13   5   2 3120.51 279.755  10
 -13   5   2 3229.29 283.716   7
 -13   5   2 3305.90 524.079  36
 -13   5   3 2276.00 477.114  15
 -13   5   3 2174.44 230.124  10
 -13   5   3 2150.43 236.598   7
 -13   5   3 1736.16 175.322  34
 -13   5   4 815.831 135.886  16
 -13   5   4 1001.15 341.527  15
 -13   5   4 505.172 281.710   2
 -13   5   4 975.100 168.880  10
 -13   5   4 891.418 167.753   7
 -13   5   4 767.385 135.993  34
 -13   5   5 2023.86 200.887  16
 -13   5   5 1820.22 419.855   2
 -13   5   5 1998.10 214.250  10
 -13   5   5 2562.46 243.226   7
 -13   5   5 2183.77 207.093  34
 -13   5   6 1558.19 176.982  16
 -13   5   6 1652.69 182.574  10
 -13   5   6 1527.63 190.861   7
 -13   5   6 1595.45 184.518  34
 -13   5   7 5998.28 368.349  16
 -13   5   7 5652.01 354.265   7
 -13   5   7 6441.99 375.170  34
 -13   5   8 6924.61 405.095  16
 -13   5   8 7078.04 404.270  34
 -13   5   9 3274.79 251.090  34
 -13   5   9 3159.70 253.520  16
 -13   5   9 3149.66 224.470  26
 -13   5  10 780.179 135.282  34
 -13   5  10 628.651 107.219  22
 -13   5  10 727.375 110.069  26
 -13   5  10 605.607 135.897  16
 -13   5  11 1965.05 162.279  26
 -13   5  11 2037.29 191.412  16
 -13   5  11 1930.65 178.767  34
 -13   5  12 483.196 94.3274  34
 -13   5  12 602.274 87.0137  26
 -13   5  12 356.665 99.2262  16
 -13   5  12 523.216 103.153  17
 -13   5  13 2106.86 146.245  17
 -13   5  13 1691.77 122.198  26
 -13   6  -9 1219.46 142.877  10
 -13   6  -8 2066.72 203.041  10
 -13   6  -7 406.729 112.057   7
 -13   6  -7 273.379 115.723  10
 -13   6  -6 252.221 126.453  10
 -13   6  -6 283.113 116.204   7
 -13   6  -5 11202.5 984.568  15
 -13   6  -5 10950.4 587.011  10
 -13   6  -5 11289.1 576.958   7
 -13   6  -5 9450.72 887.074  36
 -13   6  -4 2243.92 455.363  15
 -13   6  -4 1989.96 400.165  36
 -13   6  -4 1966.29 228.758  10
 -13   6  -4 1558.46 209.240   7
 -13   6  -3 8955.00 844.497  12
 -13   6  -3 10963.5 998.662  15
 -13   6  -3 9943.93 920.941  36
 -13   6  -3 10841.6 576.016   7
 -13   6  -3 10250.3 579.263  10
 -13   6  -2 21587.6 1499.30  12
 -13   6  -2 25369.0 1675.94  15
 -13   6  -2 24543.8 1568.80  36
 -13   6  -2 26026.2 1145.63  10
 -13   6  -2 27321.9 1146.41   7
 -13   6  -1 3213.56 520.904  12
 -13   6  -1 3010.45 549.240  15
 -13   6  -1 4185.99 326.989   7
 -13   6  -1 3762.35 545.439  36
 -13   6   0 4771.05 688.763  15
 -13   6   0 6487.66 716.152   2
 -13   6   0 5075.24 377.620   7
 -13   6   0 5736.45 386.539  10
 -13   6   0 4097.49 590.553  36
 -13   6   1 3384.85 591.644  15
 -13   6   1 4958.84 627.523   2
 -13   6   1 4189.46 329.960  10
 -13   6   1 4240.41 585.192  36
 -13   6   2 744.164 157.350  10
 -13   6   2 526.240 151.517   7
 -13   6   2 965.136 330.250  15
 -13   6   3 4358.35 632.864  15
 -13   6   3 4332.20 589.327   2
 -13   6   3 4135.96 325.799   7
 -13   6   3 4119.63 316.296  10
 -13   6   4 2657.89 482.824  15
 -13   6   4 2603.24 214.340  16
 -13   6   4 2058.13 423.171   2
 -13   6   4 2719.25 248.397   7
 -13   6   4 2262.53 225.368  10
 -13   6   4 2000.27 195.317  34
 -13   6   5 889.852 145.397  16
 -13   6   5 843.615 161.293   7
 -13   6   5 784.526 142.162  10
 -13   6   5 1102.26 149.975  34
 -13   6   6 1474.32 176.364  16
 -13   6   6 1099.98 143.012  10
 -13   6   6 925.426 151.627   7
 -13   6   6 1140.61 159.361  34
 -13   6   7 1199.39 159.672  16
 -13   6   7 1377.25 159.508   7
 -13   6   7 1501.98 173.118  34
 -13   6   8 100.776 90.1613  34
 -13   6   8 52.0896 100.944  16
 -13   6   8 51.0069 82.8853  26
 -13   6   9 3029.27 227.742  34
 -13   6   9 2956.38 231.776  16
 -13   6   9 2489.71 195.121  22
 -13   6   9 2728.58 203.643  26
 -13   6  10 4230.58 271.786  34
 -13   6  10 4141.54 250.869  26
 -13   6  10 4388.77 281.378  16
 -13   6  11 1157.65 121.509  26
 -13   6  11 1374.44 139.010  34
 -13   6  11 1170.16 140.166  17
 -13   6  11 1520.25 150.058  16
 -13   6  12 252.207 61.8588  26
 -13   6  12 329.476 75.5835  17
 -13   6  12 335.694 85.1283  16
 -13   7  -9 1999.60 186.521  10
 -13   7  -8 1797.19 193.093  10
 -13   7  -7 1017.22 170.283  10
 -13   7  -7 842.945 138.674   7
 -13   7  -6 1973.12 227.596  10
 -13   7  -6 2235.58 223.154   7
 -13   7  -5 1312.39 185.810   7
 -13   7  -5 1260.86 196.516  10
 -13   7  -4 7697.79 847.838  15
 -13   7  -4 8346.64 791.830  36
 -13   7  -4 8607.81 493.884   7
 -13   7  -4 8028.49 494.756  10
 -13   7  -3 62.1440 174.413  12
 -13   7  -3 440.330 262.552  15
 -13   7  -3 59.4931 144.608  36
 -13   7  -3-17.9479 127.193  10
 -13   7  -3 51.8688 126.080   7
 -13   7  -2 4691.35 628.160  12
 -13   7  -2 4643.46 665.442  15
 -13   7  -2 4100.58 564.474  36
 -13   7  -2 5218.51 371.926   7
 -13   7  -1 3896.46 572.927  12
 -13   7  -1 4546.19 666.594  15
 -13   7  -1 2986.33 480.150  36
 -13   7  -1 3350.77 301.622   7
 -13   7   0 1574.43 214.533  10
 -13   7   0 1821.30 411.083  12
 -13   7   1 3304.01 294.389   7
 -13   7   1 3525.00 294.249  10
 -13   7   2 1910.14 441.070  15
 -13   7   2 1701.50 211.246  10
 -13   7   2 1450.92 205.714   7
 -13   7   2 1814.95 391.968   2
 -13   7   3 3621.63 563.974  15
 -13   7   3 3616.66 250.638  16
 -13   7   3 4449.81 578.671   2
 -13   7   3 3592.99 296.129   7
 -13   7   3 3159.27 272.315  10
 -13   7   4 2333.39 205.531  16
 -13   7   4 1854.53 200.365  10
 -13   7   4 1851.31 212.032   7
 -13   7   4 2013.00 188.279  34
 -13   7   5 2802.85 227.976  16
 -13   7   5 2165.02 222.001   7
 -13   7   5 2319.30 206.556  10
 -13   7   5 2573.96 216.817  34
 -13   7   6 2849.93 232.568  16
 -13   7   6 2508.71 200.828  26
 -13   7   6 2485.69 217.498   7
 -13   7   6 2382.61 214.323  34
 -13   7   7 844.998 140.450  34
 -13   7   7 798.505 143.884  16
 -13   7   7 955.022 130.732  26
 -13   7   8 851.586 132.187  34
 -13   7   8 701.464 134.406  16
 -13   7   8 836.503 123.000  26
 -13   7   9 2391.87 200.505  34
 -13   7   9 2730.15 193.043  26
 -13   7   9 2579.31 211.806  16
 -13   7  10 4977.53 277.355  26
 -13   7  10 5168.45 300.530  17
 -13   7  10 5738.68 310.221  16
 -13   7  11 7540.25 362.997  26
 -13   7  11 8627.42 397.827  16
 -13   7  11 8867.20 392.347  17
 -13   7  12 492.894 66.4266  17
 -13   7  12 492.083 79.7071  16
 -13   8 -10 268.931 83.8511  10
 -13   8  -9 1353.00 164.942  10
 -13   8  -8 4545.77 304.766  10
 -13   8  -8 3411.63 253.568   7
 -13   8  -7 2494.87 236.555  10
 -13   8  -7 2532.99 228.340   7
 -13   8  -6 6745.33 405.640   7
 -13   8  -6 6413.47 413.243  10
 -13   8  -5 3279.34 295.234  10
 -13   8  -5 3768.78 300.233   7
 -13   8  -4 4033.02 617.567  15
 -13   8  -4 4160.12 328.664   7
 -13   8  -4 4855.41 356.048  10
 -13   8  -3 3111.98 549.025  15
 -13   8  -3 2586.74 270.501  10
 -13   8  -3 3095.71 276.709   7
 -13   8  -3 2344.04 453.583  12
 -13   8  -2 8712.16 918.889  15
 -13   8  -2 9220.89 524.253   7
 -13   8  -2 7542.87 810.034  12
 -13   8  -1 604.897 318.622  15
 -13   8  -1 332.416 127.198  10
 -13   8  -1 446.610 162.127   7
 -13   8  -1 544.394 286.822  12
 -13   8   0 10041.8 1003.10  15
 -13   8   0 11040.9 594.714  10
 -13   8   0 12064.2 1034.88  12
 -13   8   1 3842.06 604.805  15
 -13   8   1 4710.59 333.076  10
 -13   8   1 3711.07 320.394   7
 -13   8   1 4855.73 610.602   2
 -13   8   2 1223.78 186.128   7
 -13   8   2 976.603 165.728  10
 -13   8   3 85.4448 100.965  10
 -13   8   3 174.860 117.022   7
 -13   8   3 69.3882 81.2099  16
 -13   8   4 934.724 140.616  10
 -13   8   4 1231.31 168.819   7
 -13   8   4 1124.41 151.215  16
 -13   8   5 1054.04 138.414  34
 -13   8   5 1138.62 136.918  26
 -13   8   5 1101.17 156.270   7
 -13   8   5 1059.23 147.529  16
 -13   8   6 845.907 131.540  34
 -13   8   6 649.302 115.949  26
 -13   8   6 793.809 120.196   7
 -13   8   6 962.510 145.708  16
 -13   8   7 28.7539 76.7420  26
 -13   8   7 141.354 87.7091  34
 -13   8   7 140.407 97.1868  16
 -13   8   8 726.669 127.100  16
 -13   8   8 602.966 103.998  26
 -13   8   9 1049.56 133.042  16
 -13   8   9 1118.81 120.280  26
 -13   8  10 660.653 103.963  16
 -13   8  10 747.348 104.788  17
 -13   8  10 585.580 84.3571  26
 -13   8  11 1490.43 111.233  17
 -13   8  11 1364.18 116.467  16
 -13   9 -10 3429.16 235.901  10
 -13   9  -9 602.724 128.579  10
 -13   9  -8 1829.25 203.083  10
 -13   9  -8 1412.33 166.084   7
 -13   9  -7 1480.65 193.386  10
 -13   9  -7 1036.78 158.909   7
 -13   9  -6 8733.96 503.265  10
 -13   9  -6 8366.45 476.035   7
 -13   9  -5 4631.92 347.918  10
 -13   9  -5 4457.24 334.580   7
 -13   9  -4 5163.25 380.960  10
 -13   9  -4 5908.76 387.885   7
 -13   9  -3 2234.84 251.887   7
 -13   9  -2 3241.43 291.591  10
 -13   9  -2 3464.07 304.266   7
 -13   9  -1 474.609 145.628  10
 -13   9   0 2106.70 227.443  10
 -13   9   0 2138.63 241.311   7
 -13   9   1 30.9012 108.407  10
 -13   9   1 33.4608 119.710   7
 -13   9   2 955.610 167.365   7
 -13   9   2 982.977 158.166  10
 -13   9   2 865.172 125.961  16
 -13   9   3 439.980 114.461  10
 -13   9   3 532.222 135.716   7
 -13   9   3 622.721 117.140  16
 -13   9   4 406.094 110.523  16
 -13   9   4 542.263 124.265   7
 -13   9   4 511.387 102.812  26
 -13   9   5 1373.31 163.153  16
 -13   9   5 1155.56 145.026   7
 -13   9   5 1080.06 131.782  26
 -13   9   6 1582.01 168.947  16
 -13   9   6 1279.27 138.938  26
 -13   9   7 4822.15 288.240  16
 -13   9   7 4285.11 258.506  26
 -13   9   8 762.228 120.785  16
 -13   9   8 694.020 101.284  26
 -13   9   9 94.2970 68.9341  16
 -13   9   9 99.8730 66.0916  17
 -13   9   9 81.2754 62.1146  26
 -13   9  10 983.667 92.5169  17
 -13   9  10 952.299 100.314  16
 -13  10 -11 160.107 71.1845  10
 -13  10 -10 3024.26 222.835  10
 -13  10  -9 6966.15 371.135   7
 -13  10  -9 7824.47 413.815  10
 -13  10  -8 774.279 132.193   7
 -13  10  -8 913.698 152.388  10
 -13  10  -7 2128.93 214.648   7
 -13  10  -7 2353.56 231.735  10
 -13  10  -6 1600.29 200.476   7
 -13  10  -6 1746.63 211.829  10
 -13  10  -5 6546.41 414.156   7
 -13  10  -5 6854.67 433.468  10
 -13  10  -4 10754.2 579.389   7
 -13  10  -3 102.028 125.178   7
 -13  10  -2 1354.97 203.750   7
 -13  10  -2 1278.89 205.059  10
 -13  10  -1 128.369 111.539  10
 -13  10   0 349.917 124.916  10
 -13  10   0 247.075 123.831   7
 -13  10   1 1054.49 172.166   7
 -13  10   1 1222.99 168.077  10
 -13  10   2 62.3974 99.0583  10
 -13  10   2 44.0481 111.901   7
 -13  10   2-51.8211 77.6389  16
 -13  10   3 1682.55 166.042  16
 -13  10   3 1431.25 174.237   7
 -13  10   3 1371.91 143.782  26
 -13  10   4 655.298 119.543  16
 -13  10   4 668.033 122.710   7
 -13  10   4 672.544 109.005  26
 -13  10   5 646.458 119.000  16
 -13  10   5 590.567 99.5991  26
 -13  10   6 2126.02 179.484  16
 -13  10   6 1897.07 158.350  26
 -13  10   7 1822.75 158.874  16
 -13  10   7 1760.81 145.098  26
 -13  10   8 820.620 107.188  16
 -13  10   8 660.212 87.9413  26
 -13  10   9 606.370 75.0502  17
 -13  10   9 728.172 87.7319  16
 -13  11 -11 1049.21 120.049  10
 -13  11 -10 851.024 129.181  10
 -13  11  -9 3091.81 235.073  10
 -13  11  -9 2439.45 196.055   7
 -13  11  -8 188.547 93.1650   7
 -13  11  -8 316.221 125.295  10
 -13  11  -7 2392.29 232.039  10
 -13  11  -7 1821.81 194.512   7
 -13  11  -6 3228.64 269.265   7
 -13  11  -6 3580.69 287.976  10
 -13  11  -5 225.688 138.025  10
 -13  11  -5 402.608 142.898   7
 -13  11  -4 1462.34 198.709   7
 -13  11  -3 2203.62 229.301  10
 -13  11  -3 2177.88 236.736   7
 -13  11  -2 2819.72 255.040  10
 -13  11  -1 1221.90 180.765  10
 -13  11  -1 1306.67 191.570   7
 -13  11   0 1009.15 171.979   7
 -13  11   0 1022.44 159.428  10
 -13  11   1 7031.82 392.170  10
 -13  11   1 7080.30 416.234   7
 -13  11   2 86.6830 76.4903  16
 -13  11   2 130.095 101.668   7
 -13  11   2 26.7691 70.8702  26
 -13  11   3 682.089 115.797  16
 -13  11   3 550.747 114.871   7
 -13  11   3 694.275 108.105  26
 -13  11   4 2061.19 172.909  16
 -13  11   4 2261.08 170.816  26
 -13  11   5 1080.33 126.711  16
 -13  11   5 1099.89 120.466  26
 -13  11   6 128.620 72.7037  16
 -13  11   6 27.2011 58.8684  26
 -13  11   7 1017.41 110.970  16
 -13  11   7 1131.47 99.4254  26
 -13  11   8 694.466 80.5204  16
 -13  11   8 612.310 72.5169  17
 -13  12 -11 354.192 84.6621  10
 -13  12 -10 573.975 112.173  10
 -13  12  -9 353.571 110.912  10
 -13  12  -9 309.686 89.5583   7
 -13  12  -8 472.275 132.480  10
 -13  12  -8 465.615 116.622   7
 -13  12  -7 911.961 144.065   7
 -13  12  -7 676.935 145.397  10
 -13  12  -6 2908.53 259.575  10
 -13  12  -6 2945.53 251.156   7
 -13  12  -5 839.808 159.502   7
 -13  12  -4 4119.91 301.113  10
 -13  12  -4 3511.45 292.477   7
 -13  12  -3 4722.28 338.692  10
 -13  12  -3 5913.59 371.464   7
 -13  12  -2 1979.94 202.910  10
 -13  12  -1 336.256 115.423  10
 -13  12  -1 363.721 124.778   7
 -13  12   0 1049.15 146.021  10
 -13  12   0 1642.67 189.471   7
 -13  12   1 833.371 109.515  16
 -13  12   1 798.257 139.281   7
 -13  12   1 874.550 110.954  26
 -13  12   2 1406.09 135.007  16
 -13  12   2 1323.56 151.569   7
 -13  12   2 972.916 119.881  26
 -13  12   3 1242.88 131.246  16
 -13  12   3 1026.05 116.878  26
 -13  12   4 1386.09 132.345  16
 -13  12   4 1227.57 120.886  26
 -13  12   5 3274.49 194.450  16
 -13  12   5 2774.50 177.199  26
 -13  12   6 250.852 64.8884  16
 -13  12   6 112.204 47.5094  26
 -13  12   7 383.146 56.8099  17
 -13  12   7 383.943 59.2969  16
 -13  13 -11 22.3209 63.0796  10
 -13  13 -10 2480.09 190.872  10
 -13  13  -9 123.281 76.3824   7
 -13  13  -9 230.449 98.7624  10
 -13  13  -8 212.343 103.507   7
 -13  13  -8 230.853 105.383  10
 -13  13  -7 1740.61 189.683  10
 -13  13  -7 1460.51 174.531   7
 -13  13  -6 1139.90 164.917   7
 -13  13  -5 339.857 127.343  10
 -13  13  -5 27.2065 108.089   7
 -13  13  -4 97.5422 110.683   7
 -13  13  -4 133.696 107.027  10
 -13  13  -3 563.801 127.400  10
 -13  13  -2 13.4414 105.879   7
 -13  13  -2 95.2510 88.4315  10
 -13  13  -1 2147.59 198.385   7
 -13  13  -1 1495.32 162.955  10
 -13  13   0 883.390 139.447   7
 -13  13   1 640.814 90.1829  16
 -13  13   1 811.843 123.947   7
 -13  13   1 641.229 93.6642  26
 -13  13   2 482.726 87.1818  16
 -13  13   2 734.351 102.302   7
 -13  13   2 615.439 89.2805  26
 -13  13   3 419.303 78.2616  16
 -13  13   3 327.966 70.4276  26
 -13  13   4 480.920 77.0428  16
 -13  13   4 476.178 69.0218  26
 -13  13   5 2630.86 152.189  16
 -13  14 -11 272.951 72.0857  10
 -13  14 -10 1244.09 109.957   7
 -13  14 -10 1575.38 146.718  10
 -13  14  -9 187.003 91.6875  10
 -13  14  -9 402.705 88.9115   7
 -13  14  -8 640.457 114.511   7
 -13  14  -8 661.842 121.547  10
 -13  14  -7 2692.73 215.333   7
 -13  14  -7 3111.03 234.787  10
 -13  14  -6 3738.44 264.988   7
 -13  14  -5 508.521 130.629   7
 -13  14  -5 517.177 122.524  10
 -13  14  -4 1079.47 153.833   7
 -13  14  -4 872.958 142.319  10
 -13  14  -3 84.4036 88.8753  10
 -13  14  -2 93.6038 78.3246  10
 -13  14  -2 91.1523 89.7913   7
 -13  14  -1 94.1143 81.7646   7
 -13  14   0 1853.82 156.774   7
 -13  14   0 1118.12 106.861  26
 -13  14   1 512.032 90.5211   7
 -13  14   1 544.402 78.2471  26
 -13  14   2 110.869 47.5423  16
 -13  14   2 135.715 49.9320  26
 -13  15 -11 280.533 66.2262  10
 -13  15 -10 279.878 77.3134  10
 -13  15  -9 368.742 89.7417  10
 -13  15  -9 239.168 71.4079   7
 -13  15  -8 1289.95 143.289  10
 -13  15  -8 1554.21 144.194   7
 -13  15  -7 748.858 118.604   7
 -13  15  -6 387.312 104.220   7
 -13  15  -6 382.077 98.1335  10
 -13  15  -5 257.051 91.3002  10
 -13  15  -5 410.599 107.411   7
 -13  15  -4 319.121 87.7843  10
 -13  15  -3 1213.82 124.412  10
 -13  15  -3 1425.08 147.528   7
 -13  15  -2-44.8885 75.0746   7
 -13  15  -1 1029.84 118.593   7
 -13  15   0 427.942 75.7872   7
 -13  16 -10 269.144 63.0854  10
 -13  16  -9 564.437 86.5082  10
 -13  16  -9 476.866 66.4991   7
 -13  16  -8 1012.98 105.135   7
 -13  16  -7 352.863 81.9595  10
 -13  16  -7 391.778 84.6325   7
 -13  16  -6 1746.15 143.375  10
 -13  16  -6 1846.23 154.200   7
 -13  16  -5 941.822 106.324  10
 -13  16  -5 889.392 114.879   7
 -13  16  -4 968.804 100.151  10
 -13  16  -3 258.395 74.5622   7
 -13  16  -2 202.140 62.9733   7
 -13  17  -7 158.472 51.5262   7
 -13  17  -6 970.238 92.9191   7
 -13  17  -4 415.433 62.2233   7
 -12 -14   5 1122.86 92.8107  14
 -12 -14   6 2131.16 131.847   9
 -12 -14   7 18.2062 48.1758  14
 -12 -14   7 18.4464 38.8313   9
 -12 -14   8 254.888 67.3153  14
 -12 -14   9 42.5494 50.4820  14
 -12 -14  10 357.165 65.8269  14
 -12 -14  11 188.131 51.7068  14
 -12 -13   2 977.247 86.6048  14
 -12 -13   3 1280.87 111.547  14
 -12 -13   4 200.659 72.0358  14
 -12 -13   4 128.222 66.8638   9
 -12 -13   5 516.013 88.9868   9
 -12 -13   6 445.384 91.3075  14
 -12 -13   6 377.007 80.9388   9
 -12 -13   7 447.512 95.8400  14
 -12 -13   7 402.517 79.5011   9
 -12 -13   8 683.412 104.834  14
 -12 -13   9 846.697 110.401  14
 -12 -13  10 1099.58 119.773  14
 -12 -13  10 1496.76 112.996  18
 -12 -13  11 318.521 74.2416  14
 -12 -13  11 224.208 64.8850  18
 -12 -13  12 650.954 90.8221  18
 -12 -13  13 113.665 60.5532  18
 -12 -13  14 3138.78 181.908  18
 -12 -13  15 473.698 69.0683  18
 -12 -12   0 509.438 64.0313   9
 -12 -12   1 439.596 76.5826  14
 -12 -12   1 503.729 80.9617   9
 -12 -12   2 269.328 83.7124  14
 -12 -12   3 155.125 84.1079  14
 -12 -12   3 131.089 71.1485   9
 -12 -12   4 943.442 125.050   9
 -12 -12   5 1136.32 145.254  14
 -12 -12   5 1141.14 136.510   9
 -12 -12   6 606.260 115.220  14
 -12 -12   6 484.520 99.8348   9
 -12 -12   7 476.654 109.237  14
 -12 -12   7 454.012 96.0347   9
 -12 -12   8 243.225 95.5642  14
 -12 -12   8 388.602 87.3064   9
 -12 -12   8 255.447 71.2655  18
 -12 -12   9 2116.32 165.902  18
 -12 -12   9 2413.06 191.295  14
 -12 -12  10 381.489 93.1124  18
 -12 -12  10 341.976 86.9484  14
 -12 -12  11 482.278 95.2988  18
 -12 -12  11 614.347 99.0528  14
 -12 -12  12 665.724 108.227  18
 -12 -12  13 260.782 74.0396  34
 -12 -12  13 321.254 68.7165  19
 -12 -12  13 383.249 92.0605  18
 -12 -12  14 4053.16 225.026  18
 -12 -12  14 3031.47 185.991  19
 -12 -12  15 326.052 76.8734  18
 -12 -12  15 323.843 62.2510  19
 -12 -12  16 296.277 64.0511  18
 -12 -11  -1 89.8159 50.1573  14
 -12 -11  -1 87.9966 54.0691   9
 -12 -11   0 730.228 106.644  14
 -12 -11   0 718.704 101.707   9
 -12 -11   1 315.985 93.6045  14
 -12 -11   1 249.537 87.5483   9
 -12 -11   2 315.335 99.4967  14
 -12 -11   3 3345.76 242.397   9
 -12 -11   4 141.076 94.1741   9
 -12 -11   5 2763.30 227.687  14
 -12 -11   5 2746.59 222.391   9
 -12 -11   6 1208.84 161.572  14
 -12 -11   6 874.113 139.324  10
 -12 -11   6 1126.65 149.029   9
 -12 -11   7 227.873 100.174  14
 -12 -11   7 318.650 99.2040   9
 -12 -11   7 287.801 106.525  10
 -12 -11   8 2176.79 208.390  10
 -12 -11   8 2146.74 202.812  14
 -12 -11   8 1823.25 168.838   9
 -12 -11   9 949.559 138.478  14
 -12 -11   9 1103.01 156.592  10
 -12 -11  10 4623.06 300.233  10
 -12 -11  10 3722.62 256.923  14
 -12 -11  11 134.057 74.9705  19
 -12 -11  11 137.641 75.2290  14
 -12 -11  12 360.657 86.5531  19
 -12 -11  13 1552.69 153.648  34
 -12 -11  13 1380.35 138.715  19
 -12 -11  13 1805.36 169.434  18
 -12 -11  14 320.906 81.4670  34
 -12 -11  14 303.616 90.8897  18
 -12 -11  14 265.542 80.1134  19
 -12 -11  15 460.735 96.8997  18
 -12 -11  15 476.620 87.9422  19
 -12 -11  16 1359.50 118.141  19
 -12 -11  17 140.771 50.0105  18
 -12 -11  17 64.7864 46.5176  19
 -12 -10  -3 1217.77 97.1452  14
 -12 -10  -2 72.2617 63.7295  14
 -12 -10  -2-27.6358 59.3695   9
 -12 -10  -1 685.584 112.752  14
 -12 -10  -1 648.225 110.403   9
 -12 -10   0 263.524 100.601  14
 -12 -10   0 83.9752 86.6967   9
 -12 -10   1 124.004 100.804  14
 -12 -10   2 179.651 102.843   9
 -12 -10   3 2502.82 199.874  10
 -12 -10   3 2696.93 229.874   9
 -12 -10   4 650.347 140.103  14
 -12 -10   4 610.070 119.719  10
 -12 -10   4 680.804 142.831   9
 -12 -10   5 14.5871 102.359  14
 -12 -10   5 108.070 98.5127   9
 -12 -10   5 38.4968 92.7107  10
 -12 -10   6 288.539 120.069  14
 -12 -10   6 248.397 116.497  10
 -12 -10   6 208.579 102.205   9
 -12 -10   7-28.0268 96.3325  14
 -12 -10   7-14.4676 111.194  10
 -12 -10   7 61.0424 79.4340   9
 -12 -10   8 907.691 149.475  14
 -12 -10   8 603.720 112.124   9
 -12 -10   8 647.651 150.911  10
 -12 -10   9 3371.71 247.147  14
 -12 -10   9 3035.30 264.703  10
 -12 -10   9 3347.94 226.809  19
 -12 -10  10 3623.69 245.217  14
 -12 -10  10 3107.76 229.589  19
 -12 -10  11 1164.46 136.705  14
 -12 -10  11 1147.08 165.881  10
 -12 -10  11 1144.90 145.843  19
 -12 -10  12 165.081 100.468  10
 -12 -10  12 409.551 111.548  19
 -12 -10  13 1275.39 151.112  34
 -12 -10  13 1360.75 153.597  19
 -12 -10  14 126.585 83.2668  34
 -12 -10  14 167.729 89.3323  19
 -12 -10  15 2350.80 178.560  34
 -12 -10  15 2693.45 193.678  19
 -12 -10  16 268.875 57.2565  22
 -12 -10  16 411.499 84.9682  18
 -12 -10  16 374.732 87.6928  19
 -12 -10  17 4240.38 223.195  18
 -12 -10  17 4301.32 230.340  19
 -12 -10  18 89.9472 41.2610  19
 -12  -9  -4 1134.87 95.5211   9
 -12  -9  -4 990.835 98.1154  14
 -12  -9  -3 1018.73 117.854   9
 -12  -9  -3 1135.38 124.129  14
 -12  -9  -2 1978.62 174.741   9
 -12  -9  -2 2184.64 183.784  14
 -12  -9  -1 57.4800 91.2621   9
 -12  -9  -1 24.3200 96.5320  14
 -12  -9   0 503.101 127.139   9
 -12  -9   0 723.739 147.417  14
 -12  -9   2 4931.50 345.722   9
 -12  -9   2 5890.55 320.184  10
 -12  -9   2 5258.86 357.321  14
 -12  -9   3 2789.66 255.788   9
 -12  -9   3 2959.15 261.889  14
 -12  -9   3 3349.71 244.055  10
 -12  -9   4 682.025 139.144  10
 -12  -9   4 389.392 126.447   9
 -12  -9   4 463.232 138.385  14
 -12  -9   5 4843.52 338.016  10
 -12  -9   5 5831.36 369.979   7
 -12  -9   5 4794.58 334.710   9
 -12  -9   5 4893.36 345.533  14
 -12  -9   6 306.350 127.586   7
 -12  -9   6 321.387 112.466   9
 -12  -9   6 356.211 136.282  10
 -12  -9   6 448.160 130.699  14
 -12  -9   7 1955.83 226.031  10
 -12  -9   7 2433.65 245.765   7
 -12  -9   7 2210.39 204.683   9
 -12  -9   7 2314.09 227.474  14
 -12  -9   8 1310.62 188.398  10
 -12  -9   8 1057.68 141.945   9
 -12  -9   8 1073.65 158.380  14
 -12  -9   9 1681.23 206.507   7
 -12  -9   9 1498.39 172.718  14
 -12  -9  10 4315.32 279.361  14
 -12  -9  11 3425.72 271.255  10
 -12  -9  11 2902.19 212.983  14
 -12  -9  12 1024.57 124.210  22
 -12  -9  12 1268.31 168.771  10
 -12  -9  12 1000.20 156.536  19
 -12  -9  13 24.0680 87.7541  34
 -12  -9  13 27.5383 68.7779  22
 -12  -9  13 12.0221 93.9355  10
 -12  -9  13 132.419 99.2270  19
 -12  -9  14 2741.60 212.697  19
 -12  -9  14 2362.97 199.028  34
 -12  -9  14 2388.92 183.114  22
 -12  -9  15 1203.73 142.403  18
 -12  -9  15 1034.19 138.829  19
 -12  -9  15 975.175 126.170  34
 -12  -9  15 976.495 118.428  22
 -12  -9  16 1156.98 117.629  22
 -12  -9  16 1380.55 133.526  18
 -12  -9  16 1210.29 136.845  19
 -12  -9  17-29.0098 54.3165  22
 -12  -9  17-29.0997 68.8635  19
 -12  -9  17-19.1071 54.7349  18
 -12  -8  -5 1021.38 96.0523   9
 -12  -8  -5 909.638 98.7564  14
 -12  -8  -4 318.051 85.1818   9
 -12  -8  -4 116.767 78.5466  14
 -12  -8  -3 2144.33 188.822   9
 -12  -8  -3 2358.81 199.109  14
 -12  -8  -2 2245.87 210.145   9
 -12  -8  -2 2693.30 228.277  14
 -12  -8  -1 27.3940 103.501   9
 -12  -8  -1-14.6340 108.658  14
 -12  -8   1 813.237 162.843   9
 -12  -8   1 1139.73 141.134  10
 -12  -8   1 1431.93 197.010  14
 -12  -8   2 63.5313 95.2708  10
 -12  -8   2 127.606 102.499   7
 -12  -8   2 192.039 124.083   9
 -12  -8   2 118.134 123.117  14
 -12  -8   3 3768.21 285.133   7
 -12  -8   3 3454.61 272.349  10
 -12  -8   3 3110.93 273.904   9
 -12  -8   3 3602.94 297.832  14
 -12  -8   4 5795.78 370.447  10
 -12  -8   4 5894.21 383.374   7
 -12  -8   4 4997.69 354.542   9
 -12  -8   4 5571.00 377.550  14
 -12  -8   5 1905.12 218.568   7
 -12  -8   5 1402.21 194.307  10
 -12  -8   5 1750.54 201.598   9
 -12  -8   5 1502.50 198.652  14
 -12  -8   6 1570.22 212.775   7
 -12  -8   6 1465.92 181.680   9
 -12  -8   6 1766.10 210.673  10
 -12  -8   6 1620.40 194.680  14
 -12  -8   7 618.382 125.981   9
 -12  -8   7 723.887 145.186  14
 -12  -8   8 3254.14 280.689  10
 -12  -8   8 2737.58 261.020   7
 -12  -8   8 2490.67 208.976   9
 -12  -8   8 2621.25 234.565  14
 -12  -8   9 1059.77 167.053   7
 -12  -8   9 598.915 119.491  14
 -12  -8  10 6468.39 361.113  14
 -12  -8  10 6230.94 355.604  22
 -12  -8  10 7036.37 413.268   7
 -12  -8  10 6697.53 415.071  10
 -12  -8  11 755.841 125.054  22
 -12  -8  11 969.385 162.099  10
 -12  -8  11 1076.39 169.589   7
 -12  -8  12 374.512 107.684  22
 -12  -8  12 404.746 123.053  10
 -12  -8  13 3645.97 258.229  10
 -12  -8  13 3749.28 268.531  19
 -12  -8  13 2980.45 241.925  34
 -12  -8  13 3015.62 233.326  22
 -12  -8  14 2346.69 215.149  19
 -12  -8  14 2478.72 205.319  34
 -12  -8  14 2384.36 197.593  22
 -12  -8  15 468.346 113.319  19
 -12  -8  15 602.565 118.459  18
 -12  -8  15 547.588 105.288  34
 -12  -8  15 536.523 105.933  22
 -12  -8  16 149.295 78.4843  18
 -12  -8  16 19.2904 81.2639  19
 -12  -8  16 57.6239 67.9182  34
 -12  -8  16 137.746 77.8838  22
 -12  -8  17 1796.22 144.476  22
 -12  -8  17 1744.55 133.717  18
 -12  -8  18 704.619 82.4229  22
 -12  -8  18 754.929 87.2098  19
 -12  -7  -6 3073.15 173.095   9
 -12  -7  -6 2844.77 183.054  14
 -12  -7  -5 722.482 104.696   9
 -12  -7  -5 511.927 106.132  14
 -12  -7  -4 150.204 90.3954   9
 -12  -7  -4 47.0630 91.9879  14
 -12  -7  -3 1687.49 192.435  14
 -12  -7  -2 183.860 121.789  14
 -12  -7   0 768.331 122.801  10
 -12  -7   0 786.680 139.253   7
 -12  -7   0 1049.69 178.998  14
 -12  -7   1 2324.81 217.019   7
 -12  -7   1 2002.97 201.284  10
 -12  -7   1 1638.08 213.936  14
 -12  -7   2 3361.89 268.071  10
 -12  -7   2 3291.85 274.132   7
 -12  -7   2 3311.27 293.397  14
 -12  -7   3 4726.29 332.436   7
 -12  -7   3 3818.79 304.536  10
 -12  -7   3 4281.68 329.765  14
 -12  -7   4 3163.39 563.765   8
 -12  -7   4 3801.30 306.941   7
 -12  -7   4 3502.74 289.425  10
 -12  -7   4 3443.10 523.304   1
 -12  -7   4 3816.53 299.767  14
 -12  -7   5 4581.27 642.284   8
 -12  -7   5 5263.44 365.977   7
 -12  -7   5 4449.53 322.393   9
 -12  -7   5 4674.41 349.299  10
 -12  -7   5 4317.01 601.389   1
 -12  -7   5 4760.93 340.011  14
 -12  -7   6 3003.23 245.520   9
 -12  -7   6 2917.19 277.724   7
 -12  -7   6 3125.73 273.578  10
 -12  -7   6 3225.86 535.003   1
 -12  -7   6 3037.02 254.920  14
 -12  -7   7 4996.46 369.027  10
 -12  -7   7 4800.24 315.936   9
 -12  -7   7 5409.05 651.620   8
 -12  -7   7 5420.81 345.658  14
 -12  -7   8 479.702 153.981   7
 -12  -7   8 593.591 270.383   1
 -12  -7   8 490.292 122.118  14
 -12  -7   9 4626.87 304.643  14
 -12  -7   9 5404.64 365.720  10
 -12  -7   9 5017.64 353.774   7
 -12  -7   9 4987.47 313.912  22
 -12  -7  10 1164.05 175.334   7
 -12  -7  10 1320.46 197.243  10
 -12  -7  10 1144.31 157.681  22
 -12  -7  11 4788.34 325.355   7
 -12  -7  11 5004.90 340.990  10
 -12  -7  11 4807.77 315.675  22
 -12  -7  12 267.713 117.325  10
 -12  -7  12 315.868 116.094  34
 -12  -7  12 207.250 109.437  22
 -12  -7  13 1707.31 178.756  10
 -12  -7  13 1558.94 180.217  34
 -12  -7  13 1537.85 172.431  22
 -12  -7  14 2315.57 214.841  19
 -12  -7  14 1938.68 192.019  34
 -12  -7  14 1731.35 183.362  22
 -12  -7  15 2039.69 199.423  19
 -12  -7  15 2064.31 186.960  34
 -12  -7  15 2035.61 185.102  22
 -12  -7  16 892.453 116.516  18
 -12  -7  16 726.012 108.374  34
 -12  -7  16 934.803 125.202  22
 -12  -7  17 401.739 89.8462  22
 -12  -7  17 258.862 81.0566  19
 -12  -7  18 439.854 76.5600  22
 -12  -7  18 574.735 78.5298  19
 -12  -6  -7 828.582 87.0828   9
 -12  -6  -7 1023.67 106.575  14
 -12  -6  -6 378.020 89.4780   9
 -12  -6  -6 331.202 96.9762  14
 -12  -6  -5 544.675 122.782  14
 -12  -6  -1 99.4388 88.1442   7
 -12  -6   0 5158.50 325.924  10
 -12  -6   0 5062.84 335.452   7
 -12  -6   1 1381.48 191.289   7
 -12  -6   1 1598.91 188.173  10
 -12  -6   1 1487.27 202.339  14
 -12  -6   2 376.697 147.271  14
 -12  -6   2 372.119 213.516   1
 -12  -6   2 482.878 134.399  10
 -12  -6   2 244.193 117.112   7
 -12  -6   2 234.894 245.972   8
 -12  -6   3 6505.82 414.337  14
 -12  -6   3 5036.67 695.405   8
 -12  -6   3 6414.70 409.875   7
 -12  -6   3 6273.02 404.155  10
 -12  -6   3 5834.28 690.511   1
 -12  -6   3 6315.01 711.932  36
 -12  -6   4 1034.29 170.594  14
 -12  -6   4 557.067 164.481   7
 -12  -6   4 938.257 178.963  10
 -12  -6   4 1178.63 380.841   8
 -12  -6   4 591.075 277.906   1
 -12  -6   4 628.592 273.329  36
 -12  -6   5 826.497 157.567  14
 -12  -6   5 365.915 144.391  10
 -12  -6   5 704.206 262.436   8
 -12  -6   5 760.324 166.162   7
 -12  -6   5 599.020 273.246   1
 -12  -6   5 843.527 261.588  36
 -12  -6   6 15978.6 732.843  14
 -12  -6   6 15125.2 705.951   9
 -12  -6   6 16025.9 766.919  10
 -12  -6   6 14328.0 1150.17   8
 -12  -6   7 12270.7 1029.82   1
 -12  -6   7 10937.1 926.577   2
 -12  -6   7 12986.8 610.022  14
 -12  -6   7 11772.6 576.035   9
 -12  -6   7 12156.3 641.740   7
 -12  -6   8 587.230 276.683   1
 -12  -6   8 718.579 280.669   2
 -12  -6   8 1016.03 144.781  14
 -12  -6   8 972.065 185.297  10
 -12  -6   8 1081.53 178.512   7
 -12  -6   9-63.5349 178.327   1
 -12  -6   9 374.050 247.441   2
 -12  -6   9 82.9966 118.802   7
 -12  -6   9 67.9126 115.525  10
 -12  -6   9 89.5037 87.9428  17
 -12  -6  10 228.746 122.621  10
 -12  -6  10 251.151 120.870   7
 -12  -6  10 177.576 97.0753  17
 -12  -6  11 431.087 126.026  22
 -12  -6  11 399.222 130.160  10
 -12  -6  11 432.313 125.568   7
 -12  -6  11 469.617 130.297  17
 -12  -6  12 5445.81 362.263  34
 -12  -6  12 5813.99 369.376  17
 -12  -6  12 5941.47 369.496  22
 -12  -6  12 6267.30 370.875  10
 -12  -6  12 5915.90 351.959   7
 -12  -6  13 1942.34 185.336  10
 -12  -6  13 1426.08 185.722  17
 -12  -6  13 1956.00 204.366  34
 -12  -6  13 1822.35 198.398  22
 -12  -6  14 5847.89 353.869  17
 -12  -6  14 5288.67 332.018  34
 -12  -6  14 5227.32 337.075  22
 -12  -6  15 1787.19 184.881  17
 -12  -6  15 1410.03 163.020  34
 -12  -6  15 1883.20 184.247  22
 -12  -6  16 235.678 78.0675  18
 -12  -6  16 355.200 96.6418  19
 -12  -6  16 380.667 91.8121  34
 -12  -6  16 267.666 98.0180  22
 -12  -6  17 3471.43 221.293  22
 -12  -6  17 3397.82 213.782  19
 -12  -6  18 1833.26 135.935  22
 -12  -6  18 1393.35 115.222  19
 -12  -5  -8 47.7863 43.7749   9
 -12  -5  -8 104.108 62.0213  14
 -12  -5  -7 488.877 92.7149   9
 -12  -5  -7 244.198 92.3291  14
 -12  -5  -2 393.563 107.387   7
 -12  -5  -1 38.1326 91.8167  10
 -12  -5  -1-13.7483 93.5201   7
 -12  -5   0 4126.96 305.842   7
 -12  -5   0 4573.60 310.188  10
 -12  -5   0 3554.47 520.789   1
 -12  -5   1 585.886 149.793  10
 -12  -5   1 560.770 144.602   7
 -12  -5   1 784.912 281.772   1
 -12  -5   2 2702.40 259.497  14
 -12  -5   2 2631.71 457.565   1
 -12  -5   2 2600.58 505.995   8
 -12  -5   2 2843.76 260.526   7
 -12  -5   2 2333.80 243.931  10
 -12  -5   3 494.782 145.116  14
 -12  -5   3 847.567 172.759  10
 -12  -5   3 1031.39 343.473   8
 -12  -5   3 515.827 149.179   7
 -12  -5   3 577.079 255.316   1
 -12  -5   3 335.144 240.678  36
 -12  -5   4 17638.5 828.443  14
 -12  -5   4 16946.9 1299.05   8
 -12  -5   4 16895.8 835.482  10
 -12  -5   4 18978.0 859.208   7
 -12  -5   4 17155.6 1254.29   1
 -12  -5   4 19261.5 1310.32  36
 -12  -5   5 2371.57 228.794  14
 -12  -5   5 1793.19 398.795   8
 -12  -5   5 2465.95 256.152   7
 -12  -5   5 2423.85 249.047  10
 -12  -5   5 3032.35 505.156   1
 -12  -5   5 2503.15 415.987   2
 -12  -5   5 2374.64 442.076  36
 -12  -5   6 1000.15 152.050  14
 -12  -5   6 1070.94 184.071  10
 -12  -5   6 1295.51 337.364   8
 -12  -5   6 1010.27 297.067   2
 -12  -5   6 1320.65 339.024  36
 -12  -5   7 1504.11 170.191  14
 -12  -5   7 1236.20 345.453   1
 -12  -5   7 1598.04 360.899   2
 -12  -5   7 1549.26 211.446   7
 -12  -5   7 1263.83 311.231  36
 -12  -5   8 2257.10 209.663  17
 -12  -5   8 2601.66 464.289   2
 -12  -5   8 2691.20 471.198   1
 -12  -5   8 2847.25 255.578   7
 -12  -5   8 2884.96 269.140  10
 -12  -5   8 1857.48 385.796  36
 -12  -5   9 8388.76 832.578   1
 -12  -5   9 8877.13 866.285   2
 -12  -5   9 9853.72 532.260  10
 -12  -5   9 9257.85 518.880   7
 -12  -5   9 8959.65 484.274  17
 -12  -5  10 587.561 260.482   2
 -12  -5  10 888.716 289.233   1
 -12  -5  10 711.669 150.434   7
 -12  -5  10 871.612 162.372  10
 -12  -5  10 751.098 145.087  17
 -12  -5  11 4286.83 301.864   7
 -12  -5  11 4351.82 311.397  10
 -12  -5  11 4185.44 310.070  17
 -12  -5  12 874.189 152.351  22
 -12  -5  12 846.707 140.341  10
 -12  -5  12 835.587 132.096   7
 -12  -5  12 761.233 152.375  17
 -12  -5  13 963.052 157.844  34
 -12  -5  13 679.934 150.574  22
 -12  -5  13 737.434 120.986  10
 -12  -5  13 511.137 142.700  17
 -12  -5  14 6022.33 374.923  17
 -12  -5  14 6241.00 374.167  19
 -12  -5  14 5846.14 363.583  34
 -12  -5  14 6254.27 374.332  22
 -12  -5  15 273.887 104.191  19
 -12  -5  15 165.207 107.488  17
 -12  -5  15 457.943 112.351  34
 -12  -5  15 293.797 113.760  22
 -12  -5  16 98.8371 84.3733  19
 -12  -5  16 11.1079 95.4591  17
 -12  -5  16 9.52393 71.9820  34
 -12  -5  16 63.6164 87.3990  22
 -12  -5  17 147.326 82.2633  22
 -12  -5  17 201.846 72.9436  19
 -12  -5  18 487.935 82.6182  22
 -12  -5  18 378.267 60.5171  19
 -12  -4  -9 52.9720 60.6000  14
 -12  -4  -2 14658.2 679.505  10
 -12  -4  -2 15120.0 691.398   7
 -12  -4  -1 6974.93 715.250   1
 -12  -4  -1 7937.26 447.279  10
 -12  -4  -1 8621.26 465.453   7
 -12  -4   0 2749.23 459.929   1
 -12  -4   0 2847.62 254.672   7
 -12  -4   0 2710.50 244.696  10
 -12  -4   1 425.141 256.026   1
 -12  -4   1 311.147 129.679   7
 -12  -4   1 465.670 141.363  10
 -12  -4   2 3369.41 532.975   1
 -12  -4   2 3991.31 311.497   7
 -12  -4   2 4201.53 318.894  10
 -12  -4   3 64.9683 103.273  14
 -12  -4   3 208.896 229.182   8
 -12  -4   3 292.472 138.741  10
 -12  -4   3 172.459 123.463   7
 -12  -4   3 190.416 227.107   1
 -12  -4   3-67.7669 232.959  36
 -12  -4   4 1519.04 185.855  14
 -12  -4   4 1313.04 366.511   8
 -12  -4   4 1484.72 203.804   7
 -12  -4   4 1699.13 217.209  10
 -12  -4   4 1738.67 344.439   2
 -12  -4   4 1221.09 358.945   1
 -12  -4   4 1249.86 343.237  36
 -12  -4   5 2626.88 233.619  14
 -12  -4   5 2810.65 466.394   8
 -12  -4   5 2388.33 257.622  10
 -12  -4   5 2362.34 406.826   2
 -12  -4   5 2868.40 481.691  36
 -12  -4   6 8906.06 458.728  14
 -12  -4   6 8403.76 824.497   1
 -12  -4   6 7480.87 758.266   2
 -12  -4   6 8268.77 493.371   7
 -12  -4   6 8516.30 818.183  36
 -12  -4   7 8878.61 449.511  17
 -12  -4   7 8140.43 822.804   1
 -12  -4   7 9188.95 838.943   2
 -12  -4   7 7844.34 488.475   7
 -12  -4   7 8619.44 502.845  10
 -12  -4   7 7754.75 780.808  36
 -12  -4   8 386.955 111.803  17
 -12  -4   8 252.277 217.307   2
 -12  -4   8 374.251 223.660   1
 -12  -4   8 511.066 149.096  10
 -12  -4   8 419.193 137.023   7
 -12  -4   8 918.588 285.226  36
 -12  -4   9-28.5857 104.212  17
 -12  -4   9 60.4515 169.651   1
 -12  -4   9-64.9816 170.586   2
 -12  -4   9-16.1006 102.291   7
 -12  -4   9 49.6437 111.359  10
 -12  -4  10 15134.9 726.564  17
 -12  -4  10 14355.7 1086.01   1
 -12  -4  10 14951.1 1183.88   2
 -12  -4  10 16146.1 748.912  34
 -12  -4  10 15036.6 724.025   7
 -12  -4  10 15704.1 740.693  10
 -12  -4  11 7662.72 444.075   7
 -12  -4  11 9040.51 476.276  10
 -12  -4  11 8678.72 479.791  17
 -12  -4  12 3367.27 275.280  22
 -12  -4  12 2859.90 223.767   7
 -12  -4  12 2797.49 229.901  10
 -12  -4  12 2872.81 255.970  17
 -12  -4  13 3753.59 290.605  17
 -12  -4  13 3527.79 279.019  34
 -12  -4  13 3671.07 293.668  22
 -12  -4  14 5962.86 353.803  19
 -12  -4  14 5218.43 349.564  17
 -12  -4  14 5239.03 338.555  34
 -12  -4  14 5560.39 353.330  22
 -12  -4  15 1010.74 142.273  19
 -12  -4  15 957.664 155.989  17
 -12  -4  15 1206.92 130.283  18
 -12  -4  15 1050.32 146.543  34
 -12  -4  15 1410.79 168.007  22
 -12  -4  16 1173.18 131.616  19
 -12  -4  16 1334.03 161.471  17
 -12  -4  16 1034.72 131.620  34
 -12  -4  16 1383.74 155.174  22
 -12  -4  17 3902.46 216.543  19
 -12  -4  18 2141.09 144.932  22
 -12  -3 -10 6.04158 48.3297  14
 -12  -3  -3 1615.62 171.251  10
 -12  -3  -3 1581.93 177.582   7
 -12  -3  -2 3569.45 277.570   7
 -12  -3  -2 4035.00 283.783  10
 -12  -3  -1 1671.76 197.679   7
 -12  -3  -1 1672.12 200.057  10
 -12  -3  -1 1581.63 345.837   1
 -12  -3   0 38874.1 1596.32  10
 -12  -3   0 40639.7 1606.41   7
 -12  -3   0 37250.4 2042.59   1
 -12  -3   1 941.687 168.563   7
 -12  -3   1 1067.64 179.122  10
 -12  -3   1 1149.68 319.691   1
 -12  -3   2 5719.22 384.068  10
 -12  -3   2 5633.89 381.198   7
 -12  -3   2 5738.89 671.059   1
 -12  -3   2 4589.65 654.471  36
 -12  -3   3 15423.6 724.391  14
 -12  -3   3 14461.8 1134.31   8
 -12  -3   3 14999.4 748.520   7
 -12  -3   3 15699.2 755.692  10
 -12  -3   3 15062.1 1048.06   2
 -12  -3   3 14965.2 1168.04  36
 -12  -3   4 2344.07 218.792  14
 -12  -3   4 1978.34 410.630   8
 -12  -3   4 2221.48 244.687  10
 -12  -3   4 2044.53 229.254   7
 -12  -3   4 2376.78 460.259  36
 -12  -3   4 2029.67 386.133   2
 -12  -3   5 2242.02 204.161  14
 -12  -3   5 2536.54 436.391   2
 -12  -3   5 1672.57 400.874  36
 -12  -3   6 9718.37 853.072   2
 -12  -3   6 10212.1 898.849   1
 -12  -3   6 8819.13 523.820   7
 -12  -3   6 10199.8 547.630  10
 -12  -3   6 9667.55 882.997  36
 -12  -3   7 7413.84 419.569  17
 -12  -3   7 8394.54 807.799   2
 -12  -3   7 7433.39 781.882   1
 -12  -3   7 8087.07 470.831   7
 -12  -3   7 8216.83 477.408  10
 -12  -3   7 7469.51 764.323  36
 -12  -3   8 4099.04 291.309  17
 -12  -3   8 3519.82 517.740   1
 -12  -3   8 3582.07 543.892   2
 -12  -3   8 3705.28 300.013  10
 -12  -3   8 3761.34 303.723   7
 -12  -3   8 3869.27 535.252  36
 -12  -3   9 58.8772 98.0099  17
 -12  -3   9 65.6099 215.926   2
 -12  -3   9-58.5896 174.421   1
 -12  -3   9 128.957 111.992  10
 -12  -3   9 109.933 96.0962   7
 -12  -3   9 93.9365 119.352  34
 -12  -3  10 7807.84 458.395  17
 -12  -3  10 7285.04 730.588   1
 -12  -3  10 8039.79 457.109  10
 -12  -3  10 8135.29 452.332   7
 -12  -3  10 8776.17 479.955  34
 -12  -3  11 1291.17 189.338  17
 -12  -3  11 1236.19 167.396  10
 -12  -3  11 1463.39 165.667   7
 -12  -3  11 1119.65 174.892  34
 -12  -3  12 1503.08 194.262  17
 -12  -3  12 1078.16 142.486  10
 -12  -3  12 1516.51 197.284  22
 -12  -3  13 7503.20 439.858  22
 -12  -3  13 7261.41 431.253  17
 -12  -3  14 1449.44 185.475  22
 -12  -3  14 1212.61 165.279  19
 -12  -3  14 1292.16 177.368  17
 -12  -3  14 1349.28 168.787  34
 -12  -3  15 181.628 92.0772  19
 -12  -3  15 239.402 108.501  17
 -12  -3  15 195.041 94.8231  34
 -12  -3  16 1828.13 152.569  19
 -12  -3  16 1843.62 164.881  34
 -12  -3  17 4385.81 241.324  22
 -12  -3  17 3734.31 202.901  20
 -12  -3  18 2855.22 164.246  22
 -12  -2  -3 7592.41 419.575   7
 -12  -2  -3 7278.64 413.279  10
 -12  -2  -2 7529.64 434.039  10
 -12  -2  -2 7437.47 431.837   7
 -12  -2  -2 7287.15 708.544   1
 -12  -2  -1 1770.48 204.648  10
 -12  -2  -1 1277.39 189.496   7
 -12  -2  -1 1367.77 333.791   1
 -12  -2   0 17132.3 809.928   7
 -12  -2   0 17213.6 808.629  10
 -12  -2   1 30743.9 1293.33   7
 -12  -2   1 30310.0 1295.86  10
 -12  -2   2 37527.2 1545.87   7
 -12  -2   2 38540.4 1549.69  10
 -12  -2   2 37066.2 1891.26   2
 -12  -2   2 34529.6 2047.31  36
 -12  -2   3 875.498 146.891  14
 -12  -2   3 518.000 242.835   2
 -12  -2   3 880.410 268.469   8
 -12  -2   3 986.731 176.229   7
 -12  -2   3 731.426 158.321  10
 -12  -2   3 1075.81 347.886  36
 -12  -2   4 1643.30 367.180   2
 -12  -2   4 2309.10 231.653  10
 -12  -2   4 1447.97 381.551  36
 -12  -2   5 1605.54 357.353   2
 -12  -2   5 2137.42 224.299   7
 -12  -2   5 1807.95 385.172  36
 -12  -2   6 2568.33 216.477  17
 -12  -2   6 2449.54 444.854   2
 -12  -2   6 2627.16 249.606   7
 -12  -2   6 2564.89 250.038  10
 -12  -2   6 2602.35 467.271  36
 -12  -2   7 11005.8 540.688  17
 -12  -2   7 9836.12 899.325   2
 -12  -2   7 10410.4 569.059  10
 -12  -2   7 10555.1 568.979   7
 -12  -2   7 10166.5 907.089  36
 -12  -2   8 1377.10 175.674  17
 -12  -2   8 1238.64 334.509   1
 -12  -2   8 1158.51 341.299   2
 -12  -2   8 1496.46 193.583   7
 -12  -2   8 1333.39 190.784  10
 -12  -2   8 1375.18 191.768  34
 -12  -2   9 2453.82 233.655  17
 -12  -2   9 2206.74 416.213   1
 -12  -2   9 1976.68 415.772   2
 -12  -2   9 2028.31 217.175   7
 -12  -2   9 2134.37 224.999  10
 -12  -2   9 2532.23 242.747  34
 -12  -2  10 964.892 167.102  17
 -12  -2  10 527.060 217.878   1
 -12  -2  10 807.674 147.183  10
 -12  -2  10 980.618 149.102   7
 -12  -2  10 1064.43 174.381  34
 -12  -2  11 6566.48 398.266  17
 -12  -2  11 5862.53 353.616  10
 -12  -2  11 5629.13 344.980   7
 -12  -2  11 6383.17 719.094   2
 -12  -2  11 6026.18 386.200  34
 -12  -2  12 1915.73 217.436  22
 -12  -2  12 1759.51 207.434  17
 -12  -2  13 2703.00 249.621  17
 -12  -2  14 759.650 151.954  17
 -12  -2  14 614.607 122.449  19
 -12  -2  14 673.136 129.943  34
 -12  -2  15 81.5483 90.3064  22
 -12  -2  15 37.8424 76.2923  19
 -12  -2  15 78.6829 79.6786  34
 -12  -2  16 3364.65 227.177  22
 -12  -2  16 3233.79 219.430  34
 -12  -2  17 654.844 92.5581  22
 -12  -2  17 658.577 82.3138  20
 -12  -2  17 577.392 94.6525  17
 -12  -1  -4 8894.09 466.879  10
 -12  -1  -4 8777.58 461.178   7
 -12  -1  -3 1514.55 336.965   1
 -12  -1  -3 1641.43 188.110   7
 -12  -1  -3 1767.01 192.291  10
 -12  -1  -2 18332.3 831.070   7
 -12  -1  -2 17859.8 828.069  10
 -12  -1  -1 8642.84 495.742  10
 -12  -1  -1 8826.70 496.162   7
 -12  -1   0 26369.1 1140.68   7
 -12  -1   0 26489.0 1145.39  10
 -12  -1   1 42046.8 2066.22   2
 -12  -1   1 42236.3 1713.84   7
 -12  -1   1 42898.9 1722.72  10
 -12  -1   2 6480.73 663.917   2
 -12  -1   2 8126.18 467.009   7
 -12  -1   2 7569.01 459.589  10
 -12  -1   2 6912.81 779.683  36
 -12  -1   3 2877.09 447.361   2
 -12  -1   3 2441.21 250.663   7
 -12  -1   3 2537.87 250.283  10
 -12  -1   3 2083.55 371.733   8
 -12  -1   3 2196.20 451.128  36
 -12  -1   4 333.643 213.850   2
 -12  -1   4 130.973 225.238  36
 -12  -1   5 2016.04 185.371  17
 -12  -1   5 1336.05 342.035   2
 -12  -1   5 1556.17 204.461   7
 -12  -1   5 2005.90 218.583  10
 -12  -1   5 1810.40 410.691  36
 -12  -1   6 4225.07 291.240  17
 -12  -1   6 4156.85 567.799   2
 -12  -1   6 4533.46 330.621   7
 -12  -1   6 4256.34 321.776  10
 -12  -1   6 3647.24 555.377  36
 -12  -1   7 1086.01 159.522  17
 -12  -1   7 1437.75 364.377   2
 -12  -1   7 1187.82 182.350  10
 -12  -1   7 1771.04 206.199   7
 -12  -1   7 1340.10 177.904  34
 -12  -1   7 822.706 284.306  36
 -12  -1   8 330.502 121.391  16
 -12  -1   8 235.583 111.706  17
 -12  -1   8 128.904 202.472   2
 -12  -1   8 392.194 123.949   7
 -12  -1   8 330.966 118.481  10
 -12  -1   8 196.765 123.330  34
 -12  -1   9 640.098 148.915  16
 -12  -1   9 829.852 156.192  17
 -12  -1   9 435.791 217.768   1
 -12  -1   9 772.689 145.308  10
 -12  -1   9 825.260 149.964   7
 -12  -1   9 834.942 169.378  34
 -12  -1  10 2632.21 241.971  16
 -12  -1  10 2552.60 249.367  17
 -12  -1  10 2777.77 471.701   2
 -12  -1  10 2596.54 227.456  10
 -12  -1  10 2459.93 220.884   7
 -12  -1  10 1861.69 222.160  34
 -12  -1  11 1409.46 187.431  17
 -12  -1  11 1162.02 180.224  16
 -12  -1  11 1084.93 175.071  34
 -12  -1  12 1829.08 219.628  17
 -12  -1  12 2094.32 221.845  34
 -12  -1  13 11.3447 79.5975  26
 -12  -1  13-43.3233 108.181  22
 -12  -1  13-58.7076 108.979  17
 -12  -1  14 1319.54 166.239  22
 -12  -1  14 1200.75 141.337  19
 -12  -1  14 1389.24 184.164  17
 -12  -1  14 1187.11 159.677  34
 -12  -1  15 1423.03 157.358  22
 -12  -1  15 1277.81 149.748  34
 -12  -1  16 176.064 75.8089  22
 -12  -1  16 325.334 94.4397  17
 -12  -1  16 259.077 79.4567  34
 -12  -1  17 1202.26 105.989  22
 -12  -1  17 1252.10 106.013  20
 -12  -1  17 1248.65 114.670  17
 -12   0  -5 7488.20 410.965  10
 -12   0  -4 3112.00 249.673   7
 -12   0  -4 3160.35 259.255  10
 -12   0  -3 29.3164 98.6476   7
 -12   0  -2 10526.1 554.023   7
 -12   0  -2 10576.7 559.316  10
 -12   0  -1 80472.7 2987.49   7
 -12   0  -1 77103.3 2986.09  10
 -12   0   0 47395.5 2183.42   2
 -12   0   0 44934.2 1795.48   7
 -12   0   0 44015.2 1797.59  10
 -12   0   1 500.193 211.658   2
 -12   0   1 600.499 151.410  10
 -12   0   1 690.953 154.630   7
 -12   0   2 5548.98 603.772   2
 -12   0   2 5332.82 374.179   7
 -12   0   2 5356.45 375.053  10
 -12   0   3 13385.8 984.808   2
 -12   0   3 12104.2 1027.93  36
 -12   0   4 4639.59 591.877   2
 -12   0   4 4949.42 646.665  36
 -12   0   4 4942.14 345.521  10
 -12   0   4 4173.86 325.584   7
 -12   0   5 175.715 209.850   2
 -12   0   5 517.640 294.428  36
 -12   0   5 362.289 131.216  10
 -12   0   5 313.762 128.484   7
 -12   0   6 3864.94 287.614  34
 -12   0   6 3863.23 569.441  36
 -12   0   6 3519.85 518.015   2
 -12   0   6 4097.22 307.831   7
 -12   0   6 4044.53 309.135  10
 -12   0   6 3603.62 265.645  16
 -12   0   7 8097.16 460.279  34
 -12   0   7 8331.99 807.647   2
 -12   0   7 8289.60 469.527  10
 -12   0   7 8297.97 473.883   7
 -12   0   7 7757.23 438.484  16
 -12   0   8 2380.52 234.568  34
 -12   0   8 2228.36 226.860   7
 -12   0   8 2464.75 236.740  10
 -12   0   8 2108.10 214.984  16
 -12   0   8 2885.50 249.044  17
 -12   0   9 1870.44 210.231  34
 -12   0   9 1896.50 410.662   2
 -12   0   9 1980.15 198.739   7
 -12   0   9 1656.83 192.476  10
 -12   0   9 2064.88 223.004  17
 -12   0   9 2015.08 213.163  16
 -12   0  10 6740.41 408.384  34
 -12   0  10 5797.20 697.707   2
 -12   0  10 5799.73 358.673   7
 -12   0  10 6532.61 368.011  10
 -12   0  10 5872.68 392.689  16
 -12   0  10 6742.08 412.231  17
 -12   0  11-63.3376 117.571  16
 -12   0  11 31.6164 116.324  17
 -12   0  11 30.6828 115.927  34
 -12   0  12 1499.73 165.740  26
 -12   0  12 1483.47 197.037  22
 -12   0  12 1572.14 199.148  17
 -12   0  12 1340.25 190.125  16
 -12   0  12 1265.04 178.010  34
 -12   0  13 423.455 125.349  22
 -12   0  13 470.739 111.719  26
 -12   0  13 347.424 129.561  16
 -12   0  13 556.019 115.362  19
 -12   0  13 612.359 145.073  17
 -12   0  14 1175.94 147.373  26
 -12   0  14 1461.53 163.799  22
 -12   0  15 4804.67 288.363  22
 -12   0  15 4699.93 290.363  34
 -12   0  16 2569.30 173.107  22
 -12   0  16 2960.90 196.425  17
 -12   0  17 589.146 71.9709  20
 -12   1  -5 8675.39 471.444  10
 -12   1  -5 8910.40 464.478   7
 -12   1  -4 4278.98 298.675   7
 -12   1  -4 4439.01 314.935  10
 -12   1  -3 30776.1 1303.06   7
 -12   1  -3 32408.5 1320.77  10
 -12   1  -2 5669.83 385.494  10
 -12   1  -2 6117.38 384.833   7
 -12   1  -1 20486.0 1209.40   2
 -12   1  -1 17546.1 862.622  10
 -12   1  -1 19784.5 876.980   7
 -12   1   0 33227.3 1767.06   2
 -12   1   0 33844.9 1400.07   7
 -12   1   0 34041.4 1406.51  10
 -12   1   0 31475.3 1904.60  36
 -12   1   1 90160.3 3792.99   2
 -12   1   1 90167.3 3335.98   7
 -12   1   1 85351.4 3330.16  10
 -12   1   1 93282.4 4008.07  36
 -12   1   2 74439.9 3086.20   2
 -12   1   2 64296.6 2555.90   7
 -12   1   3 18529.3 1181.75   2
 -12   1   3 15737.1 780.248  10
 -12   1   4 3798.76 546.533   2
 -12   1   4 3562.41 299.081   7
 -12   1   4 3822.83 309.196  10
 -12   1   4 4137.86 280.160  34
 -12   1   5 15582.4 1120.10   2
 -12   1   5 13759.1 691.553  10
 -12   1   5 14498.3 704.585   7
 -12   1   5 14251.7 1121.12  36
 -12   1   5 13837.6 664.760  34
 -12   1   6 7274.11 406.469  16
 -12   1   6 7786.10 775.293   2
 -12   1   6 6681.16 426.507   7
 -12   1   6 7160.00 434.342  10
 -12   1   6 8241.36 437.392  34
 -12   1   6 5828.19 708.627  36
 -12   1   7 1047.80 160.639  16
 -12   1   7 1137.32 167.190  10
 -12   1   7 843.160 158.022   7
 -12   1   7 961.785 156.922  34
 -12   1   8 1769.91 202.733  16
 -12   1   8 1603.39 376.224   2
 -12   1   8 1505.63 185.258   7
 -12   1   8 2120.14 207.796  10
 -12   1   8 1826.15 203.244  34
 -12   1   9 2553.98 243.438  17
 -12   1   9 2118.75 233.541  16
 -12   1   9 2064.33 422.866   2
 -12   1   9 2203.95 208.250   7
 -12   1   9 2306.51 211.960  10
 -12   1   9 2753.72 247.982  34
 -12   1  10 4272.49 317.055  34
 -12   1  10 4074.13 566.604   2
 -12   1  10 4467.03 329.433  17
 -12   1  10 3998.13 308.231  16
 -12   1  11-31.2494 114.974  16
 -12   1  11-46.9186 117.157  17
 -12   1  11 30.1909 108.008  34
 -12   1  11 60.8572 87.0871  26
 -12   1  12 341.427 134.911  17
 -12   1  12 404.939 129.626  16
 -12   1  12 284.544 123.045  22
 -12   1  12 384.705 113.394  26
 -12   1  12 645.721 147.247  34
 -12   1  13 4267.48 289.544  26
 -12   1  13 5212.21 319.078  22
 -12   1  13 5162.97 335.958  16
 -12   1  14 354.496 100.094  26
 -12   1  14 300.415 102.346  22
 -12   1  14 282.921 108.398  17
 -12   1  15 436.473 87.7295  22
 -12   1  15 392.886 87.8586  26
 -12   1  15 447.937 98.4856  17
 -12   1  15 425.100 96.7345  34
 -12   1  16 1325.08 121.300  17
 -12   2  -6 702.090 137.539  10
 -12   2  -5 3385.46 282.073  10
 -12   2  -5 4399.51 293.570   7
 -12   2  -4 10436.5 560.445  10
 -12   2  -4 11048.3 559.760   7
 -12   2  -3 14047.3 681.250  10
 -12   2  -3 12936.9 656.305   7
 -12   2  -2 11298.1 872.060   2
 -12   2  -2 11469.1 602.068  10
 -12   2  -2 11353.9 595.081   7
 -12   2  -1 3688.79 502.068   2
 -12   2  -1 4787.36 344.767  10
 -12   2  -1 4624.67 336.154   7
 -12   2  -1 5215.87 664.397  36
 -12   2   0 39633.6 1973.74   2
 -12   2   0 37629.5 1556.12  10
 -12   2   0 37887.6 1552.64   7
 -12   2   0 37488.1 2098.41  36
 -12   2   1 4089.24 518.000   2
 -12   2   1 4251.05 320.129  10
 -12   2   1 3679.35 302.902   7
 -12   2   1 3525.48 247.230  34
 -12   2   1 3942.13 579.868  36
 -12   2   2 36650.2 1914.20   2
 -12   2   2 36100.0 1993.11  36
 -12   2   2 34792.9 1382.80  34
 -12   2   3 14328.6 1041.10   2
 -12   2   3 13114.7 681.789  10
 -12   2   3 12785.8 674.700   7
 -12   2   3 12756.6 1057.56  36
 -12   2   3 15029.3 644.516  34
 -12   2   4 4213.90 584.741   2
 -12   2   4 4355.28 320.851  10
 -12   2   4 4171.75 319.427   7
 -12   2   4 4087.74 284.983  34
 -12   2   5 2340.96 210.260  16
 -12   2   5 3067.34 488.473   2
 -12   2   5 2620.61 245.299  10
 -12   2   5 2486.26 237.202   7
 -12   2   5 2154.67 217.627  34
 -12   2   6 2188.91 211.607  16
 -12   2   6 2399.33 234.430   7
 -12   2   6 2096.31 219.698  10
 -12   2   6 2576.13 231.877  34
 -12   2   7 399.816 119.400  16
 -12   2   7 251.193 241.747   2
 -12   2   7 397.697 119.593  10
 -12   2   7 488.646 137.947   7
 -12   2   7 409.152 130.470  34
 -12   2   8 6270.76 398.069  16
 -12   2   8 5666.03 689.407   2
 -12   2   8 6551.89 383.382  10
 -12   2   8 6834.11 396.566   7
 -12   2   8 6697.44 409.144  34
 -12   2   9 3144.21 271.469  16
 -12   2   9 3270.09 249.447   7
 -12   2   9 3422.26 278.112  34
 -12   2   9 3410.41 510.508   2
 -12   2  10 8462.73 482.782  16
 -12   2  10 9236.57 501.751  17
 -12   2  10 8848.61 487.057  34
 -12   2  10 7790.45 435.314  26
 -12   2  11 655.966 157.551  17
 -12   2  11 366.215 128.775  16
 -12   2  11 529.011 119.644  26
 -12   2  11 501.341 135.235  34
 -12   2  12 4850.89 302.963  26
 -12   2  12 4603.78 308.438  22
 -12   2  12 5033.44 332.824  16
 -12   2  12 4533.91 316.014  34
 -12   2  13 273.659 97.7102  26
 -12   2  13 272.876 98.0340  22
 -12   2  13 457.468 130.756  16
 -12   2  13 252.673 117.391  17
 -12   2  13 298.283 111.480  34
 -12   2  14 663.044 110.914  26
 -12   2  14 583.466 99.9363  22
 -12   2  14 911.630 133.045  17
 -12   2  14 616.993 126.652  16
 -12   2  15 824.298 105.777  26
 -12   2  15 1056.65 116.768  17
 -12   2  15 878.920 108.835  34
 -12   2  16 142.154 61.6058  20
 -12   2  16 167.255 47.9710  17
 -12   3  -7 2008.98 193.605  10
 -12   3  -6 9441.58 506.779  10
 -12   3  -6 9761.62 494.357   7
 -12   3  -5 6191.14 390.098  10
 -12   3  -5 6159.55 375.898   7
 -12   3  -4 13095.0 632.046   7
 -12   3  -4 12090.1 632.429  10
 -12   3  -3 5796.57 381.568  10
 -12   3  -3 5380.50 362.101   7
 -12   3  -2 15920.5 1241.18  15
 -12   3  -2 17932.6 841.189  10
 -12   3  -2 17976.5 833.426   7
 -12   3  -2 17922.6 1294.74  36
 -12   3  -1 74596.2 3446.23  15
 -12   3  -1 74661.0 3266.77   2
 -12   3  -1 72723.3 2801.35  10
 -12   3  -1 72269.1 2794.45   7
 -12   3  -1 76867.9 3437.97  36
 -12   3   0 5019.63 673.086  15
 -12   3   0 4619.70 571.028   2
 -12   3   0 5315.26 369.760  10
 -12   3   0 4650.16 352.449   7
 -12   3   0 4700.29 634.714  36
 -12   3   1 3256.90 544.899  15
 -12   3   1 3613.38 489.655   2
 -12   3   1 2427.76 249.887   7
 -12   3   1 2198.94 435.582  36
 -12   3   2 3124.00 483.348   2
 -12   3   2 2752.21 265.807  10
 -12   3   2 3184.57 230.396  34
 -12   3   2 3221.61 522.366  36
 -12   3   3 4969.54 666.015  15
 -12   3   3 4416.74 590.494   2
 -12   3   3 4443.65 329.650  10
 -12   3   3 4632.99 338.086   7
 -12   3   3 3352.65 548.045  36
 -12   3   3 5026.67 301.206  34
 -12   3   4 15970.1 1221.84  15
 -12   3   4 18779.9 1227.72   2
 -12   3   4 16202.4 779.772  10
 -12   3   4 16388.6 783.369   7
 -12   3   4 16276.2 739.935  34
 -12   3   4 16950.9 1224.03  36
 -12   3   5 1399.59 173.282  16
 -12   3   5 1808.36 208.326   7
 -12   3   5 1580.84 196.977  10
 -12   3   5 1657.53 183.613  34
 -12   3   6 1370.35 170.316  16
 -12   3   6 1239.36 323.200   2
 -12   3   6 1275.65 181.007  10
 -12   3   6 1347.14 185.128   7
 -12   3   6 1670.18 192.106  34
 -12   3   7 290.274 111.285  16
 -12   3   7 187.625 215.309   2
 -12   3   7 417.690 116.224  10
 -12   3   7 326.131 118.301   7
 -12   3   7 423.111 125.962  34
 -12   3   8 5572.32 361.439  16
 -12   3   8 5125.09 325.738  10
 -12   3   8 5281.11 339.066   7
 -12   3   8 5034.02 351.572  34
 -12   3   8 6347.94 690.391   2
 -12   3   9 8597.48 482.751  34
 -12   3   9 8482.74 448.570  26
 -12   3   9 9624.06 860.260   2
 -12   3   9 8381.16 484.514  16
 -12   3  10 4301.00 312.199  34
 -12   3  10 4047.98 314.647  16
 -12   3  10 4226.43 285.259  26
 -12   3  11 127.927 103.739  34
 -12   3  11 132.216 117.607  16
 -12   3  11 104.887 93.9190  22
 -12   3  11 158.600 93.8768  26
 -12   3  12 1217.36 165.864  34
 -12   3  12 1265.47 173.038  16
 -12   3  12 1379.17 177.415  17
 -12   3  12 1228.72 153.039  26
 -12   3  12 1141.17 145.238  22
 -12   3  13-92.0828 90.6504  34
 -12   3  13 92.3232 84.5482  26
 -12   3  13 26.4620 66.6550  22
 -12   3  13-12.0152 93.8720  16
 -12   3  13 137.112 95.5286  17
 -12   3  14 128.405 74.8234  26
 -12   3  14 239.042 93.4650  16
 -12   3  14 227.695 86.9296  17
 -12   3  15 858.003 95.0168  17
 -12   3  15 913.014 97.1097  26
 -12   4  -7 7971.12 442.538  10
 -12   4  -6 6129.87 361.299   7
 -12   4  -6 5228.20 356.467  10
 -12   4  -5 5268.81 364.947  10
 -12   4  -5 5707.79 356.639   7
 -12   4  -4 782.857 318.886  15
 -12   4  -4 1085.90 181.961  10
 -12   4  -4 928.352 166.620   7
 -12   4  -4 868.263 312.642  36
 -12   4  -3 22183.8 1485.01  15
 -12   4  -3 21776.9 1468.95  36
 -12   4  -3 23582.4 1021.16   7
 -12   4  -3 22945.9 1027.67  10
 -12   4  -2 61009.0 2901.97  12
 -12   4  -2 64156.5 3124.28  15
 -12   4  -2 64723.9 3092.29  36
 -12   4  -2 67093.7 2519.94  10
 -12   4  -2 64529.9 2503.48   7
 -12   4  -1 20595.5 1309.33  12
 -12   4  -1 20006.7 1411.65  15
 -12   4  -1 20303.1 1389.52  36
 -12   4  -1 20877.5 954.498  10
 -12   4  -1 21668.2 956.089   7
 -12   4   0 789.313 280.601  12
 -12   4   0 139.214 250.027  15
 -12   4   0 735.593 164.906   7
 -12   4   0 959.739 348.441  36
 -12   4   1 1548.54 374.702   2
 -12   4   1 815.878 166.218  10
 -12   4   1 1148.39 330.676  36
 -12   4   2 7032.03 813.565  15
 -12   4   2 8226.70 782.646   2
 -12   4   2 7383.32 465.091  10
 -12   4   2 7992.97 476.674   7
 -12   4   2 9583.97 861.859  36
 -12   4   2 8496.62 420.745  34
 -12   4   3 2289.23 471.574  15
 -12   4   3 2790.37 462.518   2
 -12   4   3 3133.53 270.723  10
 -12   4   3 2642.47 255.353   7
 -12   4   3 2760.11 498.507  36
 -12   4   3 2634.31 217.992  34
 -12   4   4 411.480 272.396  15
 -12   4   4 215.880 98.7191  16
 -12   4   4 444.086 126.354  10
 -12   4   4 328.012 132.640   7
 -12   4   4 290.760 109.161  34
 -12   4   5 2849.19 240.477  16
 -12   4   5 2755.30 496.789  15
 -12   4   5 2879.12 486.321   2
 -12   4   5 3254.75 265.015  10
 -12   4   5 2897.52 257.208   7
 -12   4   5 3187.89 246.554  34
 -12   4   6 1808.33 195.029  16
 -12   4   6 1419.64 362.110   2
 -12   4   6 2005.33 203.402  10
 -12   4   6 1641.62 198.211   7
 -12   4   6 1517.49 186.797  34
 -12   4   7 6699.83 411.705  16
 -12   4   7 6675.92 400.229   7
 -12   4   7 6928.26 391.099  10
 -12   4   7 5974.92 691.451   2
 -12   4   7 6917.93 409.552  34
 -12   4   8-120.933 179.988   2
 -12   4   8 30.1804 107.973  16
 -12   4   8-48.6031 86.1031  26
 -12   4   8 50.1508 79.6607   7
 -12   4   8-59.3766 109.234  34
 -12   4   9 1747.10 200.745  34
 -12   4   9 2046.25 215.763  16
 -12   4   9 1830.59 186.526  26
 -12   4  10 1565.74 190.567  34
 -12   4  10 1832.96 202.613  16
 -12   4  10 1631.01 175.393  26
 -12   4  11 2089.19 205.423  34
 -12   4  11 2059.98 210.556  16
 -12   4  11 2198.06 191.646  26
 -12   4  12 12.1282 88.4296  34
 -12   4  12-32.4721 77.4451  26
 -12   4  12-8.89106 69.4629  22
 -12   4  12-12.5587 99.6870  16
 -12   4  12 48.1707 89.4170  17
 -12   4  13 1238.22 139.086  26
 -12   4  13 1349.71 150.021  34
 -12   4  13 1743.37 161.005  17
 -12   4  13 1404.40 160.140  16
 -12   4  14 462.367 83.9708  26
 -12   4  14 560.081 89.0017  17
 -12   5  -8 23003.6 978.100  10
 -12   5  -7 3570.77 258.320   7
 -12   5  -7 3448.25 272.791  10
 -12   5  -7 2768.81 490.445  36
 -12   5  -6 818.864 155.299  10
 -12   5  -6 426.057 128.533   7
 -12   5  -6 704.393 284.913  36
 -12   5  -5 2320.38 448.328  15
 -12   5  -5 2997.94 251.517   7
 -12   5  -5 2730.25 254.355  10
 -12   5  -5 1864.13 414.105  36
 -12   5  -4 5217.22 662.640  15
 -12   5  -4 4482.27 607.076  36
 -12   5  -4 4655.71 348.767  10
 -12   5  -4 5195.92 350.266   7
 -12   5  -3 11843.3 948.838  12
 -12   5  -3 10743.1 1014.48  15
 -12   5  -3 13357.9 1052.44  36
 -12   5  -3 13222.1 671.058  10
 -12   5  -3 13039.0 655.903   7
 -12   5  -2 3234.19 503.664  12
 -12   5  -2 3469.96 572.130  15
 -12   5  -2 3725.39 549.309  36
 -12   5  -2 3912.25 310.407   7
 -12   5  -2 4504.93 334.204  10
 -12   5  -1 2871.03 471.740  12
 -12   5  -1 3438.96 572.878  15
 -12   5  -1 3518.97 533.959  36
 -12   5  -1 3034.57 280.119   7
 -12   5  -1 3533.78 298.368  10
 -12   5   0 13175.3 1027.07  12
 -12   5   0 11035.6 1027.09  15
 -12   5   0 13178.9 668.065   7
 -12   5   0 13243.9 1055.50  36
 -12   5   1 1556.55 391.321  12
 -12   5   1 1838.49 221.626  10
 -12   5   1 2391.52 433.081  36
 -12   5   2 2599.54 511.431  15
 -12   5   2 3641.48 539.337   2
 -12   5   2 3193.95 283.612  10
 -12   5   2 3291.21 283.178   7
 -12   5   2 3734.47 552.807  36
 -12   5   2 3509.67 243.113  34
 -12   5   3 2510.58 481.226  15
 -12   5   3 3188.97 277.349   7
 -12   5   3 3397.47 274.587  10
 -12   5   3 2823.24 227.255  34
 -12   5   4 16098.5 1221.56  15
 -12   5   4 16580.3 731.199  16
 -12   5   4 17391.0 1206.29   2
 -12   5   4 15841.3 757.977  10
 -12   5   4 15201.9 761.734   7
 -12   5   4 16417.9 732.693  34
 -12   5   5 4649.28 305.795  16
 -12   5   5 3459.71 553.428  15
 -12   5   5 4352.32 596.627   2
 -12   5   5 4471.43 321.151   7
 -12   5   5 4055.81 301.386  10
 -12   5   5 4397.71 302.605  34
 -12   5   6 713.277 137.926  16
 -12   5   6 668.815 130.282  10
 -12   5   6 655.358 135.212   7
 -12   5   6 669.916 257.521   2
 -12   5   6 758.795 142.896  34
 -12   5   7 417.694 251.287   2
 -12   5   7 162.207 116.346  16
 -12   5   7 193.255 93.0981  26
 -12   5   7 228.635 106.988   7
 -12   5   7 173.364 115.783  34
 -12   5   8 9836.21 527.815  34
 -12   5   8 10598.9 546.269  16
 -12   5   8 10132.7 510.326  26
 -12   5   9 11989.3 601.728  34
 -12   5   9 12652.5 615.849  16
 -12   5   9 11874.8 579.359  26
 -12   5  10 952.469 157.026  34
 -12   5  10 1190.01 170.060  16
 -12   5  10 1190.28 154.771  26
 -12   5  10 898.000 136.685  22
 -12   5  11 2833.21 231.160  34
 -12   5  11 2664.48 215.275  26
 -12   5  11 3006.26 243.136  16
 -12   5  11 2910.28 236.878  17
 -12   5  12 2480.29 193.254  26
 -12   5  12 2446.53 203.542  34
 -12   5  12 2153.56 191.236  17
 -12   5  12 2528.31 211.389  16
 -12   5  13 2745.73 192.053  17
 -12   5  13 2918.67 208.241  16
 -12   5  13 3148.64 201.792  26
 -12   5  14 121.523 52.8460  26
 -12   5  14 151.551 47.2775  17
 -12   6  -9 84.3903 87.1336  10
 -12   6  -8 2987.14 251.437  10
 -12   6  -7 3018.59 261.907  10
 -12   6  -7 2840.83 239.180   7
 -12   6  -6 2901.32 492.571  15
 -12   6  -6 3268.16 266.827   7
 -12   6  -6 3133.25 269.046  10
 -12   6  -6 2410.44 448.372  36
 -12   6  -5 928.368 318.761  15
 -12   6  -5 1460.85 344.618  36
 -12   6  -5 1585.09 195.991   7
 -12   6  -5 1099.30 184.775  10
 -12   6  -4 12959.9 1012.93  12
 -12   6  -4 13277.0 1092.59  15
 -12   6  -4 12506.7 1013.79  36
 -12   6  -4 12427.1 665.636  10
 -12   6  -4 13650.8 669.444   7
 -12   6  -3 13407.5 1055.17  12
 -12   6  -3 14001.0 1156.84  15
 -12   6  -3 14519.4 1098.42  36
 -12   6  -3 14471.4 718.347   7
 -12   6  -3 15016.7 739.083  10
 -12   6  -2 18739.5 1298.14  12
 -12   6  -2 20106.8 1402.67  15
 -12   6  -2 19346.5 1310.63  36
 -12   6  -2 19049.5 908.235  10
 -12   6  -2 20145.1 910.188   7
 -12   6  -1 5069.84 631.565  12
 -12   6  -1 4577.23 655.069  15
 -12   6  -1 5259.88 653.222  36
 -12   6  -1 5867.20 386.547   7
 -12   6   0 6576.89 706.438  36
 -12   6   0 6196.37 404.213  10
 -12   6   0 5252.41 661.123  12
 -12   6   1 3083.56 522.819  12
 -12   6   1 2927.81 534.735  15
 -12   6   1 3701.23 303.588  10
 -12   6   1 3520.86 299.135   7
 -12   6   1 3528.09 531.638  36
 -12   6   2 10409.2 992.278  15
 -12   6   2 11326.4 609.598  10
 -12   6   2 12676.6 630.532   7
 -12   6   3 7413.09 815.674  15
 -12   6   3 7428.60 399.760  16
 -12   6   3 7325.63 754.823   2
 -12   6   3 7300.77 435.743  10
 -12   6   3 7204.56 443.699   7
 -12   6   3 6842.35 388.800  34
 -12   6   4 1396.89 169.611  16
 -12   6   4 1295.99 366.631  15
 -12   6   4 1008.12 162.254  10
 -12   6   4 1037.81 174.871   7
 -12   6   4 1036.93 328.338   2
 -12   6   4 1110.34 156.065  34
 -12   6   5 907.596 315.341   2
 -12   6   5 1241.19 339.941  15
 -12   6   5 1369.53 174.856  16
 -12   6   5 1284.68 153.292  26
 -12   6   5 1300.75 165.491  10
 -12   6   5 1387.52 186.148   7
 -12   6   5 1399.02 168.798  34
 -12   6   6 2425.84 442.120   2
 -12   6   6 3102.79 253.004  16
 -12   6   6 2880.11 225.444  26
 -12   6   6 2595.42 235.596   7
 -12   6   6 2605.48 233.795  34
 -12   6   7 2412.00 232.038  16
 -12   6   7 2192.96 197.712  26
 -12   6   7 2126.36 201.625   7
 -12   6   7 2419.31 227.201  34
 -12   6   8 7654.31 438.358  34
 -12   6   8 8195.51 452.394  16
 -12   6   8 7732.96 422.958  26
 -12   6   9 567.494 131.094  34
 -12   6   9 543.665 136.588  16
 -12   6   9 494.864 114.258  26
 -12   6   9 407.810 98.8091  22
 -12   6  10 1181.60 160.068  34
 -12   6  10 777.125 151.623  16
 -12   6  10 1198.45 148.300  26
 -12   6  11 582.803 118.030  34
 -12   6  11 770.435 124.694  26
 -12   6  11 621.314 126.310  16
 -12   6  11 774.241 123.325  17
 -12   6  12 1978.70 174.425  16
 -12   6  12 1892.31 162.188  17
 -12   6  12 2271.94 171.837  26
 -12   6  13 973.961 96.9530  17
 -12   6  13 882.629 101.944  26
 -12   7 -10 3281.75 234.060  10
 -12   7  -9 4983.09 322.479  10
 -12   7  -8 88.6170 104.691  10
 -12   7  -8 74.0834 84.9236   7
 -12   7  -7 415.512 141.653  10
 -12   7  -7 816.942 148.116   7
 -12   7  -6 487.084 145.698  10
 -12   7  -6 550.850 142.201   7
 -12   7  -5 8074.66 799.687  12
 -12   7  -5 8109.95 851.228  15
 -12   7  -5 8320.30 790.150  36
 -12   7  -5 9380.20 523.782  10
 -12   7  -5 8666.63 494.597   7
 -12   7  -4 2412.28 447.858  12
 -12   7  -4 2312.19 494.209  15
 -12   7  -4 3057.88 478.064  36
 -12   7  -4 3294.52 283.789   7
 -12   7  -4 3660.19 300.999  10
 -12   7  -3 3743.87 556.776  12
 -12   7  -3 3577.78 578.120  15
 -12   7  -3 3318.44 503.554  36
 -12   7  -3 3487.26 304.719  10
 -12   7  -3 4040.13 313.999   7
 -12   7  -2 12965.3 1069.31  12
 -12   7  -2 11907.4 1080.36  15
 -12   7  -2 13327.7 1028.02  36
 -12   7  -2 13264.0 675.013   7
 -12   7  -1 13199.6 1060.36  12
 -12   7  -1 10189.7 1025.18  15
 -12   7  -1 13031.2 1007.10  36
 -12   7  -1 12525.4 651.666  10
 -12   7  -1 12194.5 647.260   7
 -12   7   0 5029.03 636.354  36
 -12   7   0 5461.22 379.544  10
 -12   7   1 215.988 267.322  15
 -12   7   1-52.0091 120.491   7
 -12   7   1 300.156 128.237  10
 -12   7   1 273.411 262.704  12
 -12   7   2 7559.75 847.225  15
 -12   7   2 9561.62 467.400  16
 -12   7   2 8658.51 834.186   2
 -12   7   2 9405.02 513.370  10
 -12   7   2 8719.23 516.425   7
 -12   7   3 5724.48 720.978  15
 -12   7   3 7041.07 387.504  16
 -12   7   3 6754.94 409.727  10
 -12   7   3 6604.95 421.959   7
 -12   7   3 5919.24 692.583   2
 -12   7   3 6613.56 372.813  34
 -12   7   4 5177.18 626.340   2
 -12   7   4 4291.21 600.994  15
 -12   7   4 4324.63 305.735  16
 -12   7   4 4751.10 295.566  26
 -12   7   4 4856.78 337.793   7
 -12   7   4 4156.73 303.075  10
 -12   7   4 4398.98 294.220  34
 -12   7   5 1989.27 412.891   2
 -12   7   5 1451.62 356.250  15
 -12   7   5 2203.57 214.341  16
 -12   7   5 1996.42 193.353  26
 -12   7   5 2097.12 216.801   7
 -12   7   5 2224.80 199.301  10
 -12   7   5 2154.64 203.031  34
 -12   7   6-42.6722 95.7214  16
 -12   7   6-61.6306 89.0371  26
 -12   7   6 26.2330 88.2682   7
 -12   7   6 68.0266 95.4552  34
 -12   7   7 8237.34 450.954  34
 -12   7   7 7982.13 455.421  16
 -12   7   7 8120.12 431.458  26
 -12   7   8 330.306 112.711  34
 -12   7   8 439.557 134.820  16
 -12   7   8 385.367 109.585  26
 -12   7   8 329.401 85.8257  22
 -12   7   9 1068.43 153.024  34
 -12   7   9 1558.28 182.563  16
 -12   7   9 1430.35 162.794  26
 -12   7  10 730.036 127.734  34
 -12   7  10 503.905 111.792  26
 -12   7  10 646.354 122.349  17
 -12   7  10 486.558 123.896  16
 -12   7  11 1045.98 130.353  26
 -12   7  11 1236.50 134.709  17
 -12   7  11 1187.90 145.310  16
 -12   7  12 1529.78 138.857  16
 -12   7  12 1412.15 121.379  17
 -12   7  12 1609.69 133.509  26
 -12   8 -10 4952.44 307.860  10
 -12   8  -9 3619.98 272.509  10
 -12   8  -8 3798.55 300.176  10
 -12   8  -8 3910.84 277.985   7
 -12   8  -7 4628.22 337.144  10
 -12   8  -7 4787.04 326.961   7
 -12   8  -6 5603.18 665.871  12
 -12   8  -6 6999.39 414.389   7
 -12   8  -6 4622.92 650.674  15
 -12   8  -5 8115.55 805.106  12
 -12   8  -5 7587.11 454.707   7
 -12   8  -5 6695.70 778.258  15
 -12   8  -4 3540.39 549.077  12
 -12   8  -4 3001.92 548.083  15
 -12   8  -4 3384.56 295.580   7
 -12   8  -3 5012.39 657.033  12
 -12   8  -3 4591.73 666.232  15
 -12   8  -3 5005.16 592.993  36
 -12   8  -3 5939.71 392.843   7
 -12   8  -2 3254.48 537.898  12
 -12   8  -2 4028.40 525.989  36
 -12   8  -2 4479.83 339.603   7
 -12   8  -1 4322.90 335.448  10
 -12   8  -1 4673.00 351.930   7
 -12   8  -1 4261.61 614.730  12
 -12   8   0 367.341 262.851  15
 -12   8   0 16.9587 124.834  10
 -12   8   0 208.661 218.260  12
 -12   8   1 2319.23 488.569  15
 -12   8   1 1788.65 226.098   7
 -12   8   1 2607.99 240.090  10
 -12   8   1 2457.79 473.767  12
 -12   8   2 1598.48 172.445  16
 -12   8   2 1274.11 368.673  15
 -12   8   2 1353.54 196.294   7
 -12   8   2 1500.30 200.024  10
 -12   8   2 1711.42 377.495   2
 -12   8   3 3152.87 518.819  15
 -12   8   3 4002.24 273.308  16
 -12   8   3 3430.66 274.104  10
 -12   8   3 3328.32 284.109   7
 -12   8   3 2577.88 461.462   2
 -12   8   4 3128.99 472.205   2
 -12   8   4 2480.67 217.460  34
 -12   8   4 2593.04 218.100  26
 -12   8   4 2723.21 244.641   7
 -12   8   4 2217.26 213.772  10
 -12   8   4 2710.11 232.641  16
 -12   8   4 3373.58 526.747  15
 -12   8   5 1211.94 163.562  34
 -12   8   5 1421.07 161.680  26
 -12   8   5 1345.30 170.060   7
 -12   8   5 1393.43 177.833  16
 -12   8   6 1232.83 159.003  34
 -12   8   6 1162.06 153.788  26
 -12   8   6 891.298 134.759   7
 -12   8   6 1074.53 164.895  16
 -12   8   7 2417.82 211.318  26
 -12   8   7 2515.13 219.264  34
 -12   8   7 2908.12 240.233  16
 -12   8   8 247.896 100.612  26
 -12   8   8 397.564 116.423  34
 -12   8   8 328.674 120.164  16
 -12   8   9 3017.57 231.787  16
 -12   8   9 2735.35 215.214  26
 -12   8  10 834.533 129.822  16
 -12   8  10 885.393 117.454  17
 -12   8  10 869.752 120.043  26
 -12   8  11 6998.05 332.410  17
 -12   8  11 6998.72 349.466  16
 -12   8  11 7189.35 340.129  26
 -12   8  12 593.302 71.6576  26
 -12   9 -11 68.4341 81.7699  10
 -12   9 -10 1146.67 156.081  10
 -12   9  -9 3658.48 286.107  10
 -12   9  -9 4010.91 265.029   7
 -12   9  -8 4603.02 316.167   7
 -12   9  -8 5245.26 351.125  10
 -12   9  -7 1435.95 191.493   7
 -12   9  -6 68.3418 214.460  15
 -12   9  -6 192.495 127.377   7
 -12   9  -6-64.9715 223.341  12
 -12   9  -5 7513.13 840.338  15
 -12   9  -5 9132.74 506.113   7
 -12   9  -5 7225.90 796.498  12
 -12   9  -4 8845.79 926.758  15
 -12   9  -4 9914.31 557.758   7
 -12   9  -4 10648.8 974.201  12
 -12   9  -3 2066.72 445.938  15
 -12   9  -3 2444.49 253.899   7
 -12   9  -3 1523.64 407.824  12
 -12   9  -2 372.710 256.461  15
 -12   9  -2 411.708 156.264   7
 -12   9  -2 139.857 208.461  12
 -12   9  -1 5921.05 729.483  12
 -12   9   0 1978.50 444.063  15
 -12   9   0 2793.62 269.876   7
 -12   9   0 2306.84 244.457  10
 -12   9   0 1841.01 423.843  12
 -12   9   1 5785.92 331.595  16
 -12   9   1 5205.14 359.261  10
 -12   9   1 5846.31 388.002   7
 -12   9   1 6303.77 735.639  12
 -12   9   2 834.100 294.085  15
 -12   9   2 815.376 133.039  16
 -12   9   2 781.391 151.365  10
 -12   9   2 840.556 172.488   7
 -12   9   2 1309.31 324.774   2
 -12   9   3 7440.40 411.837  16
 -12   9   3 7183.40 409.488  10
 -12   9   3 7104.39 432.877   7
 -12   9   4 2374.27 214.974  16
 -12   9   4 2191.84 203.400  26
 -12   9   4 2218.91 219.847   7
 -12   9   4 2010.58 193.616  34
 -12   9   5 2838.37 238.904  16
 -12   9   5 2637.93 218.984  26
 -12   9   5 2718.29 221.773   7
 -12   9   5 2725.53 223.571  34
 -12   9   6 681.750 124.904  34
 -12   9   6 632.082 129.298  26
 -12   9   6 659.745 137.780  16
 -12   9   7 830.049 130.119  26
 -12   9   7 881.964 142.284  16
 -12   9   8 80.6387 78.7789  26
 -12   9   8 33.5485 90.8469  16
 -12   9   9 3232.12 214.742  26
 -12   9   9 3222.76 223.721  16
 -12   9  10 1712.97 132.751  26
 -12   9  10 1419.43 139.214  16
 -12   9  10 1353.87 125.595  17
 -12   9  11 3623.01 193.677  26
 -12   9  11 3980.47 208.734  16
 -12  10 -11 1476.10 156.120  10
 -12  10 -10 507.971 127.253  10
 -12  10  -9 187.809 113.852  10
 -12  10  -9 82.5940 85.3333   7
 -12  10  -8 822.936 146.244   7
 -12  10  -7 2301.28 233.098   7
 -12  10  -6 2136.85 235.354   7
 -12  10  -5 2641.60 517.247  15
 -12  10  -5 4083.98 312.696   7
 -12  10  -5 3506.29 560.761  12
 -12  10  -4-146.570 229.944  15
 -12  10  -4-34.8982 129.563   7
 -12  10  -4 69.8011 239.916  12
 -12  10  -3 1035.69 368.620  15
 -12  10  -3 994.102 189.558   7
 -12  10  -3 916.397 314.684  12
 -12  10  -2 6609.34 434.951   7
 -12  10  -2 6520.70 766.417  12
 -12  10  -1 2289.02 483.844  15
 -12  10  -1 3120.49 539.356  12
 -12  10   0 940.177 322.485  15
 -12  10   0 920.549 162.962  10
 -12  10   0 963.635 180.267   7
 -12  10   0 705.901 290.532  12
 -12  10   1 1275.30 186.977   7
 -12  10   1 1125.40 170.128  10
 -12  10   2 906.418 166.086   7
 -12  10   2 547.481 126.203  10
 -12  10   2 834.679 138.015  16
 -12  10   3 4019.64 277.201  10
 -12  10   3 4613.81 316.152   7
 -12  10   3 5127.75 313.705  16
 -12  10   4 858.677 140.283  16
 -12  10   4 627.077 124.077   7
 -12  10   4 787.685 133.016  26
 -12  10   5 2424.88 203.482  26
 -12  10   5 2071.84 201.188  16
 -12  10   6 85.8619 85.8631  26
 -12  10   6-23.3992 93.5970  16
 -12  10   7 732.597 120.644  26
 -12  10   7 835.711 128.720  16
 -12  10   8 1261.26 135.885  26
 -12  10   8 1260.01 140.997  16
 -12  10   9 201.711 71.6078  26
 -12  10   9 154.755 74.6460  16
 -12  10   9 132.191 62.1215  17
 -12  10  10 861.111 92.4207  16
 -12  10  10 898.286 83.7601  26
 -12  11 -12 1247.20 126.556  10
 -12  11 -11 4038.49 265.354  10
 -12  11 -10 76.5526 99.7160  10
 -12  11  -9 1312.55 161.931   7
 -12  11  -8 2224.74 215.743   7
 -12  11  -7 5433.29 361.708   7
 -12  11  -6 4283.35 325.928   7
 -12  11  -5 1597.18 209.843   7
 -12  11  -4 3764.63 312.766   7
 -12  11  -3 752.503 181.535   7
 -12  11  -1 3455.50 281.160  10
 -12  11  -1 2993.60 279.739   7
 -12  11   0 1701.15 201.643  10
 -12  11   0 1953.12 222.216   7
 -12  11   1 728.551 135.675  10
 -12  11   1 682.748 150.532   7
 -12  11   2 2283.38 201.195  10
 -12  11   2 2441.27 230.037   7
 -12  11   3 907.954 144.057   7
 -12  11   3 780.778 139.039  16
 -12  11   4 3911.20 262.833  16
 -12  11   4 4049.89 259.668  26
 -12  11   5 32.9652 93.8878  16
 -12  11   5 215.220 95.4880  26
 -12  11   6 644.996 116.711  16
 -12  11   6 660.237 112.679  26
 -12  11   7 274.195 90.8332  16
 -12  11   7 258.814 82.3659  26
 -12  11   8 2230.35 153.798  17
 -12  11   8 2441.11 169.291  16
 -12  11   8 2120.79 153.715  26
 -12  11   9 16.1665 48.1228  16
 -12  11   9 4.66708 39.0205  26
 -12  12 -12 1033.71 122.420  10
 -12  12 -11 105.687 86.5519  10
 -12  12 -10 649.951 135.245  10
 -12  12 -10 579.948 105.913   7
 -12  12  -9 2236.02 199.180   7
 -12  12  -8 2800.72 238.577   7
 -12  12  -7 2109.14 218.277   7
 -12  12  -6 5133.37 355.596   7
 -12  12  -5 1749.18 221.367   7
 -12  12  -4 451.586 150.191   7
 -12  12  -3 2098.94 237.064   7
 -12  12  -1 271.227 123.943   7
 -12  12  -1 227.823 115.968  10
 -12  12   0 347.654 113.034  10
 -12  12   0 529.157 149.955   7
 -12  12   1 1074.32 165.091   7
 -12  12   1 1178.32 147.079  10
 -12  12   2 2911.37 237.572   7
 -12  12   2 3345.40 235.873  16
 -12  12   3 763.421 123.656  16
 -12  12   3 566.321 112.133   7
 -12  12   3 739.709 119.092  26
 -12  12   4 503.533 114.642  16
 -12  12   4 431.717 101.144  26
 -12  12   5 27.6941 78.7947  16
 -12  12   5 8.67049 73.5060  26
 -12  12   6 3249.44 214.589  16
 -12  12   6 3479.40 209.008  26
 -12  12   7 1623.39 130.299  16
 -12  12   7 1283.70 116.751  26
 -12  12   8 1379.17 103.496  16
 -12  13 -12 149.553 72.6151  10
 -12  13 -11 537.255 113.569  10
 -12  13 -10 569.164 107.306   7
 -12  13  -9 1399.26 161.536   7
 -12  13  -8 1866.10 198.722   7
 -12  13  -7 337.558 130.702   7
 -12  13  -6 2207.84 224.616   7
 -12  13  -5 1778.58 209.549   7
 -12  13  -4 927.973 178.163   7
 -12  13  -2 1618.08 187.426  10
 -12  13  -2 1648.23 197.633   7
 -12  13  -1 2142.03 213.664   7
 -12  13  -1 2194.20 202.918  10
 -12  13   0 301.988 96.9802  10
 -12  13   0 319.149 108.542   7
 -12  13   1 1041.93 147.508   7
 -12  13   1 946.721 128.099  16
 -12  13   2 1783.88 168.655   7
 -12  13   2 1862.60 166.918  16
 -12  13   3 107.343 73.8505  16
 -12  13   3 140.024 79.6992  26
 -12  13   4 1768.40 154.054  16
 -12  13   4 1725.72 148.434  26
 -12  13   5 799.307 102.707  16
 -12  13   5 690.168 94.2994  26
 -12  13   6 659.174 85.3306  16
 -12  13   6 622.113 79.0395  26
 -12  14 -12 262.704 77.5153  10
 -12  14 -11 56.2083 75.5391  10
 -12  14 -10 637.843 104.037   7
 -12  14  -9 439.147 105.390   7
 -12  14  -8 1013.15 148.657   7
 -12  14  -7 104.052 100.859   7
 -12  14  -6 961.883 164.235   7
 -12  14  -5 580.576 148.754   7
 -12  14  -4 312.972 133.612   7
 -12  14  -3 630.147 131.034  10
 -12  14  -2 1007.75 156.046   7
 -12  14  -2 680.280 130.275  10
 -12  14  -1 368.822 115.540   7
 -12  14  -1 284.092 88.2452  10
 -12  14  -1 269.603 79.3627  16
 -12  14   0 252.089 92.1130   7
 -12  14   0 279.792 81.0434  16
 -12  14   1 789.769 117.980   7
 -12  14   1 746.475 104.403  16
 -12  14   2 916.330 108.250  16
 -12  14   2 776.842 107.405  26
 -12  14   3 863.143 102.837  16
 -12  14   3 811.520 100.760  26
 -12  14   4 682.774 88.8886  16
 -12  14   4 768.726 86.4839  26
 -12  14   5 319.165 56.9419  16
 -12  15 -12 388.000 79.4885  10
 -12  15 -11 644.888 108.079  10
 -12  15 -10 224.261 73.4530   7
 -12  15 -10 475.624 105.163  10
 -12  15  -9 2016.08 173.846   7
 -12  15  -8 1295.32 152.130   7
 -12  15  -7 2497.57 211.893   7
 -12  15  -6 486.269 123.005   7
 -12  15  -5 1888.55 190.894   7
 -12  15  -4 336.343 102.240  10
 -12  15  -3 1836.03 185.080   7
 -12  15  -3 1775.32 166.091  10
 -12  15  -2 43.7629 86.8574   7
 -12  15  -1 477.584 105.490   7
 -12  15   0 32.4756 64.4682   7
 -12  15   0 61.2341 55.0449  16
 -12  15   1 411.928 71.3870  16
 -12  15   1 364.765 77.1499  26
 -12  15   2 1880.99 132.340  16
 -12  15   2 1966.39 134.241  26
 -12  15   3 3412.01 171.220  16
 -12  15   3 2998.06 165.359  26
 -12  16 -12 491.221 70.3280  10
 -12  16 -11 1288.75 121.310  10
 -12  16 -10 1126.62 125.762  10
 -12  16 -10 830.521 95.9727   7
 -12  16  -9 567.643 107.825  10
 -12  16  -9 622.373 101.332   7
 -12  16  -8 627.853 108.304   7
 -12  16  -7 58.5813 79.9113   7
 -12  16  -6 1050.98 137.985   7
 -12  16  -6 640.121 114.483  10
 -12  16  -5 1795.60 164.127  10
 -12  16  -5 2321.13 190.846   7
 -12  16  -4 710.974 105.412  10
 -12  16  -3 823.587 120.370   7
 -12  16  -2 492.223 94.7454   7
 -12  16  -1 201.194 66.9141   7
 -12  16   0 1296.16 103.790  26
 -12  17 -11 424.465 66.2864  10
 -12  17 -10 912.585 97.5458  10
 -12  17  -9 294.113 66.3183   7
 -12  17  -8 355.459 81.6504  10
 -12  17  -8 320.823 75.4586   7
 -12  17  -7 93.4610 65.8094  10
 -12  17  -7 45.7479 62.4305   7
 -12  17  -6 20.1865 57.0556  10
 -12  17  -6 55.3190 70.1435   7
 -12  17  -5 1483.60 118.072  10
 -12  17  -4 845.497 105.636   7
 -12  17  -3 1368.94 118.043   7
 -12  17  -2 2897.96 162.281   7
 -12  18  -7 724.572 78.1185   7
 -12  18  -6 1264.62 103.238   7
 -12  18  -5 260.243 52.2304   7
 -11 -15   5 1676.35 113.566  14
 -11 -15   5 1752.85 113.421   9
 -11 -15   6 668.784 82.4582  14
 -11 -15   6 821.211 81.1376   9
 -11 -15   7 499.760 79.1187  14
 -11 -15   7 383.628 64.7673   9
 -11 -15   8 213.237 54.8577   9
 -11 -15   9 1300.49 116.775  14
 -11 -15  10 803.889 92.9624  14
 -11 -15  11 751.215 87.4263  14
 -11 -15  12 450.548 68.0880  14
 -11 -14   3 5942.29 282.133  14
 -11 -14   4 2705.90 178.376  14
 -11 -14   5 492.409 90.0623  14
 -11 -14   5 475.508 87.6929   9
 -11 -14   6 1336.90 137.633  14
 -11 -14   6 1364.61 129.452   9
 -11 -14   7 2641.19 182.684   9
 -11 -14   8 2954.94 203.328  14
 -11 -14   8 2513.73 178.563   9
 -11 -14   9 571.394 100.653  14
 -11 -14  10 1931.29 161.461  14
 -11 -14  11 831.334 108.670  14
 -11 -14  11 658.899 85.1957  18
 -11 -14  12 49.2403 62.0448  14
 -11 -14  12 18.4445 51.4131  18
 -11 -14  13 1508.49 121.704  14
 -11 -14  13 1625.83 127.194  18
 -11 -14  14 1860.33 135.330  18
 -11 -14  15 424.183 70.8334  18
 -11 -14  16 123.918 43.9064  18
 -11 -13   1 1629.67 126.511  14
 -11 -13   1 1725.90 130.998   9
 -11 -13   2 359.507 84.3293  14
 -11 -13   2 321.776 81.6793   9
 -11 -13   3 860.112 123.251  14
 -11 -13   4 1018.48 138.799  14
 -11 -13   4 1226.44 138.472   9
 -11 -13   5 1849.27 175.356  14
 -11 -13   5 1543.20 160.226   9
 -11 -13   6 778.722 121.462   9
 -11 -13   7 1190.51 150.334  14
 -11 -13   7 843.780 125.440   9
 -11 -13   8 3024.98 227.129  14
 -11 -13   8 2995.63 210.085   9
 -11 -13   9 673.755 121.653  14
 -11 -13   9 536.527 97.0971   9
 -11 -13   9 728.873 96.4047  18
 -11 -13  10 877.189 125.990  14
 -11 -13  10 883.155 112.937  18
 -11 -13  11 1608.08 153.169  14
 -11 -13  11 1312.84 139.190  18
 -11 -13  12 3784.92 232.401  14
 -11 -13  12 3867.29 239.226  18
 -11 -13  13 1089.25 118.299  14
 -11 -13  13 1210.53 133.418  18
 -11 -13  14 2933.98 172.556  19
 -11 -13  14 3275.29 205.918  18
 -11 -13  15 1074.32 118.188  18
 -11 -13  15 1077.21 96.1565  19
 -11 -13  16 516.927 67.8082  19
 -11 -13  16 735.304 91.4148  18
 -11 -13  17 9.97524 40.8101  18
 -11 -12  -1 228.142 59.0498  14
 -11 -12  -1 312.175 61.5634   9
 -11 -12   0 136.860 74.4918  14
 -11 -12   0 167.350 74.1425   9
 -11 -12   1 329.537 95.2917  14
 -11 -12   1 435.965 97.0137   9
 -11 -12   2 4148.09 266.480  14
 -11 -12   2 3731.73 256.163   9
 -11 -12   3 1141.86 160.997  14
 -11 -12   4 1461.13 176.286  14
 -11 -12   4 1458.72 169.697   9
 -11 -12   5 915.774 147.086   9
 -11 -12   6 379.692 128.744  14
 -11 -12   6 224.200 106.787   9
 -11 -12   7 500.877 129.919  14
 -11 -12   7 722.051 128.179   9
 -11 -12   8 1790.84 188.535  14
 -11 -12   8 1825.75 177.553   9
 -11 -12   9 1925.24 188.932  14
 -11 -12   9 1538.98 161.349   9
 -11 -12  10 1470.63 167.285  14
 -11 -12  11 2970.71 222.500  14
 -11 -12  12 543.838 112.234  18
 -11 -12  12 355.854 85.0820  19
 -11 -12  12 445.908 99.2357  14
 -11 -12  13 8.39395 67.6652  19
 -11 -12  13 32.1935 90.9756  18
 -11 -12  13 24.4865 60.6082  14
 -11 -12  14 1088.58 123.075  34
 -11 -12  14 1228.71 143.454  18
 -11 -12  14 956.778 116.275  19
 -11 -12  15 3403.53 213.472  19
 -11 -12  15 3661.96 232.018  18
 -11 -12  16 1027.09 118.529  18
 -11 -12  16 920.292 104.350  19
 -11 -12  17 124.704 56.9691  19
 -11 -12  18 522.356 63.5103  18
 -11 -11  -2 300.852 71.5806  14
 -11 -11  -2 412.940 76.3557   9
 -11 -11  -1 190.102 84.0593  14
 -11 -11  -1 202.311 83.9938   9
 -11 -11   0 1095.60 141.490  14
 -11 -11   0 910.475 139.416   9
 -11 -11   1 765.277 135.457  14
 -11 -11   1 566.923 124.203   9
 -11 -11   2 2372.85 228.648  14
 -11 -11   3 2430.36 233.421  14
 -11 -11   3 2204.51 216.279   9
 -11 -11   4 935.958 139.724  10
 -11 -11   4 515.541 129.503   9
 -11 -11   5 8286.59 484.613  14
 -11 -11   5 8314.86 473.743   9
 -11 -11   6 199.574 118.265  14
 -11 -11   6 168.897 102.940   9
 -11 -11   6 345.135 118.902  10
 -11 -11   7 2071.59 218.187  14
 -11 -11   7 2669.93 237.756  10
 -11 -11   7 2409.24 217.183   9
 -11 -11   8 5966.15 376.470  14
 -11 -11   8 6940.69 406.988  10
 -11 -11   8 5777.11 353.749   9
 -11 -11   9 1866.31 199.100  14
 -11 -11   9 1674.77 203.138  10
 -11 -11   9 1410.89 160.136   9
 -11 -11  10 65.0362 102.441  14
 -11 -11  10-104.010 114.201  10
 -11 -11  10-30.1017 75.8258  19
 -11 -11  11 4133.31 263.793  19
 -11 -11  11 3981.37 272.442  14
 -11 -11  12 828.066 129.774  19
 -11 -11  12 778.689 120.763  14
 -11 -11  13 63.9456 85.2842  19
 -11 -11  14 3692.49 246.496  34
 -11 -11  14 3793.50 254.458  19
 -11 -11  14 4050.29 270.580  18
 -11 -11  15 17.0373 60.9547  34
 -11 -11  15 19.1017 85.2910  19
 -11 -11  15 31.3939 90.5207  18
 -11 -11  16 1103.66 123.228  19
 -11 -11  17 434.680 83.0442  18
 -11 -11  17 298.087 81.3391  19
 -11 -11  18 767.265 83.0909  18
 -11 -11  18 844.054 92.6810  19
 -11 -10  -4 156.176 50.5896  14
 -11 -10  -4 130.277 45.7379   9
 -11 -10  -3 342.270 83.9170  14
 -11 -10  -3 284.962 76.2939   9
 -11 -10  -2 749.356 123.188  14
 -11 -10  -2 819.214 120.887   9
 -11 -10  -1 1997.20 198.127  14
 -11 -10  -1 2388.22 205.412   9
 -11 -10   0 41.7226 103.268  14
 -11 -10   0 13.1901 97.0630   9
 -11 -10   1 801.938 155.534  14
 -11 -10   1 763.748 149.734   9
 -11 -10   2 4195.21 267.477  10
 -11 -10   2 4696.09 332.530  14
 -11 -10   3 3103.59 231.713  10
 -11 -10   3 2400.28 243.136   9
 -11 -10   4 3755.43 296.648  14
 -11 -10   4 3223.84 257.852  10
 -11 -10   4 3012.03 265.202   9
 -11 -10   5 3086.91 277.845  14
 -11 -10   5 2943.31 255.109  10
 -11 -10   5 3069.60 260.574   9
 -11 -10   6 828.049 165.722  14
 -11 -10   6 963.252 164.749  10
 -11 -10   6 919.703 160.759   9
 -11 -10   7 3629.75 291.033  14
 -11 -10   7 4240.26 312.934  10
 -11 -10   7 3455.87 273.278   9
 -11 -10   8 1205.89 181.066  14
 -11 -10   8 1207.52 185.793  10
 -11 -10   8 973.567 146.959   9
 -11 -10   9 540.704 134.132  14
 -11 -10   9 470.793 145.216  10
 -11 -10   9 532.658 111.693   9
 -11 -10  10 3809.10 281.125  14
 -11 -10  10 4144.66 281.001  19
 -11 -10  11 3104.31 238.531  14
 -11 -10  11 3557.12 283.574  10
 -11 -10  11 3152.46 247.082  19
 -11 -10  12 3642.54 273.875  10
 -11 -10  12 3158.72 229.034  14
 -11 -10  12 3189.70 249.074  19
 -11 -10  13 2273.62 208.005  19
 -11 -10  14 546.970 123.158  19
 -11 -10  14 642.156 122.097  34
 -11 -10  14 561.450 100.153  22
 -11 -10  15 563.434 115.304  19
 -11 -10  15 613.535 109.190  34
 -11 -10  15 609.993 102.678  22
 -11 -10  16 605.227 109.366  18
 -11 -10  16 564.023 112.564  19
 -11 -10  16 650.332 96.0642  34
 -11 -10  16 769.215 100.680  22
 -11 -10  17 2164.46 156.570  22
 -11 -10  17 2610.36 183.814  19
 -11 -10  17 2169.66 166.193  18
 -11 -10  18 726.671 80.6414  22
 -11 -10  18 945.066 103.433  19
 -11 -10  18 799.827 88.6597  18
 -11  -9  -5 945.273 98.9946  14
 -11  -9  -5 995.818 91.5318   9
 -11  -9  -4 973.636 124.799  14
 -11  -9  -4 1087.24 121.832   9
 -11  -9  -3 730.066 124.341  14
 -11  -9  -3 761.028 125.143   9
 -11  -9  -2 13.2691 98.5253  14
 -11  -9  -2 24.8261 92.9890   9
 -11  -9  -1 284.292 133.904  14
 -11  -9  -1 224.656 117.717   9
 -11  -9   0 211.059 135.892  14
 -11  -9   0 168.020 117.575   9
 -11  -9   1 357.976 146.981  14
 -11  -9   1 342.749 97.9787  10
 -11  -9   2 632.798 150.691   9
 -11  -9   2 743.497 131.811  10
 -11  -9   3 693.068 160.568  14
 -11  -9   3 904.037 152.910  10
 -11  -9   3 1005.84 175.471   9
 -11  -9   4 3893.43 319.455  14
 -11  -9   4 3869.47 302.114  10
 -11  -9   4 4790.42 334.973   7
 -11  -9   4 4433.86 327.138   9
 -11  -9   5 3001.14 276.824  14
 -11  -9   5 2854.89 270.987   7
 -11  -9   5 2587.63 255.086   9
 -11  -9   5 3153.84 269.343  10
 -11  -9   6 1524.81 206.483  14
 -11  -9   6 2195.11 239.657   7
 -11  -9   6 1828.33 203.825   9
 -11  -9   6 2173.45 231.213  10
 -11  -9   6 1339.83 375.721   1
 -11  -9   7 6445.71 388.461   9
 -11  -9   7 6769.99 431.862   7
 -11  -9   7 6455.59 417.270  10
 -11  -9   7 6006.16 400.164  14
 -11  -9   8 8089.30 442.804   9
 -11  -9   8 8553.69 495.570  10
 -11  -9   8 8021.03 466.581  14
 -11  -9   9 3799.05 262.713   9
 -11  -9   9 3733.82 304.447   7
 -11  -9   9 4195.16 301.888  14
 -11  -9  10 9084.64 497.586   7
 -11  -9  10 8910.49 502.259  10
 -11  -9  10 7813.97 448.972  14
 -11  -9  11 4263.69 283.334  22
 -11  -9  11 5147.69 346.957  10
 -11  -9  11 5009.58 306.414  14
 -11  -9  12 1653.46 187.952  19
 -11  -9  12 1363.90 150.568  14
 -11  -9  12 1294.85 151.983  22
 -11  -9  12 1512.82 189.320  10
 -11  -9  13 1595.03 180.646  10
 -11  -9  13 1503.37 184.123  19
 -11  -9  13 1340.31 173.826  34
 -11  -9  13 1435.13 163.581  22
 -11  -9  14 854.872 153.184  19
 -11  -9  14 1012.10 145.141  34
 -11  -9  14 1029.05 139.869  22
 -11  -9  15 255.803 109.205  19
 -11  -9  15 194.748 100.058  18
 -11  -9  15 300.128 90.1362  34
 -11  -9  15 341.694 97.9444  22
 -11  -9  16 198.562 94.3103  18
 -11  -9  16 174.201 101.146  19
 -11  -9  16 328.014 85.2841  34
 -11  -9  16 273.433 91.1301  22
 -11  -9  17 874.761 113.259  22
 -11  -9  17 843.893 111.952  18
 -11  -9  17 880.968 125.771  19
 -11  -9  18 5835.14 272.869  22
 -11  -9  18 4757.42 251.161  18
 -11  -9  19 1457.35 109.117  19
 -11  -8  -6 364.718 63.3188   9
 -11  -8  -6 510.590 81.8991  14
 -11  -8  -5 551.514 96.1323   9
 -11  -8  -5 436.271 103.702  14
 -11  -8  -4 781.997 129.662   9
 -11  -8  -4 692.079 135.394  14
 -11  -8  -3 568.476 126.682   9
 -11  -8  -3 631.438 140.095  14
 -11  -8  -2 1165.51 178.057  14
 -11  -8  -1 681.804 168.269  14
 -11  -8   0 3388.26 299.215  14
 -11  -8   1 3559.41 277.824   7
 -11  -8   1 3664.49 264.438  10
 -11  -8   2 28.1030 93.5430  10
 -11  -8   2 139.321 103.050   7
 -11  -8   2-18.4349 126.738  14
 -11  -8   3 7225.81 870.899   8
 -11  -8   3 9279.77 514.101   7
 -11  -8   3 9810.76 511.761  10
 -11  -8   3 7043.54 777.598   1
 -11  -8   3 8875.64 521.558  14
 -11  -8   4 5416.49 368.262   7
 -11  -8   4 5120.70 354.622   9
 -11  -8   4 5005.86 352.405  10
 -11  -8   4 5272.50 658.846   1
 -11  -8   4 4528.83 352.312  14
 -11  -8   5 1733.28 218.614  10
 -11  -8   5 2234.89 475.902   8
 -11  -8   5 2296.47 241.936   7
 -11  -8   5 1814.63 213.661   9
 -11  -8   5 2059.96 422.121   1
 -11  -8   5 1609.92 220.618  14
 -11  -8   6 1155.25 188.104  10
 -11  -8   6 1041.11 188.337   7
 -11  -8   6 595.465 288.015   8
 -11  -8   6 1109.15 168.044   9
 -11  -8   6 606.551 293.423   1
 -11  -8   6 854.046 162.525  14
 -11  -8   7 6348.92 767.292   8
 -11  -8   7 6992.58 413.576   9
 -11  -8   7 7975.65 469.396  10
 -11  -8   7 6885.50 432.735  14
 -11  -8   8 749.228 164.735  10
 -11  -8   8 878.834 293.294   8
 -11  -8   8 660.655 193.484   7
 -11  -8   8 621.124 118.552   9
 -11  -8   8 671.814 243.236   2
 -11  -8   8 267.240 249.113   1
 -11  -8   8 740.778 150.260  14
 -11  -8   9 33284.8 1364.92   7
 -11  -8   9 28073.3 1746.80   2
 -11  -8   9 31429.2 1854.44   1
 -11  -8   9 32959.9 1328.11  14
 -11  -8  10 252.534 133.846  10
 -11  -8  10 163.000 120.177   7
 -11  -8  10 257.782 97.7262  22
 -11  -8  10 190.365 208.951   1
 -11  -8  10-61.8886 173.846   2
 -11  -8  10 286.018 103.469  14
 -11  -8  11 1452.46 161.603  14
 -11  -8  11 1742.84 185.450  22
 -11  -8  11 1729.80 204.572   7
 -11  -8  11 1779.89 205.535  10
 -11  -8  12 633.584 126.428  22
 -11  -8  12 182.019 114.426  10
 -11  -8  13 6537.70 392.042  10
 -11  -8  13 7254.67 417.134  19
 -11  -8  13 6663.33 395.112  34
 -11  -8  13 6243.15 380.202  22
 -11  -8  14 1546.41 190.267  19
 -11  -8  14 1162.36 160.620  34
 -11  -8  14 1337.41 173.179  22
 -11  -8  15 1880.48 192.403  19
 -11  -8  15 1391.64 165.145  34
 -11  -8  15 1966.49 186.634  22
 -11  -8  16 403.702 116.017  19
 -11  -8  16 435.359 109.534  18
 -11  -8  16 491.816 101.950  34
 -11  -8  16 396.119 104.647  22
 -11  -8  17 1088.73 132.655  22
 -11  -8  17 1110.98 124.202  18
 -11  -8  18 3647.32 217.346  22
 -11  -8  18 3510.26 218.035  19
 -11  -8  19 1626.68 120.635  22
 -11  -8  19 1512.03 114.640  19
 -11  -7  -7 820.130 85.6674   9
 -11  -7  -7 1028.45 109.168  14
 -11  -7  -6 84.0619 67.8458   9
 -11  -7  -6 118.597 85.5554  14
 -11  -7  -5 573.559 120.163   9
 -11  -7  -5 607.538 129.502  14
 -11  -7  -4 290.805 131.038  14
 -11  -7   0 309.712 98.2808  10
 -11  -7   0 379.528 117.289   7
 -11  -7   1 3100.95 294.634  14
 -11  -7   1 2459.90 526.791   8
 -11  -7   1 3246.04 259.968  10
 -11  -7   1 3525.35 283.120   7
 -11  -7   1 3164.07 482.122   1
 -11  -7   2 3150.37 291.916  14
 -11  -7   2 2996.20 567.646   8
 -11  -7   2 3471.59 287.088   7
 -11  -7   2 3097.22 269.392  10
 -11  -7   2 2764.16 461.447   1
 -11  -7   3 12389.8 656.946  14
 -11  -7   3 12371.2 1022.12   1
 -11  -7   3 11108.5 1082.64   8
 -11  -7   3 13289.6 654.297   7
 -11  -7   3 12354.4 638.293  10
 -11  -7   4 16089.9 799.104  14
 -11  -7   4 15050.2 1260.10   8
 -11  -7   4 17672.2 803.786  10
 -11  -7   4 16935.4 802.377   7
 -11  -7   4 15659.4 1205.27   1
 -11  -7   4 16112.9 1168.77  36
 -11  -7   5 103.667 124.817  14
 -11  -7   5 34.3315 118.014  10
 -11  -7   5 74.6514 195.978   8
 -11  -7   5 70.0441 120.387   7
 -11  -7   5 264.085 226.929   1
 -11  -7   5-56.6083 177.625  36
 -11  -7   6 795.776 337.037   1
 -11  -7   6 828.973 157.619  14
 -11  -7   6 1042.89 183.703  10
 -11  -7   6 1002.76 327.250   8
 -11  -7   6 1233.89 190.281   7
 -11  -7   6 743.373 144.335   9
 -11  -7   7 1759.10 360.129   2
 -11  -7   7 1984.95 425.964   1
 -11  -7   7 2043.25 211.249  14
 -11  -7   7 2307.11 243.879  10
 -11  -7   7 1904.24 426.993   8
 -11  -7   7 1769.24 193.698   9
 -11  -7   8 2684.26 465.408   1
 -11  -7   8 1877.11 388.949   2
 -11  -7   8 2057.93 211.561  14
 -11  -7   8 2363.52 431.728   8
 -11  -7   8 2144.33 232.163   7
 -11  -7   9 917.750 147.455  14
 -11  -7   9 1086.47 156.845  17
 -11  -7   9 1280.21 191.251   7
 -11  -7   9 1410.33 205.985  10
 -11  -7   9 1864.34 384.880   1
 -11  -7   9 1353.40 352.999   2
 -11  -7  10 764.633 276.540   2
 -11  -7  10 559.114 255.185   1
 -11  -7  10 494.822 110.848  14
 -11  -7  10 648.107 142.073  22
 -11  -7  10 1011.03 172.046  10
 -11  -7  10 824.054 154.655   7
 -11  -7  10 576.860 134.419  17
 -11  -7  11 1238.02 321.719   1
 -11  -7  11 1568.18 383.647   2
 -11  -7  11 1810.09 199.288  22
 -11  -7  11 2120.47 215.666   7
 -11  -7  11 2127.83 223.763  10
 -11  -7  11 1823.22 202.076  17
 -11  -7  12 10462.2 529.639  22
 -11  -7  12 9763.37 509.988   7
 -11  -7  12 10397.6 537.697  10
 -11  -7  12 8957.21 515.384  17
 -11  -7  13 1085.38 167.024  34
 -11  -7  13 1229.13 170.917  22
 -11  -7  13 1008.84 154.758  10
 -11  -7  13 1136.72 175.154  17
 -11  -7  14 162.051 114.297  17
 -11  -7  14 131.703 115.378  19
 -11  -7  14 269.068 101.810  34
 -11  -7  14 68.2912 98.8135  22
 -11  -7  15 459.183 112.233  34
 -11  -7  15 410.212 120.293  22
 -11  -7  16 364.569 99.6621  18
 -11  -7  16 490.884 104.502  34
 -11  -7  16 394.695 110.239  22
 -11  -7  17 595.746 113.500  19
 -11  -7  17 586.289 89.7907  18
 -11  -7  17 445.836 87.5365  34
 -11  -7  17 593.044 111.789  22
 -11  -7  18 130.865 77.5961  22
 -11  -7  18 168.291 71.7992  19
 -11  -7  19 2373.68 153.362  22
 -11  -7  19 2191.76 137.513  19
 -11  -6  -8 428.121 85.4679  14
 -11  -6  -7 935.211 118.180   9
 -11  -6  -7 1044.17 137.273  14
 -11  -6  -2 1633.55 172.905   7
 -11  -6  -1 2161.56 194.370  10
 -11  -6  -1 2028.26 205.115   7
 -11  -6   0 5766.95 350.360  10
 -11  -6   0 5052.40 348.780   7
 -11  -6   0 5202.34 615.375   1
 -11  -6   1 6150.74 383.494  10
 -11  -6   1 6173.24 393.489   7
 -11  -6   1 6234.21 693.171   1
 -11  -6   2 2286.43 247.507  14
 -11  -6   2 2837.48 549.060   8
 -11  -6   2 2392.55 237.792   7
 -11  -6   2 2901.66 253.156  10
 -11  -6   2 2574.32 467.672   1
 -11  -6   3 2044.90 237.678  14
 -11  -6   3 2694.61 468.311   1
 -11  -6   3 2291.79 474.350   8
 -11  -6   3 2177.79 236.182  10
 -11  -6   3 2773.77 254.622   7
 -11  -6   4 14328.9 710.994  14
 -11  -6   4 15250.6 723.010  10
 -11  -6   4 14525.8 717.847   7
 -11  -6   4 11785.0 1084.22   8
 -11  -6   4 14335.6 1114.74   1
 -11  -6   4 13112.8 1054.88  36
 -11  -6   5 2952.70 268.633  14
 -11  -6   5 2542.91 486.319   8
 -11  -6   5 3018.20 277.848   7
 -11  -6   5 3422.30 290.919  10
 -11  -6   5 3222.29 521.762   1
 -11  -6   5 2144.68 366.766   2
 -11  -6   5 2751.93 457.910  36
 -11  -6   6 2335.98 231.123  14
 -11  -6   6 2285.24 445.467   8
 -11  -6   6 2578.05 252.800  10
 -11  -6   6 2439.01 406.152   2
 -11  -6   6 2396.22 407.644  36
 -11  -6   7 14103.0 653.449  14
 -11  -6   7 11313.8 993.875   8
 -11  -6   7 12969.3 672.156   7
 -11  -6   7 12942.7 619.843   9
 -11  -6   7 13597.8 1075.50   1
 -11  -6   7 13715.6 1019.00   2
 -11  -6   7 12684.4 967.597  36
 -11  -6   8 12289.3 586.780  14
 -11  -6   8 11894.8 574.872  17
 -11  -6   8 12650.2 1019.71   1
 -11  -6   8 12594.3 998.787   2
 -11  -6   8 11818.8 619.217   7
 -11  -6   8 11512.9 621.403  10
 -11  -6   8 10150.3 905.450   8
 -11  -6   9 2533.12 215.126  14
 -11  -6   9 1930.86 410.043   1
 -11  -6   9 2003.33 412.041   2
 -11  -6   9 2873.38 259.469   7
 -11  -6   9 2636.66 252.674  10
 -11  -6   9 2420.62 224.016  17
 -11  -6  10 1298.03 360.842   2
 -11  -6  10 1206.45 324.874   1
 -11  -6  10 1542.91 196.234  10
 -11  -6  10 1171.11 176.061   7
 -11  -6  10 897.019 153.568  17
 -11  -6  11 1985.12 427.503   2
 -11  -6  11 1940.38 379.342   1
 -11  -6  11 2357.47 232.542  22
 -11  -6  11 2158.15 220.976   7
 -11  -6  11 2166.31 227.613  10
 -11  -6  11 2349.59 225.974  17
 -11  -6  12 861.937 156.613  34
 -11  -6  12 1128.26 173.822  17
 -11  -6  12 977.524 172.954  22
 -11  -6  12 909.144 160.499  10
 -11  -6  12 1097.40 156.877   7
 -11  -6  13 1380.23 171.861  10
 -11  -6  13 1563.86 193.216  17
 -11  -6  13 1249.56 179.108  22
 -11  -6  13 1181.93 172.295  34
 -11  -6  14 1567.12 160.177  10
 -11  -6  14 1971.76 212.809  17
 -11  -6  14 1425.74 179.055  34
 -11  -6  14 1868.01 203.911  22
 -11  -6  15 3748.89 287.356  17
 -11  -6  15 3573.19 277.103  19
 -11  -6  15 3664.00 267.951  34
 -11  -6  15 4110.44 289.132  22
 -11  -6  16 260.975 104.316  19
 -11  -6  16 225.548 89.0731  18
 -11  -6  16 201.835 88.6157  34
 -11  -6  16 352.766 112.915  22
 -11  -6  17 39.0040 76.2368  19
 -11  -6  17 117.052 68.4702  34
 -11  -6  17 83.5775 89.8176  22
 -11  -6  18 201.839 82.8605  22
 -11  -6  18 173.635 70.6328  19
 -11  -6  19 571.586 80.3692  22
 -11  -5  -9 150.502 68.0811  14
 -11  -5  -8 2660.79 185.052   9
 -11  -5  -2 233.679 101.755   7
 -11  -5  -1 6563.00 393.852   7
 -11  -5  -1 6665.09 385.418  10
 -11  -5  -1 6277.21 658.460   1
 -11  -5   0 1114.48 165.238  10
 -11  -5   0 1386.64 182.978   7
 -11  -5   0 1421.37 336.626   1
 -11  -5   1 158.738 118.006   7
 -11  -5   1 137.963 111.919  10
 -11  -5   1 293.701 218.151   1
 -11  -5   2 3549.28 296.392  10
 -11  -5   2 4311.64 316.105   7
 -11  -5   2 3789.89 537.850   1
 -11  -5   3 1588.73 199.443  14
 -11  -5   3 1526.96 372.972   1
 -11  -5   3 1462.51 202.405  10
 -11  -5   3 1730.11 426.941   8
 -11  -5   3 1828.43 209.807   7
 -11  -5   4 2106.21 224.914  14
 -11  -5   4 1999.01 439.014   8
 -11  -5   4 2406.62 242.831  10
 -11  -5   4 2153.65 232.027   7
 -11  -5   4 2206.81 371.505   2
 -11  -5   4 1916.11 409.087   1
 -11  -5   4 1727.94 394.452  36
 -11  -5   5 6612.89 405.414  14
 -11  -5   5 6026.07 714.223   8
 -11  -5   5 7010.32 430.031   7
 -11  -5   5 7053.61 431.416  10
 -11  -5   5 4845.99 592.539   2
 -11  -5   5 7155.48 746.363   1
 -11  -5   5 6892.22 716.035  36
 -11  -5   6 20698.4 895.133  14
 -11  -5   6 18505.2 1306.41   8
 -11  -5   6 18254.4 1249.00   2
 -11  -5   6 21133.9 1327.32  36
 -11  -5   7 3680.23 499.983  36
 -11  -5   7 4047.19 272.900  17
 -11  -5   7 3940.88 281.119  14
 -11  -5   7 2784.32 486.720   1
 -11  -5   7 4565.82 569.317   2
 -11  -5   7 3091.74 480.928   8
 -11  -5   7 4059.48 312.290   7
 -11  -5   8 5953.82 636.684  36
 -11  -5   8 6562.75 383.152  17
 -11  -5   8 6856.16 729.660   1
 -11  -5   8 6666.36 718.070   2
 -11  -5   8 6959.07 428.837  10
 -11  -5   8 6982.98 423.288   7
 -11  -5   8 6144.42 364.715  14
 -11  -5   9 8850.26 472.744  17
 -11  -5   9 8959.22 501.566  10
 -11  -5   9 8491.48 487.351   7
 -11  -5   9 8352.71 830.496   2
 -11  -5   9 7094.45 760.311   1
 -11  -5  10 4827.95 331.469  17
 -11  -5  10 4745.30 331.578   7
 -11  -5  10 4623.39 334.472  10
 -11  -5  10 3542.82 521.560   1
 -11  -5  10 4955.61 641.385   2
 -11  -5  11 2805.22 254.852  17
 -11  -5  11 2653.47 239.966   7
 -11  -5  11 2802.24 248.916  10
 -11  -5  11 2624.75 424.068   1
 -11  -5  11 2531.65 481.610   2
 -11  -5  12 1071.19 342.958   2
 -11  -5  12 1487.73 197.913  17
 -11  -5  12 1765.90 206.342  34
 -11  -5  12 1598.58 200.312  22
 -11  -5  12 1455.25 178.340  10
 -11  -5  12 1556.34 170.134   7
 -11  -5  13 3025.29 258.894  34
 -11  -5  13 3167.28 270.696  22
 -11  -5  13 3280.21 275.579  17
 -11  -5  13 3096.52 237.249  10
 -11  -5  14 4067.37 305.662  19
 -11  -5  14 4146.86 313.631  17
 -11  -5  14 3695.04 286.871  34
 -11  -5  14 4438.08 315.713  22
 -11  -5  15 216.162 122.238  17
 -11  -5  15 67.1499 91.4489  19
 -11  -5  15 139.525 103.864  34
 -11  -5  15 97.3110 114.651  22
 -11  -5  16 841.612 134.444  19
 -11  -5  16 1071.24 163.942  17
 -11  -5  16 921.872 131.325  34
 -11  -5  16 693.569 137.564  22
 -11  -5  16 654.267 116.061  26
 -11  -5  17 569.969 105.912  19
 -11  -5  17 934.230 131.427  22
 -11  -5  17 645.214 104.907  26
 -11  -5  17 667.657 106.373  34
 -11  -5  18 1784.49 134.123  19
 -11  -5  18 1477.35 123.665  26
 -11  -4  -9-13.9593 61.1642   9
 -11  -4  -2 4085.51 285.514   7
 -11  -4  -2 3591.79 267.386  10
 -11  -4  -1 5575.50 352.217   7
 -11  -4  -1 5110.49 336.995  10
 -11  -4   0 4560.40 577.301   1
 -11  -4   0 5010.46 350.262   7
 -11  -4   0 5707.71 359.283  10
 -11  -4   1 13018.0 1000.73   1
 -11  -4   1 11668.4 602.156  10
 -11  -4   1 11469.9 604.389   7
 -11  -4   2 5563.83 654.020   1
 -11  -4   2 5106.49 355.981   7
 -11  -4   2 5743.62 374.767  10
 -11  -4   3 34260.8 1752.32   2
 -11  -4   3 35423.0 1917.58   1
 -11  -4   3 34693.1 1438.63   7
 -11  -4   3 34790.3 1438.85  10
 -11  -4   4 7178.94 421.996  14
 -11  -4   4 7038.02 749.496   8
 -11  -4   4 7227.99 441.465   7
 -11  -4   4 7222.26 443.967  10
 -11  -4   4 7534.76 759.635   1
 -11  -4   4 7004.96 672.936   2
 -11  -4   4 6759.69 723.912  36
 -11  -4   5 2771.67 235.633  14
 -11  -4   5 2810.16 257.495  10
 -11  -4   5 1727.88 397.944   8
 -11  -4   5 2558.33 414.464   2
 -11  -4   5 2086.71 419.581  36
 -11  -4   6 2034.61 197.017  14
 -11  -4   6 1939.68 383.186   2
 -11  -4   6 1435.20 362.574   1
 -11  -4   6 1880.24 370.396   8
 -11  -4   6 2071.06 228.176   7
 -11  -4   6 2025.92 391.346  36
 -11  -4   7 2038.90 193.508  17
 -11  -4   7 1309.61 334.153   1
 -11  -4   7 1921.53 400.491   2
 -11  -4   7 1254.16 186.691   7
 -11  -4   7 1798.45 207.148  10
 -11  -4   7 2140.66 395.724  36
 -11  -4   8 1924.50 202.611  17
 -11  -4   8 2063.49 403.308   1
 -11  -4   8 2014.10 408.174   2
 -11  -4   8 2362.41 234.155   7
 -11  -4   8 2050.45 226.583  10
 -11  -4   8 1917.90 379.718  36
 -11  -4   9 11570.4 592.780  17
 -11  -4   9 11806.0 605.015   7
 -11  -4   9 11797.9 613.945  10
 -11  -4   9 13173.7 988.694   1
 -11  -4   9 12222.1 1010.51   2
 -11  -4  10 2510.71 233.291  17
 -11  -4  10 2275.01 220.678   7
 -11  -4  10 2348.85 233.513  10
 -11  -4  10 2483.79 470.777   2
 -11  -4  10 2782.50 432.443   1
 -11  -4  11 5486.39 370.891  17
 -11  -4  11 5750.99 354.214   7
 -11  -4  11 5783.99 364.427  10
 -11  -4  11 5859.54 717.972   2
 -11  -4  12 1730.26 207.908  17
 -11  -4  12 1841.90 219.235  22
 -11  -4  12 1442.62 175.601  10
 -11  -4  12 1430.53 193.856  34
 -11  -4  13 2773.79 257.175  22
 -11  -4  13 2442.48 250.163  17
 -11  -4  13 2659.16 242.902  34
 -11  -4  14 1931.73 214.206  22
 -11  -4  14 2275.57 220.689  19
 -11  -4  14 2136.43 227.130  17
 -11  -4  14 2028.09 206.323  34
 -11  -4  15 977.181 160.833  22
 -11  -4  15 890.610 157.145  17
 -11  -4  15 887.713 125.655  18
 -11  -4  15 801.837 142.100  19
 -11  -4  15 817.086 137.474  34
 -11  -4  16 508.305 111.095  19
 -11  -4  16 588.549 116.037  34
 -11  -4  17 985.426 118.967  19
 -11  -4  17 1048.35 140.941  17
 -11  -4  17 910.382 105.742  20
 -11  -4  17 1070.73 121.604  34
 -11  -4  18 6.33962 54.1231  26
 -11  -4  18 78.2687 69.0346  22
 -11  -4  19 555.140 70.8643  22
 -11  -3 -10 464.472 78.2166   9
 -11  -3  -3 13993.9 640.881   7
 -11  -3  -3 12951.5 624.422  10
 -11  -3  -2 603.333 124.083  10
 -11  -3  -2 591.396 133.324   7
 -11  -3  -2 414.654 230.868   1
 -11  -3  -1 7470.36 449.923  10
 -11  -3  -1 9174.58 475.854   7
 -11  -3  -1 8309.09 766.742   1
 -11  -3   0 8529.07 490.510  10
 -11  -3   0 9189.61 501.272   7
 -11  -3   0 9902.03 830.070   1
 -11  -3   1 24507.0 1047.40   7
 -11  -3   1 23284.0 1037.58  10
 -11  -3   2 22494.5 992.474   7
 -11  -3   2 22146.4 989.738  10
 -11  -3   2 22095.8 1266.13   2
 -11  -3   3 21434.5 974.364   7
 -11  -3   3 21613.0 978.077  10
 -11  -3   3 23719.3 1314.07   2
 -11  -3   3 23184.0 1448.48  36
 -11  -3   4 2289.12 208.920  14
 -11  -3   4 2466.07 415.148   8
 -11  -3   4 2487.49 244.321   7
 -11  -3   4 2414.94 242.545  10
 -11  -3   4 2686.02 412.802   2
 -11  -3   4 2617.04 459.803  36
 -11  -3   5 6220.27 365.284  14
 -11  -3   5 6753.06 672.791   2
 -11  -3   5 6418.00 650.980   8
 -11  -3   5 5351.74 650.422  36
 -11  -3   6 1085.71 145.199  17
 -11  -3   6 998.996 299.502   2
 -11  -3   6 1349.86 188.611  10
 -11  -3   6 1394.31 304.619   8
 -11  -3   6 1260.80 185.362   7
 -11  -3   6 1166.52 309.091  36
 -11  -3   7 2973.70 241.675  17
 -11  -3   7 3678.13 522.727   2
 -11  -3   7 2986.64 468.347   1
 -11  -3   7 2949.98 261.646   7
 -11  -3   7 3305.24 274.071  10
 -11  -3   7 2696.42 453.784  36
 -11  -3   8 20037.4 863.484  17
 -11  -3   8 19647.1 1309.88   2
 -11  -3   8 20549.2 1298.59   1
 -11  -3   8 18428.1 871.044   7
 -11  -3   8 19099.9 882.400  10
 -11  -3   8 19473.6 1278.62  36
 -11  -3   9 6083.59 386.539  17
 -11  -3   9 6318.76 664.296   1
 -11  -3   9 5580.84 681.061   2
 -11  -3   9 6616.59 395.170   7
 -11  -3   9 6259.27 393.961  10
 -11  -3  10 6361.49 400.574  17
 -11  -3  10 5739.20 692.060   2
 -11  -3  10 6258.88 644.995   1
 -11  -3  10 6424.58 380.747   7
 -11  -3  10 5869.98 380.065  10
 -11  -3  10 6436.52 403.214  34
 -11  -3  11 398.930 111.484  10
 -11  -3  11 592.326 117.762   7
 -11  -3  11 577.560 146.121  17
 -11  -3  12 3776.25 572.607   2
 -11  -3  12 4829.70 345.857  22
 -11  -3  12 4247.40 287.627  10
 -11  -3  12 5078.72 354.377  17
 -11  -3  13 2670.24 256.200  17
 -11  -3  13 2557.14 244.943  34
 -11  -3  13 2851.35 265.337  22
 -11  -3  14 1642.48 190.142  34
 -11  -3  14 1981.16 208.911  19
 -11  -3  14 1675.63 205.359  17
 -11  -3  15 1334.74 168.648  34
 -11  -3  15 1340.15 164.814  19
 -11  -3  16 620.212 109.232  19
 -11  -3  16 690.113 119.566  34
 -11  -3  16 733.907 124.883  22
 -11  -3  17 389.909 102.435  17
 -11  -3  17 268.350 79.3305  20
 -11  -3  17 334.844 83.1952  34
 -11  -3  17 537.435 102.457  22
 -11  -3  18 2626.92 169.273  22
 -11  -3  18 2225.55 156.365  26
 -11  -2  -3 4689.81 535.923   1
 -11  -2  -3 4419.51 297.414  10
 -11  -2  -3 4217.39 296.046   7
 -11  -2  -2 3678.02 486.954   1
 -11  -2  -2 3386.91 271.128   7
 -11  -2  -2 3616.79 274.385  10
 -11  -2  -1 3606.65 277.320   7
 -11  -2  -1 3527.63 277.387  10
 -11  -2   0 1001.37 162.171  10
 -11  -2   0 1117.76 168.300   7
 -11  -2   1 29404.4 1527.79   2
 -11  -2   1 28281.7 1235.91  10
 -11  -2   1 30807.2 1249.52   7
 -11  -2   2 7131.58 652.517   2
 -11  -2   2 7986.35 457.704  10
 -11  -2   2 7648.20 447.655   7
 -11  -2   3 6149.15 610.766   2
 -11  -2   3 5952.41 671.737  36
 -11  -2   3 5760.99 373.889  10
 -11  -2   3 5432.56 368.692   7
 -11  -2   4 9061.14 758.634   2
 -11  -2   4 7644.55 761.263  36
 -11  -2   4 7170.08 699.276   8
 -11  -2   5 1836.89 389.607  36
 -11  -2   5 2905.30 439.788   2
 -11  -2   5 1969.44 343.709   8
 -11  -2   5 2333.12 233.260  10
 -11  -2   5 2418.12 232.504   7
 -11  -2   5 2361.46 195.468  17
 -11  -2   6 2932.82 480.966  36
 -11  -2   6 3725.59 516.584   2
 -11  -2   6 3036.77 262.568   7
 -11  -2   6 3289.51 271.526  10
 -11  -2   6 2740.42 225.763  17
 -11  -2   7 1513.86 354.336  36
 -11  -2   7 1636.45 364.982   2
 -11  -2   7 1388.65 186.170  10
 -11  -2   7 1157.01 168.936   7
 -11  -2   7 1251.65 165.914  17
 -11  -2   8 3472.55 529.805   2
 -11  -2   8 3905.63 294.747   7
 -11  -2   8 3991.70 297.438  10
 -11  -2   8 3603.16 275.668  17
 -11  -2   8 3782.40 282.450  16
 -11  -2   9 2150.88 230.561  34
 -11  -2   9 2025.54 432.371   2
 -11  -2   9 1757.76 358.328   1
 -11  -2   9 2314.52 225.697  10
 -11  -2   9 2189.17 214.895   7
 -11  -2   9 2256.29 224.551  16
 -11  -2   9 1858.38 213.878  17
 -11  -2  10 6963.75 423.603  34
 -11  -2  10 6519.08 411.466  17
 -11  -2  10 6562.28 412.724  16
 -11  -2  10 6545.68 389.685   7
 -11  -2  10 6955.16 400.758  10
 -11  -2  10 6247.79 634.067   1
 -11  -2  11 379.022 127.180  16
 -11  -2  11 371.934 129.875  17
 -11  -2  11 394.700 253.057   2
 -11  -2  11 266.031 101.218  10
 -11  -2  12 2325.62 220.798  26
 -11  -2  12 2598.51 464.918   2
 -11  -2  12 3097.85 266.882  17
 -11  -2  13 1054.25 175.076  17
 -11  -2  13 1036.50 156.606  26
 -11  -2  13 1294.54 191.142  34
 -11  -2  14 2510.88 224.294  26
 -11  -2  14 2862.82 250.652  22
 -11  -2  14 2516.10 223.991  19
 -11  -2  14 2357.95 228.389  34
 -11  -2  15 2969.84 241.258  22
 -11  -2  15 2723.92 214.564  19
 -11  -2  15 3040.58 238.034  34
 -11  -2  16 819.034 135.832  22
 -11  -2  16 839.716 139.964  17
 -11  -2  16 828.941 126.989  34
 -11  -2  17 4872.99 275.945  22
 -11  -2  17 4817.45 267.653  20
 -11  -2  17 4947.92 281.859  17
 -11  -2  18 46.7771 50.9200  26
 -11  -2  18 17.0149 47.0947  22
 -11  -1  -4 4390.20 294.207   7
 -11  -1  -4 4175.63 290.979  10
 -11  -1  -3 5107.76 335.112  10
 -11  -1  -3 5043.09 329.809   7
 -11  -1  -2 40926.3 1623.99  10
 -11  -1  -2 40410.1 1620.08   7
 -11  -1  -1 60222.3 2378.43  10
 -11  -1  -1 64113.1 2387.17   7
 -11  -1   0 1075.08 248.134   2
 -11  -1   0 924.501 160.072  10
 -11  -1   0 791.253 154.256   7
 -11  -1   1 3042.65 415.523   2
 -11  -1   1 2849.44 257.793   7
 -11  -1   1 3445.79 277.019  10
 -11  -1   2 12080.5 864.286   2
 -11  -1   2 11594.1 592.111  10
 -11  -1   2 11536.2 587.985   7
 -11  -1   3 11330.5 843.855   2
 -11  -1   3 9171.47 858.743  36
 -11  -1   3 10439.1 548.693  10
 -11  -1   3 9986.73 539.366   7
 -11  -1   4 13757.5 1055.12  36
 -11  -1   4 12512.5 909.035   8
 -11  -1   5 1223.15 304.663   2
 -11  -1   5 1123.71 343.541  36
 -11  -1   5 797.014 147.491  10
 -11  -1   5 826.128 154.856   7
 -11  -1   6 3482.72 510.086  36
 -11  -1   6 2956.61 457.067   2
 -11  -1   6 2908.39 252.275   7
 -11  -1   6 2692.44 245.414  10
 -11  -1   6 2733.49 222.710  16
 -11  -1   7 1950.48 398.848  36
 -11  -1   7 2676.37 451.963   2
 -11  -1   7 1886.92 206.581   7
 -11  -1   7 1958.81 207.678  10
 -11  -1   7 1766.30 190.977  16
 -11  -1   7 1759.52 195.037  17
 -11  -1   8 7011.59 414.199  34
 -11  -1   8 6359.08 397.284   7
 -11  -1   8 6914.49 413.204  10
 -11  -1   8 6562.95 399.181  16
 -11  -1   8 7537.52 417.522  17
 -11  -1   9 967.382 168.207  34
 -11  -1   9 1155.34 165.879  10
 -11  -1   9 928.881 148.787   7
 -11  -1   9 976.136 168.317  17
 -11  -1   9 703.474 153.007  16
 -11  -1  10 4519.00 339.812  34
 -11  -1  10 4686.12 337.471  17
 -11  -1  10 4485.20 329.073  16
 -11  -1  10 4265.45 599.592   2
 -11  -1  10 4679.04 306.856   7
 -11  -1  10 4883.96 313.479  10
 -11  -1  11 4411.38 298.920  26
 -11  -1  11 4348.59 328.695  16
 -11  -1  11 4389.46 327.712  17
 -11  -1  11 3309.79 536.842   2
 -11  -1  11 4412.34 329.978  34
 -11  -1  12 4152.41 325.712  16
 -11  -1  12 4725.45 335.194  17
 -11  -1  12 3854.00 288.273  26
 -11  -1  12 4162.78 320.007  22
 -11  -1  12 4742.07 603.455   2
 -11  -1  13 1114.51 168.705  22
 -11  -1  13 765.712 145.468  26
 -11  -1  13 917.357 175.151  16
 -11  -1  13 1059.08 171.336  34
 -11  -1  14 329.266 110.391  26
 -11  -1  14 535.533 134.258  22
 -11  -1  14 509.323 117.555  19
 -11  -1  14 400.110 125.643  34
 -11  -1  15 1260.03 154.606  22
 -11  -1  15 1049.35 145.348  26
 -11  -1  15 822.543 117.938  19
 -11  -1  15 1206.83 160.409  17
 -11  -1  15 1129.46 148.259  34
 -11  -1  16 1319.26 146.427  22
 -11  -1  16 1193.51 145.232  17
 -11  -1  16 1291.17 145.952  34
 -11  -1  17 897.744 106.008  22
 -11  -1  17 806.378 108.116  20
 -11  -1  17 755.430 109.411  17
 -11   0  -5 9172.71 478.266  10
 -11   0  -4 288.236 106.760  10
 -11   0  -4 238.935 100.724   7
 -11   0  -3 5942.67 372.657   7
 -11   0  -3 6343.73 383.322  10
 -11   0  -2 3760.04 291.498  10
 -11   0  -2 3849.02 285.877   7
 -11   0  -1 40232.0 1862.21   2
 -11   0  -1 36824.2 1532.37  10
 -11   0  -1 38291.6 1531.34   7
 -11   0   0 28893.2 1498.97   2
 -11   0   0 27214.7 1163.07   7
 -11   0   0 27362.2 1171.38  10
 -11   0   1 6288.05 614.166   2
 -11   0   1 6802.30 412.455  10
 -11   0   1 6922.02 413.641   7
 -11   0   2 1894.46 340.091   2
 -11   0   2 1523.89 184.907  10
 -11   0   2 1533.14 191.953   7
 -11   0   3 9619.84 764.142   2
 -11   0   3 6724.77 737.895  36
 -11   0   4 10698.5 829.637   2
 -11   0   4 9225.78 828.171  36
 -11   0   4 8392.60 484.749  10
 -11   0   4 8911.63 493.656   7
 -11   0   5 177.576 220.632  36
 -11   0   5 268.483 214.022   2
 -11   0   5 632.141 140.678  10
 -11   0   5 499.509 102.254  16
 -11   0   6-92.9634 91.3095  34
 -11   0   6 178.496 195.805  36
 -11   0   6-112.186 166.978   2
 -11   0   6 179.757 110.241  10
 -11   0   6 135.031 99.8771   7
 -11   0   6 49.1348 81.7779  16
 -11   0   7-13.9295 104.348  34
 -11   0   7-58.5276 209.381   2
 -11   0   7 88.6563 100.512  10
 -11   0   7-29.5951 90.5094   7
 -11   0   7-67.1026 103.147  16
 -11   0   8 4228.25 308.671  34
 -11   0   8 4654.68 310.486   7
 -11   0   8 4273.27 302.345  10
 -11   0   8 3905.77 299.831  16
 -11   0   9 4293.32 316.260  34
 -11   0   9 4062.81 309.454  16
 -11   0   9 3705.38 549.024   2
 -11   0   9 4111.60 290.848  10
 -11   0   9 4545.23 299.913   7
 -11   0  10 7260.17 407.238  26
 -11   0  10 8081.72 456.785  17
 -11   0  10 6449.77 427.763  16
 -11   0  10 7776.48 448.004  34
 -11   0  10 6653.23 740.813   2
 -11   0  11 2632.37 232.658  26
 -11   0  11 2908.41 266.881  16
 -11   0  11 3092.85 269.150  17
 -11   0  11 3093.14 491.742   2
 -11   0  11 3060.98 268.274  34
 -11   0  12 2328.55 218.749  26
 -11   0  12 2168.74 238.185  17
 -11   0  12 2601.04 257.298  16
 -11   0  12 2652.55 245.642  22
 -11   0  13 314.588 140.398  16
 -11   0  13 384.562 108.361  19
 -11   0  13 529.602 129.785  22
 -11   0  13 493.271 133.358  26
 -11   0  14 507.255 147.473  16
 -11   0  14 667.711 110.261  19
 -11   0  14 483.260 123.403  22
 -11   0  14 453.908 124.567  26
 -11   0  14 602.993 131.982  34
 -11   0  15 2209.39 197.127  26
 -11   0  15 2152.00 190.720  22
 -11   0  15 2216.79 200.018  17
 -11   0  15 2065.45 190.958  34
 -11   0  16 183.384 77.4912  22
 -11   0  16 200.569 83.4783  17
 -11   0  16 252.220 88.2355  34
 -11   0  17 231.613 75.3576  20
 -11   0  17 204.706 64.2353  17
 -11   1  -5 2618.67 224.234   7
 -11   1  -5 2733.63 235.107  10
 -11   1  -4 4240.83 290.723   7
 -11   1  -4 3589.24 281.763  10
 -11   1  -3 18696.9 829.163   7
 -11   1  -3 17905.6 829.133  10
 -11   1  -2 22517.4 1276.86   2
 -11   1  -2 23109.7 1004.79  10
 -11   1  -2 22933.5 996.979   7
 -11   1  -1 9518.12 747.774   2
 -11   1  -1 9366.86 511.884  10
 -11   1  -1 9360.33 506.195   7
 -11   1   0 41640.2 1955.84   2
 -11   1   0 38244.9 1574.71  10
 -11   1   0 39299.2 1575.85   7
 -11   1   1 11122.8 819.543   2
 -11   1   1 9547.00 525.861  10
 -11   1   1 9730.37 525.697   7
 -11   1   1 10886.7 900.850  36
 -11   1   2 1215.91 303.912   2
 -11   1   2 1091.38 171.713   7
 -11   1   3 251.750 206.107   2
 -11   1   3 193.919 104.904  10
 -11   1   4 1254.91 317.181   2
 -11   1   4 834.011 150.443  10
 -11   1   4 912.105 153.904   7
 -11   1   5 6607.30 374.878  16
 -11   1   5 7268.24 417.779  10
 -11   1   5 6961.71 414.468   7
 -11   1   5 6361.09 706.250  36
 -11   1   5 7204.62 402.983  34
 -11   1   6 8981.51 482.978  16
 -11   1   6 8875.85 820.004   2
 -11   1   6 10058.1 519.854  10
 -11   1   6 9768.87 514.631   7
 -11   1   6 7817.04 788.261  36
 -11   1   6 10342.2 509.667  34
 -11   1   7 4876.38 321.186  16
 -11   1   7 4655.81 325.364   7
 -11   1   7 4562.52 316.552  10
 -11   1   7 4864.89 328.519  34
 -11   1   8 5392.05 358.110  16
 -11   1   8 5908.90 355.656  10
 -11   1   8 5553.68 353.247   7
 -11   1   8 5644.94 658.838   2
 -11   1   8 5605.20 364.547  34
 -11   1   9-62.3496 205.180   2
 -11   1   9 62.1765 107.962  16
 -11   1   9-12.3803 85.9881  26
 -11   1   9-12.4403 76.0911  10
 -11   1   9 77.5077 86.9323   7
 -11   1   9 30.5680 110.403  34
 -11   1  10 1388.82 192.744  34
 -11   1  10 1522.97 205.486  17
 -11   1  10 838.862 167.459  16
 -11   1  10 1403.93 168.836  26
 -11   1  10 1124.48 342.304   2
 -11   1  11 4656.40 327.107  26
 -11   1  11 5611.35 361.215  34
 -11   1  11 4619.01 603.731   2
 -11   1  11 4798.70 350.407  16
 -11   1  11 4907.60 354.254  17
 -11   1  12 836.523 150.093  26
 -11   1  12 736.972 149.379  22
 -11   1  12 706.094 159.074  16
 -11   1  13 202.888 107.580  26
 -11   1  13 339.305 118.364  22
 -11   1  13 149.775 77.6771  19
 -11   1  13 288.410 134.040  16
 -11   1  13 87.9333 110.953  17
 -11   1  14 2830.56 232.276  26
 -11   1  14 2883.03 237.277  34
 -11   1  14 3100.17 254.265  16
 -11   1  14 2673.33 234.357  17
 -11   1  14 3208.09 232.489  22
 -11   1  15 282.214 92.0237  34
 -11   1  15 373.295 105.611  26
 -11   1  15 330.284 92.5715  22
 -11   1  15 259.923 98.4949  17
 -11   1  16 1267.03 131.327  17
 -11   1  16 1301.75 133.425  34
 -11   1  16 1386.20 144.898  26
 -11   1  17 986.311 99.4797  20
 -11   2  -6 9963.87 510.700  10
 -11   2  -5-14.1834 97.5464  10
 -11   2  -5 211.585 109.819   7
 -11   2  -4 1849.14 206.711  10
 -11   2  -4 1651.89 189.143   7
 -11   2  -3 16855.3 784.277  10
 -11   2  -3 16756.1 771.710   7
 -11   2  -2 23897.7 1057.05  10
 -11   2  -2 24552.8 1051.97   7
 -11   2  -2 26782.8 1548.28  15
 -11   2  -1 4251.13 486.470  12
 -11   2  -1 4734.03 609.812  15
 -11   2  -1 4539.93 331.477  10
 -11   2  -1 5104.50 335.425   7
 -11   2   0 2747.74 480.117  15
 -11   2   0 2234.72 386.070   2
 -11   2   0 2423.86 233.151  10
 -11   2   0 2202.77 218.907   7
 -11   2   0 2221.04 433.045  36
 -11   2   1 1844.16 417.394  15
 -11   2   1 1412.77 328.983   2
 -11   2   1 1480.56 188.304  10
 -11   2   1 1697.83 199.988   7
 -11   2   1 1657.18 375.542  36
 -11   2   2 3102.69 459.741   2
 -11   2   2 2784.21 251.322  10
 -11   2   2 3247.39 226.332  34
 -11   2   2 3465.77 506.207  36
 -11   2   3 3019.38 487.291  15
 -11   2   3 3455.40 467.877   2
 -11   2   3 2449.70 234.055  10
 -11   2   3 2480.03 233.868   7
 -11   2   3 2702.38 458.139  36
 -11   2   3 3169.88 224.826  34
 -11   2   4 1411.25 153.712  16
 -11   2   4 1727.47 390.622  15
 -11   2   4 1438.70 358.444   2
 -11   2   4 1330.40 175.109  10
 -11   2   4 1478.71 183.481   7
 -11   2   4 1700.35 173.637  34
 -11   2   5 261.023 94.7339  16
 -11   2   5 351.728 116.780  10
 -11   2   5 312.666 110.037   7
 -11   2   5 264.162 107.855  34
 -11   2   6 1004.24 146.103  16
 -11   2   6 975.544 156.693  10
 -11   2   6 882.743 150.910   7
 -11   2   6 1217.80 166.427  34
 -11   2   7 2924.46 241.399  16
 -11   2   7 2405.85 223.284   7
 -11   2   7 2434.85 227.545  10
 -11   2   7 2543.26 455.861   2
 -11   2   7 2553.69 234.575  34
 -11   2   8 363.448 233.190   2
 -11   2   8 374.674 125.184  16
 -11   2   8 311.348 98.2401  26
 -11   2   8 411.172 108.318  10
 -11   2   8 460.233 118.669   7
 -11   2   8 489.658 134.844  34
 -11   2   9 1059.33 172.649  34
 -11   2   9 802.647 140.281  26
 -11   2   9 1105.21 329.649   2
 -11   2   9 910.136 165.703  16
 -11   2  10 249.624 129.712  34
 -11   2  10 191.206 96.0880  26
 -11   2  10 181.303 207.843   2
 -11   2  10 193.508 126.188  16
 -11   2  11 154.777 117.069  34
 -11   2  11 195.875 104.933  26
 -11   2  11 80.4938 113.065  16
 -11   2  12 3111.04 252.481  26
 -11   2  12 3313.10 253.625  22
 -11   2  12 2808.15 252.875  34
 -11   2  12 3302.67 269.481  17
 -11   2  12 3500.46 280.412  16
 -11   2  13 216.246 99.4158  22
 -11   2  13 91.7671 106.048  26
 -11   2  13 303.002 117.098  17
 -11   2  14 296.613 103.085  26
 -11   2  14 223.214 84.5072  22
 -11   2  14 433.317 105.923  34
 -11   2  14 189.217 104.745  17
 -11   2  15 410.290 101.077  26
 -11   2  15 356.682 94.1197  34
 -11   2  15 325.245 94.8802  17
 -11   2  16 719.604 86.8551  17
 -11   2  16 765.654 104.322  26
 -11   2  17 519.379 68.7530  20
 -11   3  -7 3322.72 256.775  10
 -11   3  -6 5311.69 349.923  10
 -11   3  -6 5744.24 343.422   7
 -11   3  -5 795.702 151.878  10
 -11   3  -5 1065.95 158.543   7
 -11   3  -4 3193.71 509.640  15
 -11   3  -4 4001.90 290.358   7
 -11   3  -4 4006.74 301.012  10
 -11   3  -3 7101.99 743.905  15
 -11   3  -3 8266.30 466.702  10
 -11   3  -3 8063.75 453.906   7
 -11   3  -2 2154.81 363.627  12
 -11   3  -2 2251.59 424.549  15
 -11   3  -2 2138.61 421.904  36
 -11   3  -2 2087.59 216.686   7
 -11   3  -2 1956.46 221.244  10
 -11   3  -1 66185.4 2955.35  12
 -11   3  -1 68993.9 3150.08  15
 -11   3  -1 72660.4 3161.30  36
 -11   3  -1 66727.0 2571.74  10
 -11   3  -1 66416.2 2563.25   7
 -11   3   0 5184.70 572.372  12
 -11   3   0 5484.08 660.983  15
 -11   3   0 5835.24 655.702  36
 -11   3   0 4694.71 337.589   7
 -11   3   0 5593.42 358.287  10
 -11   3   1 5098.24 579.837  12
 -11   3   1 4836.21 637.570  15
 -11   3   1 6004.83 377.947   7
 -11   3   1 6546.70 685.518  36
 -11   3   1 5602.47 312.097  34
 -11   3   2 8568.58 754.079   2
 -11   3   2 7712.23 464.410  10
 -11   3   2 8823.03 810.339  36
 -11   3   2 9044.34 433.726  34
 -11   3   3 3842.29 546.278  15
 -11   3   3 3600.38 496.662   2
 -11   3   3 3739.42 282.244  10
 -11   3   3 3446.19 278.780   7
 -11   3   3 3480.07 242.946  34
 -11   3   3 2529.92 438.240  36
 -11   3   4 10169.2 891.770  15
 -11   3   4 10051.1 481.404  16
 -11   3   4 9402.68 511.286  10
 -11   3   4 9328.16 513.876   7
 -11   3   4 8937.20 835.191  36
 -11   3   4 9699.68 489.381  34
 -11   3   5 6226.71 354.710  16
 -11   3   5 6101.74 685.478  15
 -11   3   5 5261.81 359.271   7
 -11   3   5 6068.74 372.445  10
 -11   3   5 6259.31 361.904  34
 -11   3   6 579.650 129.954  16
 -11   3   6 364.287 117.323  10
 -11   3   6 819.307 150.887   7
 -11   3   6 925.571 298.965   2
 -11   3   6 666.940 136.631  34
 -11   3   7 945.984 311.909   2
 -11   3   7 1096.29 161.632  16
 -11   3   7 923.760 128.619  26
 -11   3   7 817.406 139.930  10
 -11   3   7 856.875 147.357   7
 -11   3   7 660.413 149.113  34
 -11   3   8 2578.21 456.855   2
 -11   3   8 3216.79 261.350  16
 -11   3   8 1825.15 194.476  26
 -11   3   8 2472.63 217.938   7
 -11   3   8 2471.53 231.968  34
 -11   3   9 4070.12 313.095  34
 -11   3   9 4266.48 292.972  26
 -11   3   9 3760.68 533.270   2
 -11   3   9 4263.21 316.717  16
 -11   3  10 325.838 134.115  34
 -11   3  10 459.563 123.669  26
 -11   3  10 575.276 249.227   2
 -11   3  10 400.010 138.252  16
 -11   3  11 242.766 125.465  34
 -11   3  11 448.386 129.665  17
 -11   3  11 361.665 136.394  16
 -11   3  11 167.501 117.957  26
 -11   3  11 275.836 104.711  22
 -11   3  12 214.467 118.891  34
 -11   3  12 96.9188 94.1342  22
 -11   3  12 255.881 104.591  26
 -11   3  12 267.642 127.951  16
 -11   3  12 200.302 118.969  17
 -11   3  13 1009.68 149.640  26
 -11   3  13 1152.19 138.799  22
 -11   3  13 1131.98 155.468  17
 -11   3  13 1303.53 175.344  16
 -11   3  14 217.358 95.5069  26
 -11   3  14 195.393 90.4043  17
 -11   3  15 1535.56 137.833  17
 -11   3  15 2119.89 165.380  26
 -11   3  16 299.808 68.1355  20
 -11   3  16 190.760 64.8837  26
 -11   4  -8 5466.15 337.041  10
 -11   4  -7 4032.59 291.856  10
 -11   4  -6 2529.65 236.401  10
 -11   4  -6 2594.15 229.332   7
 -11   4  -5 7667.30 775.878  15
 -11   4  -5 8412.56 484.865  10
 -11   4  -5 9143.56 480.313   7
 -11   4  -4 2114.20 411.073  15
 -11   4  -4 2442.99 236.751  10
 -11   4  -4 2545.91 235.948   7
 -11   4  -3 192.547 178.797  12
 -11   4  -3-61.3429 227.806  15
 -11   4  -3 242.328 247.904  36
 -11   4  -3 217.658 118.623  10
 -11   4  -3 177.767 118.638   7
 -11   4  -2 15071.9 1007.28  12
 -11   4  -2 14898.2 1094.14  15
 -11   4  -2 13122.2 1039.53  36
 -11   4  -2 13247.0 675.052  10
 -11   4  -2 13641.1 670.605   7
 -11   4  -1 30279.7 1627.39  12
 -11   4  -1 30144.2 1737.87  15
 -11   4  -1 29673.0 1691.20  36
 -11   4  -1 28155.9 1225.70  10
 -11   4  -1 29631.8 1233.71   7
 -11   4   0 16742.2 1134.71  12
 -11   4   0 19306.5 1272.17  15
 -11   4   0 17582.7 1183.20  36
 -11   4   0 15964.9 776.616   7
 -11   4   1 1681.49 381.450  36
 -11   4   1 1649.15 195.807  10
 -11   4   1 1425.68 348.695  12
 -11   4   2 3242.48 489.040  12
 -11   4   2 2260.56 446.428  15
 -11   4   2 3393.57 272.871  10
 -11   4   2 3448.85 276.961   7
 -11   4   2 4026.86 545.877  36
 -11   4   2 3147.51 226.957  34
 -11   4   3 1008.24 130.770  16
 -11   4   3 752.851 300.800  15
 -11   4   3 1040.88 163.786  10
 -11   4   3 914.742 158.604   7
 -11   4   3 1451.24 158.185  34
 -11   4   3 709.124 277.472  36
 -11   4   4 2503.99 473.576  15
 -11   4   4 2725.40 218.708  16
 -11   4   4 2238.88 225.888  10
 -11   4   4 2744.39 243.684   7
 -11   4   4 2679.59 218.990  34
 -11   4   5 3284.80 507.903  15
 -11   4   5 3644.43 266.004  16
 -11   4   5 3529.54 280.540   7
 -11   4   5 3516.57 270.953  10
 -11   4   5 2967.00 476.947   2
 -11   4   5 4014.58 281.072  34
 -11   4   6 6470.93 716.513   2
 -11   4   6 8329.19 453.737  16
 -11   4   6 7372.70 755.649  15
 -11   4   6 8047.36 420.558  26
 -11   4   6 7527.87 432.499  10
 -11   4   6 7857.20 447.592   7
 -11   4   6 8986.50 461.342  34
 -11   4   7 117.583 175.101   2
 -11   4   7 133.121 112.885  16
 -11   4   7 224.939 100.143  26
 -11   4   7 137.037 92.4104   7
 -11   4   7 203.896 107.333  34
 -11   4   8 1646.95 198.443  34
 -11   4   8 1262.28 167.388  26
 -11   4   8 1170.96 316.481   2
 -11   4   8 1328.49 184.417  16
 -11   4   9 5261.77 355.642  34
 -11   4   9 4890.76 329.165  26
 -11   4   9 4493.08 575.510   2
 -11   4   9 5408.29 361.597  16
 -11   4  10 2364.80 234.892  34
 -11   4  10 2933.05 261.806  16
 -11   4  10 2255.72 223.663  26
 -11   4  11 2079.63 219.529  34
 -11   4  11 2597.57 240.191  17
 -11   4  11 2788.73 252.639  16
 -11   4  11 2320.12 202.192  22
 -11   4  11 2519.55 228.221  26
 -11   4  12 768.976 146.777  34
 -11   4  12 769.046 117.720  22
 -11   4  12 1041.08 154.497  26
 -11   4  12 890.953 162.214  16
 -11   4  12 998.693 151.783  17
 -11   4  13 2188.39 192.311  17
 -11   4  13 2128.99 193.723  26
 -11   4  14 234.831 81.9962  17
 -11   4  14 529.350 106.163  26
 -11   4  15 772.308 102.490  26
 -11   5  -8 4816.78 322.348  10
 -11   5  -7 1005.14 164.867  10
 -11   5  -7 1100.46 154.306   7
 -11   5  -6 644.666 285.121  15
 -11   5  -6 308.132 118.019  10
 -11   5  -6 320.999 110.554   7
 -11   5  -5 5007.45 560.677  12
 -11   5  -5 5471.79 649.859  15
 -11   5  -5 5636.64 648.000  36
 -11   5  -5 5083.58 357.842  10
 -11   5  -5 5162.96 344.375   7
 -11   5  -4 8807.23 796.028  12
 -11   5  -4 8997.27 854.295  15
 -11   5  -4 8568.08 824.860  36
 -11   5  -4 9937.86 524.388   7
 -11   5  -4 10356.7 541.867  10
 -11   5  -3 1911.94 366.453  12
 -11   5  -3 1442.13 362.631  15
 -11   5  -3 1697.21 385.708  36
 -11   5  -3 1640.04 204.853  10
 -11   5  -3 1947.46 213.260   7
 -11   5  -2 39261.8 2017.98  12
 -11   5  -2 37031.2 2083.39  15
 -11   5  -2 39129.2 2038.81  36
 -11   5  -2 40203.9 1580.81   7
 -11   5  -2 37804.1 1576.39  10
 -11   5  -1 13538.9 1007.77  12
 -11   5  -1 13704.1 1073.54  15
 -11   5  -1 11696.7 969.943  36
 -11   5  -1 13200.3 656.908   7
 -11   5   0 3415.00 500.858  12
 -11   5   0 3895.33 561.357  15
 -11   5   0 3553.93 519.958  36
 -11   5   0 3731.12 296.863  10
 -11   5   0 4154.24 305.684   7
 -11   5   1 403.839 242.926  36
 -11   5   1 122.616 101.042  10
 -11   5   1 175.706 225.143  12
 -11   5   2 1148.74 349.910  12
 -11   5   2 1919.54 411.011  15
 -11   5   2 1756.69 204.539  10
 -11   5   2 1790.43 206.341   7
 -11   5   2 1577.06 380.455  36
 -11   5   2 1796.45 166.123  34
 -11   5   3 356.247 103.256  16
 -11   5   3 63.7254 219.330  15
 -11   5   3 387.490 123.561   7
 -11   5   3 297.935 113.146  10
 -11   5   3 335.468 102.656  34
 -11   5   4-25.1439 83.6855  16
 -11   5   4 126.669 208.423  15
 -11   5   4 76.6318 100.877   7
 -11   5   4 29.0423 92.2627  10
 -11   5   4-170.877 252.746   2
 -11   5   4 137.284 90.1569  34
 -11   5   5 2481.48 453.469   2
 -11   5   5 2362.94 454.823  15
 -11   5   5 2816.34 237.455  16
 -11   5   5 2644.67 212.809  26
 -11   5   5 2725.14 243.847   7
 -11   5   5 2941.39 245.509  10
 -11   5   5 2533.12 229.867  34
 -11   5   6 930.831 312.789   2
 -11   5   6 837.685 286.836  15
 -11   5   6 1325.68 178.523  16
 -11   5   6 920.849 143.420  26
 -11   5   6 896.012 138.832  10
 -11   5   6 901.763 156.219   7
 -11   5   6 1129.00 167.542  34
 -11   5   7 2217.78 219.548  16
 -11   5   7 1862.05 195.813  26
 -11   5   7 1644.19 177.274   7
 -11   5   7 1827.97 201.041  34
 -11   5   8 2921.18 255.712  34
 -11   5   8 3010.63 245.697  26
 -11   5   8 2126.67 393.773   2
 -11   5   8 2978.50 258.832  16
 -11   5   9 14326.9 703.425  34
 -11   5   9 14644.2 709.805  16
 -11   5   9 15026.3 697.348  26
 -11   5  10 3924.72 311.752  34
 -11   5  10 5145.30 339.982  16
 -11   5  10 5092.00 320.247  26
 -11   5  10 4223.56 284.727  22
 -11   5  11 2380.95 218.366  34
 -11   5  11 2150.88 209.652  17
 -11   5  11 2180.55 217.024  16
 -11   5  11 2148.79 204.217  26
 -11   5  11 1567.24 157.341  22
 -11   5  12 24.8460 98.6542  34
 -11   5  12 92.8110 89.9526  17
 -11   5  12 101.172 105.025  16
 -11   5  12 118.978 96.6744  26
 -11   5  13 221.349 88.9995  34
 -11   5  13 225.175 94.4207  26
 -11   5  13 146.127 81.3330  17
 -11   5  14 495.207 95.1932  26
 -11   5  14 392.773 88.7943  16
 -11   5  15 1158.74 97.2512  20
 -11   5  15 1051.37 95.5378  26
 -11   6  -9 355.973 113.219  10
 -11   6  -8 3459.18 273.231  10
 -11   6  -7 4272.05 554.689  15
 -11   6  -7 4348.07 553.885  36
 -11   6  -7 4610.78 322.502  10
 -11   6  -7 3971.61 289.556   7
 -11   6  -6 2207.06 396.815  12
 -11   6  -6 2189.16 421.149  15
 -11   6  -6 2028.13 397.903  36
 -11   6  -6 2317.19 232.993  10
 -11   6  -6 2311.53 224.910   7
 -11   6  -5 10330.1 873.452  12
 -11   6  -5 10401.7 922.555  15
 -11   6  -5 10868.1 901.044  36
 -11   6  -5 10012.0 536.130   7
 -11   6  -4 1362.30 341.041  12
 -11   6  -4 1463.62 391.931  15
 -11   6  -4 1082.10 317.977  36
 -11   6  -4 1344.93 185.970   7
 -11   6  -3 12338.3 960.425  12
 -11   6  -3 10062.8 917.805  15
 -11   6  -3 11179.4 909.935  36
 -11   6  -3 10989.9 580.877   7
 -11   6  -2 19664.7 1304.13  12
 -11   6  -2 20206.2 1360.77  15
 -11   6  -2 20855.0 1301.16  36
 -11   6  -2 19314.8 892.783   7
 -11   6  -1 42813.9 2235.51  12
 -11   6  -1 44368.8 2306.13  15
 -11   6  -1 43911.0 2209.78  36
 -11   6  -1 43589.1 1750.38   7
 -11   6   0 4990.50 600.142  36
 -11   6   0 4011.50 571.336  12
 -11   6   1 8523.60 817.290  12
 -11   6   1 8344.09 840.921  15
 -11   6   1 9592.24 835.000  36
 -11   6   1 8653.26 490.727  10
 -11   6   1 9129.69 502.885   7
 -11   6   2 191.510 210.660  12
 -11   6   2 647.507 111.879  16
 -11   6   2 522.264 297.249  15
 -11   6   2 381.543 124.942  10
 -11   6   2 350.148 129.253   7
 -11   6   2 435.823 103.757  34
 -11   6   3 5498.87 664.889  15
 -11   6   3 6618.80 359.294  16
 -11   6   3 5213.71 635.893   2
 -11   6   3 5665.41 370.873  10
 -11   6   3 5293.67 370.782   7
 -11   6   3 6088.74 347.971  34
 -11   6   4 3002.21 496.526  15
 -11   6   4 3674.98 267.779  16
 -11   6   4 3479.63 268.363  10
 -11   6   4 2918.77 260.371   7
 -11   6   4 3868.56 531.686   2
 -11   6   4 3230.39 254.000  34
 -11   6   5 4386.08 564.854   2
 -11   6   5 4154.43 299.332  16
 -11   6   5 3472.12 523.685  15
 -11   6   5 4280.75 285.308  26
 -11   6   5 3640.08 279.312  10
 -11   6   5 4538.62 311.061   7
 -11   6   5 4145.45 292.060  34
 -11   6   6 228.469 227.278   2
 -11   6   6 561.392 143.055  16
 -11   6   6 351.503 202.022  15
 -11   6   6 527.304 123.784  26
 -11   6   6 472.809 123.722   7
 -11   6   6 443.850 127.321  34
 -11   6   7 2435.42 417.777   2
 -11   6   7 1966.92 218.717  34
 -11   6   7 2313.74 216.724  26
 -11   6   7 1991.47 191.259   7
 -11   6   7 2300.43 229.076  16
 -11   6   8 3825.43 281.118  26
 -11   6   8 3706.72 290.889  34
 -11   6   8 4225.33 312.504  16
 -11   6   9 2673.47 215.977  22
 -11   6   9 3334.23 258.383  26
 -11   6   9 2924.45 253.425  34
 -11   6   9 3328.01 271.258  16
 -11   6  10 1225.84 168.316  26
 -11   6  10 1088.17 168.615  34
 -11   6  10 1566.71 186.926  16
 -11   6  11 680.025 134.996  26
 -11   6  11 700.007 137.252  34
 -11   6  11 802.791 134.849  17
 -11   6  11 749.257 145.584  16
 -11   6  12 1335.40 145.264  17
 -11   6  12 1346.28 156.331  26
 -11   6  13 94.6350 61.3048  17
 -11   6  13 233.635 84.7053  26
 -11   6  14 152.328 58.6606  16
 -11   6  14 224.407 64.6012  26
 -11   7 -10 355.991 108.973  10
 -11   7  -9 1807.04 202.702  10
 -11   7  -8 6561.24 398.268  10
 -11   7  -8 5923.71 364.114   7
 -11   7  -7 7297.90 756.984  15
 -11   7  -7 8667.76 465.501   7
 -11   7  -6 2542.10 439.759  12
 -11   7  -6 2778.11 493.016  15
 -11   7  -6 2104.42 381.020  36
 -11   7  -6 2555.03 244.063   7
 -11   7  -5 1388.09 345.788  12
 -11   7  -5 1036.37 329.589  15
 -11   7  -5 703.983 260.073  36
 -11   7  -5 1033.15 169.524   7
 -11   7  -4 25684.2 1546.79  12
 -11   7  -4 24380.6 1558.81  15
 -11   7  -4 25582.5 1474.26  36
 -11   7  -4 24339.8 1078.67   7
 -11   7  -3 2227.03 427.020  12
 -11   7  -3 2330.75 463.499  15
 -11   7  -3 1629.90 348.584  36
 -11   7  -3 2161.38 233.824   7
 -11   7  -2 7940.66 795.928  12
 -11   7  -2 7349.24 795.953  15
 -11   7  -2 8415.11 764.192  36
 -11   7  -2 7782.91 467.729   7
 -11   7  -1 6968.06 753.204  12
 -11   7  -1 5651.00 712.189  15
 -11   7  -1 7614.17 725.398  36
 -11   7  -1 7409.53 444.585   7
 -11   7   0 17300.5 1182.72  36
 -11   7   0 17829.8 1262.07  12
 -11   7   1 786.378 299.803  12
 -11   7   1 805.535 314.160  15
 -11   7   1 926.491 166.015  10
 -11   7   1 1065.96 174.611   7
 -11   7   2 868.293 311.549  12
 -11   7   2 332.632 256.509  15
 -11   7   2 714.592 160.899   7
 -11   7   2 550.238 137.259  10
 -11   7   2 593.761 116.355  34
 -11   7   3 789.201 326.711  15
 -11   7   3 290.441 231.163   2
 -11   7   3 572.353 132.140  10
 -11   7   3 589.670 144.188   7
 -11   7   3 378.700 105.632  34
 -11   7   4 3016.73 510.114  15
 -11   7   4 3233.49 503.177   2
 -11   7   4 3535.08 271.434  10
 -11   7   4 3933.14 298.331   7
 -11   7   4 4010.14 280.015  34
 -11   7   5 347.534 130.059  16
 -11   7   5 366.959 219.240  15
 -11   7   5 509.731 128.380   7
 -11   7   5 283.239 218.133   2
 -11   7   5 387.171 119.632  34
 -11   7   6 1475.93 337.976   2
 -11   7   6 1249.59 177.437  34
 -11   7   6 1409.20 175.030  26
 -11   7   6 1383.31 170.076   7
 -11   7   6 1629.32 195.694  16
 -11   7   7 5909.40 371.798  26
 -11   7   7 6159.37 382.041  34
 -11   7   7 6467.64 396.138  16
 -11   7   8 808.081 118.394  22
 -11   7   8 1426.56 173.413  26
 -11   7   8 1170.75 176.002  34
 -11   7   8 1144.23 173.996  16
 -11   7   9 949.245 154.786  26
 -11   7   9 762.643 142.669  34
 -11   7   9 808.054 162.421  16
 -11   7  10 2123.73 206.482  26
 -11   7  10 2470.32 215.939  34
 -11   7  11 1043.52 151.435  16
 -11   7  11 1252.32 143.469  17
 -11   7  11 1470.31 160.394  26
 -11   7  12 2210.41 160.900  17
 -11   7  12 2205.47 176.379  26
 -11   7  13 27.0098 60.7234  16
 -11   7  13 121.895 62.7243  26
 -11   8 -10 3995.85 283.886  10
 -11   8  -9 13234.9 649.629  10
 -11   8  -8 233.691 102.395   7
 -11   8  -7 13096.0 1078.27  12
 -11   8  -7 15817.7 722.530   7
 -11   8  -7 13878.6 1098.65  15
 -11   8  -6 1653.70 400.449  12
 -11   8  -6 2181.56 229.802   7
 -11   8  -6 1885.69 428.979  15
 -11   8  -5 6453.62 733.074  12
 -11   8  -5 6228.41 748.190  15
 -11   8  -4 4881.54 644.327  12
 -11   8  -4 7127.33 766.773  15
 -11   8  -4 6557.31 650.215  36
 -11   8  -4 6434.28 409.646   7
 -11   8  -3 11810.2 981.870  12
 -11   8  -3 9903.09 944.633  15
 -11   8  -3 8989.53 805.654  36
 -11   8  -3 10800.1 575.014   7
 -11   8  -2 13153.6 1088.92  12
 -11   8  -2 16001.1 1201.57  15
 -11   8  -2 13783.7 1003.95  36
 -11   8  -2 13386.8 688.739   7
 -11   8  -1 533.758 265.459  12
 -11   8   0 9715.57 931.543  12
 -11   8   0 9940.77 551.303   7
 -11   8   0 10913.8 972.561  15
 -11   8   1 10510.5 946.794  12
 -11   8   1 8145.37 857.301  15
 -11   8   1 9962.14 523.884  10
 -11   8   1 8873.21 519.805   7
 -11   8   2 203.153 232.850  15
 -11   8   2 164.355 123.303   7
 -11   8   2 211.520 108.311  10
 -11   8   3 529.638 271.232  15
 -11   8   3 231.739 199.657   2
 -11   8   3 446.208 133.086   7
 -11   8   3 355.035 113.658  10
 -11   8   3 497.734 118.669  34
 -11   8   4 2667.58 461.243  15
 -11   8   4 2825.17 444.927   2
 -11   8   4 2004.90 200.948  10
 -11   8   4 2254.85 226.051   7
 -11   8   4 2345.81 211.645  34
 -11   8   5 2884.24 248.719  16
 -11   8   5 2624.89 233.563   7
 -11   8   5 2924.76 444.363   2
 -11   8   5 2944.38 245.262  34
 -11   8   6 98.7412 103.898  34
 -11   8   6 96.6759 104.461  26
 -11   8   6 131.711 86.6121   7
 -11   8   6 221.976 122.933  16
 -11   8   7 6992.58 408.860  26
 -11   8   7 6759.06 408.432  34
 -11   8   7 7529.97 432.734  16
 -11   8   8 1347.12 168.304  26
 -11   8   8 1112.66 164.566  34
 -11   8   8 1270.46 172.923  16
 -11   8   9 852.284 150.436  16
 -11   8   9 1058.26 147.186  26
 -11   8  10 615.293 128.408  16
 -11   8  10 601.602 112.547  17
 -11   8  10 465.524 118.319  26
 -11   8  11 995.565 112.406  17
 -11   8  11 1040.53 126.595  26
 -11   8  12 295.836 77.8864  26
 -11   9 -11 165.876 94.9573  10
 -11   9 -10 8854.88 477.911  10
 -11   9  -9 2646.04 225.048   7
 -11   9  -8 5297.36 666.003  12
 -11   9  -8 6733.79 395.537   7
 -11   9  -7 4155.45 596.363  12
 -11   9  -7 4216.74 310.249   7
 -11   9  -7 4133.77 581.217  15
 -11   9  -6 672.354 283.298  12
 -11   9  -6 519.038 147.129   7
 -11   9  -6-67.0608 210.768  15
 -11   9  -5 10735.5 976.755  12
 -11   9  -5 10873.2 580.726   7
 -11   9  -5 10009.6 961.227  15
 -11   9  -4 8067.76 852.822  12
 -11   9  -4 8697.65 502.978   7
 -11   9  -4 7904.70 853.434  15
 -11   9  -3 13819.7 1118.96  12
 -11   9  -3 13193.0 676.042   7
 -11   9  -3 11969.4 1066.78  15
 -11   9  -2 18918.3 1354.45  12
 -11   9  -2 19669.2 915.737   7
 -11   9  -2 20407.9 1425.64  15
 -11   9  -1 3052.80 530.620  12
 -11   9   0 11980.9 639.492   7
 -11   9   0 11386.0 1028.85  15
 -11   9   1 2467.75 235.357  10
 -11   9   1 2331.73 247.331   7
 -11   9   2 350.150 260.310  12
 -11   9   2 202.869 212.573  15
 -11   9   2 458.996 141.454   7
 -11   9   2 365.127 118.440  10
 -11   9   3 585.731 250.488  15
 -11   9   3 507.301 217.061   2
 -11   9   3 265.440 117.804   7
 -11   9   3 557.934 127.882  10
 -11   9   3 349.128 99.1948  34
 -11   9   4 797.330 304.963  15
 -11   9   4 736.698 146.890   7
 -11   9   4 267.969 200.016   2
 -11   9   4 563.916 125.127  34
 -11   9   5 1401.06 167.616  34
 -11   9   5 1170.18 161.429   7
 -11   9   6 4339.02 304.338  26
 -11   9   6 4578.54 310.293  34
 -11   9   6 4667.57 324.026  16
 -11   9   7 627.621 142.008  16
 -11   9   7 490.496 128.249  26
 -11   9   8 3293.86 253.648  16
 -11   9   8 2928.50 233.254  26
 -11   9   9 337.733 119.021  16
 -11   9   9 171.369 92.3967  26
 -11   9  10 38.5769 66.7466  17
 -11   9  10 47.3719 78.0951  16
 -11   9  10 9.09834 75.5375  26
 -11   9  11 1590.37 134.436  26
 -11   9  12 82.4139 41.9791  16
 -11   9  12 79.3144 44.7324  26
 -11  10 -12 2817.30 211.316  10
 -11  10 -11 261.692 106.039  10
 -11  10  -9 357.292 118.102   7
 -11  10  -8 10069.6 528.881   7
 -11  10  -8 9687.59 920.704  12
 -11  10  -7 2650.03 495.788  15
 -11  10  -7 4044.22 312.672   7
 -11  10  -7 3851.31 577.429  12
 -11  10  -6 483.826 299.051  15
 -11  10  -6 166.362 121.594   7
 -11  10  -6 419.444 277.580  12
 -11  10  -5 13362.6 1147.66  15
 -11  10  -5 11985.0 1099.29  12
 -11  10  -4 10154.5 983.068  15
 -11  10  -4 10906.0 587.931   7
 -11  10  -4 10190.2 970.995  12
 -11  10  -3 2677.86 514.802  15
 -11  10  -3 2378.89 267.225   7
 -11  10  -3 2341.58 469.386  12
 -11  10  -2 851.530 316.283  12
 -11  10  -1 2597.39 499.666  15
 -11  10  -1 3004.07 271.701   7
 -11  10  -1 1842.98 437.976  12
 -11  10   0 212.922 223.904  15
 -11  10   0 932.296 171.170   7
 -11  10   1 7357.53 801.255  15
 -11  10   1 7935.52 446.683  10
 -11  10   1 7464.47 456.878   7
 -11  10   1 5767.29 735.174  12
 -11  10   2 504.708 237.807   2
 -11  10   2 909.851 162.511   7
 -11  10   2 857.500 145.152  10
 -11  10   2 864.238 317.642  15
 -11  10   3 857.078 129.305  10
 -11  10   3 786.330 154.313   7
 -11  10   4 6519.87 384.303   7
 -11  10   5 2901.81 222.127   7
 -11  10   6 2547.77 227.197  16
 -11  10   6 2789.84 228.786  26
 -11  10   7 306.596 117.936  16
 -11  10   7 362.936 112.641  26
 -11  10   8 1553.85 165.280  16
 -11  10   8 1410.51 157.882  26
 -11  10   9 374.379 85.0047  17
 -11  10   9 454.416 103.096  16
 -11  10   9 444.860 97.4083  26
 -11  10  10-7.02235 63.4787  26
 -11  10  11 37.6886 38.8665  16
 -11  10  11 60.9843 39.2578  26
 -11  11 -12 1114.71 141.828  10
 -11  11 -10 3241.02 238.399   7
 -11  11  -9 4500.01 310.170   7
 -11  11  -8 14.9985 104.173   7
 -11  11  -7 540.876 278.059  15
 -11  11  -7 1029.28 175.676   7
 -11  11  -7 561.980 280.259  12
 -11  11  -6 911.007 321.378  15
 -11  11  -6 1298.91 195.385   7
 -11  11  -6 1211.53 383.091  12
 -11  11  -5 1431.95 381.611  15
 -11  11  -5 2000.86 231.287   7
 -11  11  -5 2009.05 438.008  12
 -11  11  -4 655.720 308.201  15
 -11  11  -4 816.136 185.449   7
 -11  11  -4 1438.92 392.172  12
 -11  11  -3 1396.58 382.268  15
 -11  11  -3 1522.69 216.935   7
 -11  11  -3 1220.55 352.576  12
 -11  11  -2 2071.55 442.891  12
 -11  11  -1 1790.88 416.406  15
 -11  11  -1 2525.42 252.426   7
 -11  11   0 19070.6 1371.57  15
 -11  11   0 19320.4 886.535   7
 -11  11   0 17848.7 1343.15  12
 -11  11   1 96.7258 117.590   7
 -11  11   1 96.3076 105.794  10
 -11  11   2 5540.77 337.195  10
 -11  11   2 5751.38 370.136   7
 -11  11   3 970.459 153.917   7
 -11  11   4 56.7406 79.6430   7
 -11  11   5 10489.4 515.102  16
 -11  11   5 9456.89 496.851  26
 -11  11   6 561.403 126.400  16
 -11  11   6 518.389 117.188  26
 -11  11   7 616.392 122.914  16
 -11  11   7 521.549 105.743  26
 -11  11   8 585.930 105.249  16
 -11  11   8 519.919 94.6157  26
 -11  11   9 383.504 82.9517  16
 -11  11   9 282.482 75.4898  26
 -11  11  10 726.176 73.3105  26
 -11  12 -13 1272.86 129.876  10
 -11  12 -12 877.340 129.976  10
 -11  12 -10 58.0358 89.2314   7
 -11  12  -9 1866.24 198.443   7
 -11  12  -8 4100.34 307.007   7
 -11  12  -7 1667.77 209.566   7
 -11  12  -6 352.745 142.933   7
 -11  12  -5 1160.04 189.433   7
 -11  12  -4 2842.21 529.293  15
 -11  12  -4 3556.45 302.170   7
 -11  12  -4 2995.16 532.774  12
 -11  12  -1 10039.7 559.828   7
 -11  12   0 464.630 133.048   7
 -11  12   1 3822.87 293.906   7
 -11  12   1 3816.13 268.864  10
 -11  12   2 5988.26 365.331   7
 -11  12   3 126.067 84.4479   7
 -11  12   5 448.869 112.152  16
 -11  12   5 341.387 105.683  26
 -11  12   6 586.547 112.895  16
 -11  12   6 709.474 113.350  26
 -11  12   7 878.665 116.020  16
 -11  12   7 878.116 112.596  26
 -11  12   8 4609.14 243.327  16
 -11  12   8 4525.98 237.180  26
 -11  13 -13 139.887 74.5228  10
 -11  13 -10 808.925 136.256   7
 -11  13  -9 647.369 132.385   7
 -11  13  -8 87.5045 108.330   7
 -11  13  -7 1280.59 188.747   7
 -11  13  -6 4312.00 328.873   7
 -11  13  -5 4801.61 357.231   7
 -11  13  -4 849.432 173.639   7
 -11  13  -2 1287.22 193.175   7
 -11  13  -1 249.086 123.880   7
 -11  13   0 1441.75 163.311  10
 -11  13   0 1727.38 195.524   7
 -11  13   1 209.780 106.737   7
 -11  13   2 292.153 102.694   7
 -11  13   4 1200.89 142.159  16
 -11  13   4 949.148 127.271  26
 -11  13   5 1192.78 136.960  16
 -11  13   5 1148.42 127.596  26
 -11  13   6 879.164 110.705  16
 -11  13   6 800.546 105.015  26
 -11  13   7 1857.89 131.126  16
 -11  13   7 1539.56 118.936  26
 -11  14 -13 660.724 99.0632  10
 -11  14 -11 2055.99 165.514   7
 -11  14 -10 876.598 129.823   7
 -11  14  -9 2595.20 227.127   7
 -11  14  -8 69.1629 108.964   7
 -11  14  -7 517.143 138.714   7
 -11  14  -6 6919.08 428.149   7
 -11  14  -5 661.635 164.823   7
 -11  14  -2 676.376 138.894   7
 -11  14  -1 82.4287 97.4102   7
 -11  14  -1 119.073 87.3285  10
 -11  14   0 1911.75 195.739   7
 -11  14   1 10.6587 79.1422   7
 -11  14   3 1062.58 129.018  16
 -11  14   3 1105.25 133.069  26
 -11  14   4 2340.66 169.907  16
 -11  14   4 2196.26 168.056  26
 -11  14   5 659.013 90.9854  16
 -11  14   5 598.659 86.6620  26
 -11  14   6 360.562 58.9729  16
 -11  14   6 304.620 58.8673  26
 -11  15 -13 515.404 88.7032  10
 -11  15 -11 170.205 72.6631   7
 -11  15 -10 375.675 99.4547   7
 -11  15  -9 206.673 96.2662   7
 -11  15  -8 152.052 107.549   7
 -11  15  -7 2526.58 227.330   7
 -11  15  -6 252.275 119.141   7
 -11  15  -5 3128.20 267.049   7
 -11  15  -3 1906.94 200.806   7
 -11  15  -2 276.407 110.317   7
 -11  15  -2 155.710 83.3562  10
 -11  15  -1 2564.79 211.146   7
 -11  15   0 816.869 120.433   7
 -11  15   2 560.355 97.6603  16
 -11  15   2 603.112 97.6632  26
 -11  15   3 3412.74 200.782  16
 -11  15   3 3392.64 200.511  26
 -11  15   4 2625.66 146.920  16
 -11  15   4 1695.70 128.970  26
 -11  16 -13 868.285 91.7997  10
 -11  16 -11 2500.49 166.698   7
 -11  16 -10 1046.93 123.252   7
 -11  16  -9 733.340 121.111   7
 -11  16  -8 1354.88 160.644   7
 -11  16  -7 519.309 126.891   7
 -11  16  -6 936.926 145.071   7
 -11  16  -3 572.180 116.758   7
 -11  16  -2 396.965 103.271   7
 -11  16  -1 1248.64 128.129   7
 -11  16   1 591.864 82.5846  16
 -11  16   1 487.083 81.8470  26
 -11  16   2 186.893 53.5726  16
 -11  16   2 157.087 52.8152  26
 -11  17 -12 47.9195 55.7780  10
 -11  17 -11 126.893 49.5831   7
 -11  17 -10 62.1000 58.9338   7
 -11  17  -9 1155.18 129.036   7
 -11  17  -8 1851.20 163.882   7
 -11  17  -7 1116.77 143.070   7
 -11  17  -6 3450.48 234.846   7
 -11  17  -5 3525.47 216.613  10
 -11  17  -4 699.950 108.002   7
 -11  17  -3 1581.96 144.481   7
 -11  17  -2 651.798 90.2511   7
 -11  18 -11 1395.57 107.254  10
 -11  18  -9 54.5650 56.4631   7
 -11  18  -8 631.417 94.4812   7
 -11  18  -8 628.988 87.3449  10
 -11  18  -7 862.056 96.1469  10
 -11  18  -7 914.768 112.627   7
 -11  18  -6 42.2224 47.1533  10
 -11  18  -5 3048.05 188.337   7
 -11  18  -4 510.430 77.9144   7
 -11  18  -3 430.341 61.4922   7
 -10 -16   6 1007.73 89.2607  14
 -10 -16   6 1042.79 88.9095   9
 -10 -16   7 119.328 57.2424  14
 -10 -16   7 10.3625 43.9535   9
 -10 -16   8 142.243 65.0346  14
 -10 -16   8 77.6584 47.4888   9
 -10 -16   9 377.612 76.6734  14
 -10 -16   9 263.823 55.8997   9
 -10 -16  11 725.247 90.4307  14
 -10 -16  12 301.348 62.5544  14
 -10 -16  13 119.701 44.7624  14
 -10 -15   3 582.741 67.1440  14
 -10 -15   3 448.749 66.1274   9
 -10 -15   4 49.2903 52.9707  14
 -10 -15   5 302.561 80.9057  14
 -10 -15   6 221.646 76.7992  14
 -10 -15   6 220.445 74.1008   9
 -10 -15   7 2141.05 171.231  14
 -10 -15   7 2039.01 161.105   9
 -10 -15   8 514.832 99.1791  14
 -10 -15   8 449.855 85.2624   9
 -10 -15   9 2787.70 183.078   9
 -10 -15  10 424.621 93.6630  14
 -10 -15  11 2135.94 167.781  14
 -10 -15  12 406.382 65.6200  18
 -10 -15  12 379.113 84.5382  14
 -10 -15  13 1446.56 116.683  18
 -10 -15  13 1456.14 123.873  14
 -10 -15  14 3665.43 197.960  18
 -10 -15  14 3489.87 193.164  14
 -10 -15  15 585.786 75.5780  18
 -10 -15  16 225.004 49.0413  18
 -10 -15  16 104.491 40.7770  27
 -10 -14   1 1883.94 124.684  14
 -10 -14   1 1940.96 132.822   9
 -10 -14   2 1689.64 135.734  14
 -10 -14   2 1754.10 140.991   9
 -10 -14   3 2230.82 170.553  14
 -10 -14   3 2242.65 173.537   9
 -10 -14   4 1404.83 147.765  14
 -10 -14   5 115.756 85.4866  14
 -10 -14   5 10.2291 78.6399   9
 -10 -14   6 512.850 114.156  14
 -10 -14   6 485.835 110.297   9
 -10 -14   7 1078.76 147.597  14
 -10 -14   7 895.010 132.856   9
 -10 -14   8 803.669 123.530   9
 -10 -14   9 3385.57 238.241  14
 -10 -14   9 2834.75 207.306   9
 -10 -14  10 143.208 90.2981  14
 -10 -14  10 176.618 72.9539   9
 -10 -14  10 145.764 66.8938  18
 -10 -14  11 2048.16 165.261  18
 -10 -14  11 2288.35 189.205  14
 -10 -14  12 245.861 78.6699  18
 -10 -14  12 86.0093 76.0731  14
 -10 -14  13 789.735 112.857  18
 -10 -14  13 912.774 119.046  14
 -10 -14  14 1726.19 151.133  18
 -10 -14  14 1788.98 141.854  14
 -10 -14  15 938.524 112.685  18
 -10 -14  16 319.788 72.8941  18
 -10 -14  16 187.396 58.6096  27
 -10 -14  17 364.332 67.3006  18
 -10 -13  -1 2402.88 142.364   9
 -10 -13   0 337.782 74.4012  14
 -10 -13   0 224.011 69.4411   9
 -10 -13   1 475.661 98.4775  14
 -10 -13   1 467.608 97.3074   9
 -10 -13   2 423.262 107.152  14
 -10 -13   2 289.390 97.5172   9
 -10 -13   3 7778.72 414.363  14
 -10 -13   3 7557.54 411.092   9
 -10 -13   4 252.573 109.594  14
 -10 -13   5 452.527 124.509  14
 -10 -13   5 280.737 110.358   9
 -10 -13   6 1683.05 190.559  14
 -10 -13   6 1283.84 164.076   9
 -10 -13   7 151.854 99.0079   9
 -10 -13   8 4629.95 311.998  14
 -10 -13   8 4489.39 294.686   9
 -10 -13   9 4077.99 286.594  14
 -10 -13   9 4048.67 263.113   9
 -10 -13   9 3743.71 245.049  18
 -10 -13  10 1831.95 185.096  14
 -10 -13  10 1387.02 152.238   9
 -10 -13  10 1631.45 162.024  18
 -10 -13  11 64.9255 80.4014  18
 -10 -13  11 120.274 103.392  14
 -10 -13  12 2274.59 194.540  18
 -10 -13  12 2384.39 198.329  14
 -10 -13  13 1048.96 117.232  19
 -10 -13  13 1440.16 155.908  18
 -10 -13  13 1140.68 139.153  14
 -10 -13  14 117.079 70.1566  34
 -10 -13  14 123.523 72.8536  14
 -10 -13  14 194.820 90.0393  18
 -10 -13  14 251.081 77.2865  19
 -10 -13  15 653.667 117.160  18
 -10 -13  15 601.554 93.6346  19
 -10 -13  16 1412.70 139.394  18
 -10 -13  16 1482.95 127.386  19
 -10 -13  17 382.369 68.8731  19
 -10 -13  17 380.154 80.7542  18
 -10 -13  18 171.817 47.8581  19
 -10 -12  -2 805.951 92.5985  14
 -10 -12  -2 1034.53 99.9716   9
 -10 -12  -1 270.904 80.4425  14
 -10 -12  -1 306.475 82.3943   9
 -10 -12   0 896.398 125.154  14
 -10 -12   0 644.662 120.118   9
 -10 -12   1 205.014 101.616  14
 -10 -12   1 47.4564 91.2763   9
 -10 -12   2 1238.60 164.906  14
 -10 -12   2 1103.81 160.674   9
 -10 -12   3 1359.59 181.531  14
 -10 -12   4 545.910 141.737  14
 -10 -12   4 247.968 118.289   9
 -10 -12   5 8318.46 469.744  14
 -10 -12   5 7578.42 447.171   9
 -10 -12   6 1669.76 194.539   9
 -10 -12   7 4696.97 332.855  14
 -10 -12   7 4586.71 321.873  10
 -10 -12   7 4389.22 310.926   9
 -10 -12   8 3736.05 290.156  14
 -10 -12   8 3583.19 289.253  10
 -10 -12   8 3891.15 279.654   9
 -10 -12   9 652.755 139.573  14
 -10 -12   9 715.840 154.712  10
 -10 -12   9 458.860 115.910   9
 -10 -12  10 988.757 147.888  14
 -10 -12  10 730.869 123.543   9
 -10 -12  11 3012.87 214.407  19
 -10 -12  11 2745.76 233.166  14
 -10 -12  12 30.8752 80.4096  19
 -10 -12  12 12.0189 84.3281  14
 -10 -12  13 239.576 91.7603  19
 -10 -12  13 415.265 116.838  18
 -10 -12  13 212.217 88.5850  14
 -10 -12  14 1938.16 173.593  34
 -10 -12  14 2200.26 197.461  18
 -10 -12  14 1972.18 176.641  19
 -10 -12  14 1870.84 161.742  14
 -10 -12  15 457.766 88.1766  34
 -10 -12  15 329.962 97.3514  19
 -10 -12  15 430.181 107.630  18
 -10 -12  16 1342.56 148.571  18
 -10 -12  16 1457.12 145.389  19
 -10 -12  17 186.372 78.4691  19
 -10 -12  18 1824.99 136.444  19
 -10 -12  18 1695.13 134.008  18
 -10 -12  19 4.49971 37.6202  19
 -10 -11  -3 105.329 65.4593  14
 -10 -11  -3 102.392 62.9150   9
 -10 -11  -2 143.266 81.7443  14
 -10 -11  -2 204.738 86.3379   9
 -10 -11  -1 128.903 92.4599  14
 -10 -11  -1 193.202 92.4723   9
 -10 -11   0 2409.39 225.799  14
 -10 -11   0 2480.25 221.600   9
 -10 -11   1-59.9382 103.028  14
 -10 -11   1-57.6942 108.067   9
 -10 -11   2 4601.83 334.936  14
 -10 -11   3 916.332 178.630  14
 -10 -11   4 204.334 137.364  14
 -10 -11   4 104.420 99.6247  10
 -10 -11   4 194.244 124.525   9
 -10 -11   5 816.947 152.289  10
 -10 -11   5 742.366 150.130   9
 -10 -11   6 393.693 144.646  14
 -10 -11   6 382.627 129.453  10
 -10 -11   6 299.788 124.880   9
 -10 -11   7 2393.82 242.386  14
 -10 -11   7 2995.67 259.341  10
 -10 -11   7 2515.90 240.187   9
 -10 -11   8 573.068 144.010  14
 -10 -11   8 598.755 133.506   9
 -10 -11   8 572.919 151.995  10
 -10 -11   9 802.644 161.747  14
 -10 -11   9 1133.35 187.849  10
 -10 -11   9 1160.44 157.761   9
 -10 -11  10 1699.57 198.506  14
 -10 -11  10 2061.87 225.936  10
 -10 -11  10 1649.87 171.922   9
 -10 -11  10 1391.57 163.909  19
 -10 -11  11 815.884 144.865  14
 -10 -11  11 1019.84 147.094  19
 -10 -11  12 2770.83 224.571  14
 -10 -11  12 2369.24 214.242  19
 -10 -11  13 914.859 132.416  14
 -10 -11  13 916.768 153.434  19
 -10 -11  14 3168.19 219.949  14
 -10 -11  14 3208.77 236.991  34
 -10 -11  14 3113.86 241.941  19
 -10 -11  14 3603.00 265.580  18
 -10 -11  15 1279.99 155.706  19
 -10 -11  15 1493.75 169.995  18
 -10 -11  15 1058.49 130.261  34
 -10 -11  15 1116.09 122.441  22
 -10 -11  16 3223.73 206.542  22
 -10 -11  16 3401.81 236.925  19
 -10 -11  17 573.857 88.0733  22
 -10 -11  17 735.517 115.902  19
 -10 -11  17 551.570 104.168  18
 -10 -11  18 1868.77 130.323  22
 -10 -11  18 2157.25 159.968  19
 -10 -11  18 1853.42 145.885  18
 -10 -11  19 165.638 55.2482  19
 -10 -11  19 164.613 48.1479  18
 -10 -10  -5 468.848 65.2796  14
 -10 -10  -4 16.1222 67.8677  14
 -10 -10  -4-7.46509 63.2849   9
 -10 -10  -3 138.442 86.5988  14
 -10 -10  -3 110.435 84.0477   9
 -10 -10  -2 668.479 135.934  14
 -10 -10  -2 706.993 130.248   9
 -10 -10  -1 3827.80 302.301  14
 -10 -10  -1 4509.29 310.789   9
 -10 -10   0 631.514 155.514  14
 -10 -10   0 567.145 142.579   9
 -10 -10   1 68.6190 128.514  14
 -10 -10   1 16.3314 120.181   9
 -10 -10   2 11341.8 551.169  10
 -10 -10   2 11949.4 627.749  14
 -10 -10   3 389.811 115.346  10
 -10 -10   3 737.790 156.125   9
 -10 -10   4 3634.45 282.362  10
 -10 -10   4 3386.98 287.819   9
 -10 -10   5 1709.02 395.857   1
 -10 -10   5 1497.37 214.168  14
 -10 -10   5 1981.23 455.643   8
 -10 -10   5 1762.51 215.155   9
 -10 -10   5 1792.93 204.463  10
 -10 -10   6 1947.44 448.601   1
 -10 -10   6 2902.56 265.102  14
 -10 -10   6 3045.13 551.756   8
 -10 -10   6 3246.10 278.270  10
 -10 -10   6 2881.38 259.765   9
 -10 -10   7 4629.14 645.316   1
 -10 -10   7 6141.09 393.425  14
 -10 -10   7 4188.99 643.950   8
 -10 -10   7 5696.55 367.752   9
 -10 -10   7 5510.78 380.087  10
 -10 -10   8 5989.30 384.492  14
 -10 -10   8 4650.17 658.929   8
 -10 -10   8 5705.41 386.156  10
 -10 -10   8 5207.88 345.956   9
 -10 -10   9 601.460 274.200   1
 -10 -10   9 684.643 162.474  10
 -10 -10   9 709.058 135.768   9
 -10 -10   9 433.308 133.925  14
 -10 -10  10 3171.09 233.663   9
 -10 -10  10 3200.16 267.667  14
 -10 -10  11 2740.53 239.102  19
 -10 -10  11 2787.00 254.766  10
 -10 -10  11 2649.10 232.488  14
 -10 -10  12 6583.98 396.850  19
 -10 -10  12 7102.61 424.728  10
 -10 -10  12 6527.36 378.878  14
 -10 -10  13 296.284 92.8952  14
 -10 -10  13 361.541 124.552  19
 -10 -10  13 216.906 89.2641  22
 -10 -10  14 256.560 124.407  19
 -10 -10  14 147.811 89.1979  34
 -10 -10  14 173.521 90.2498  22
 -10 -10  15-76.6133 106.755  19
 -10 -10  15-10.8193 71.2089  34
 -10 -10  15 126.038 87.8124  22
 -10 -10  16 1326.21 153.625  18
 -10 -10  16 1180.06 153.359  19
 -10 -10  16 1228.73 135.096  34
 -10 -10  16 1402.30 147.337  22
 -10 -10  17 1181.74 132.435  22
 -10 -10  17 1086.11 132.906  18
 -10 -10  17 1098.16 137.346  19
 -10 -10  18 2099.85 158.236  22
 -10 -10  18 2080.17 160.293  18
 -10 -10  18 2227.04 172.179  19
 -10 -10  19 182.153 58.8877  22
 -10 -10  19 210.492 50.8928  18
 -10  -9  -6 164.178 56.1854  14
 -10  -9  -5 185.570 77.1194  14
 -10  -9  -5 125.055 67.8145   9
 -10  -9  -4 241.129 99.6187  14
 -10  -9  -4 199.830 96.5173   9
 -10  -9  -3 604.734 133.532  14
 -10  -9  -3 216.665 105.821   9
 -10  -9  -2 452.371 147.501  14
 -10  -9  -2 363.701 124.962   9
 -10  -9  -1 2508.73 249.264  14
 -10  -9  -1 2580.22 248.764   9
 -10  -9   0 701.087 179.414  14
 -10  -9   0 794.557 164.745   9
 -10  -9   1 573.686 157.559  14
 -10  -9   1 733.724 131.797  10
 -10  -9   2 2885.74 240.815  10
 -10  -9   2 3159.02 491.313   1
 -10  -9   3 2366.42 508.911   8
 -10  -9   3 3054.87 252.825  10
 -10  -9   3 2999.39 269.282   7
 -10  -9   3 2533.34 263.835   9
 -10  -9   3 2942.03 471.222   1
 -10  -9   4 18391.9 894.066  14
 -10  -9   4 17919.9 1413.04   8
 -10  -9   4 21127.6 898.852   7
 -10  -9   4 18998.4 869.080  10
 -10  -9   4 17610.5 869.871   9
 -10  -9   4 18569.9 1320.78   1
 -10  -9   5 1057.49 190.215  14
 -10  -9   5 1314.73 193.480   7
 -10  -9   5 792.588 307.016   8
 -10  -9   5 1220.62 184.126  10
 -10  -9   5 1041.78 176.729   9
 -10  -9   5 861.851 303.905   1
 -10  -9   6 854.667 160.019  14
 -10  -9   6 801.526 171.915  10
 -10  -9   6 791.051 175.370   7
 -10  -9   6 309.412 267.066   8
 -10  -9   6 694.013 151.486   9
 -10  -9   6 471.527 276.726   1
 -10  -9   7 12761.3 653.343  14
 -10  -9   7 12833.4 1112.77   8
 -10  -9   7 11391.9 616.977   9
 -10  -9   7 14237.9 676.796  10
 -10  -9   8 215.970 114.434  14
 -10  -9   8 295.911 137.277  10
 -10  -9   8 122.228 117.730   7
 -10  -9   8 72.3312 190.019   8
 -10  -9   8 269.026 112.627   9
 -10  -9   8 201.358 199.922   1
 -10  -9   9 489.209 133.867  14
 -10  -9   9 771.273 162.024   7
 -10  -9   9 697.592 125.368   9
 -10  -9   9 699.410 284.213   2
 -10  -9   9 661.223 286.871   1
 -10  -9  10 2378.78 224.876  14
 -10  -9  10 2208.92 233.741   7
 -10  -9  10 2202.36 260.201  10
 -10  -9  10 2581.63 455.236   1
 -10  -9  10 1963.22 406.981   2
 -10  -9  11 1181.05 160.531  14
 -10  -9  11 1631.46 203.204  10
 -10  -9  11 1332.68 154.916  22
 -10  -9  11 1300.31 333.863   1
 -10  -9  11 698.497 285.299   2
 -10  -9  12 649.064 131.094  22
 -10  -9  12 887.542 170.191  10
 -10  -9  12 887.474 132.312  14
 -10  -9  13 150.376 115.585  19
 -10  -9  13 52.2248 69.5407  14
 -10  -9  13 114.199 89.0394  22
 -10  -9  13-88.1195 111.943  10
 -10  -9  14 4282.88 310.049  19
 -10  -9  14 3797.29 278.628  34
 -10  -9  14 4365.12 285.519  22
 -10  -9  15 659.880 148.677  19
 -10  -9  15 710.694 145.320  18
 -10  -9  15 596.964 119.499  34
 -10  -9  15 667.503 130.585  22
 -10  -9  16 87.8903 101.316  19
 -10  -9  16 156.607 100.113  18
 -10  -9  16 178.308 82.9500  34
 -10  -9  16 90.5875 97.4113  22
 -10  -9  17 3721.53 247.178  22
 -10  -9  17 3795.59 248.585  18
 -10  -9  17 3738.74 254.716  19
 -10  -9  18 714.299 109.852  22
 -10  -9  18 708.368 100.341  18
 -10  -9  19 852.642 99.0892  22
 -10  -9  19 860.474 102.060  19
 -10  -8  -7 55.3040 57.8738  14
 -10  -8  -6 787.765 117.957  14
 -10  -8  -6 861.745 110.836   9
 -10  -8  -5 700.569 128.918  14
 -10  -8  -5 623.228 120.946   9
 -10  -8  -4 617.881 143.806  14
 -10  -8  -4 966.039 147.984   9
 -10  -8  -3 2092.26 225.716  14
 -10  -8  -2 1657.83 212.890  14
 -10  -8  -1 1704.27 226.267  14
 -10  -8   0 3067.66 288.527  14
 -10  -8   0 2649.73 536.315   8
 -10  -8   1 6488.39 393.444   7
 -10  -8   1 6027.77 366.048  10
 -10  -8   1 6175.22 673.892   1
 -10  -8   2 6310.46 825.612   8
 -10  -8   2 7237.65 422.753   7
 -10  -8   2 6395.92 395.005  10
 -10  -8   2 5626.44 668.013   1
 -10  -8   3 6772.23 439.716  14
 -10  -8   3 5883.35 785.464   8
 -10  -8   3 6454.97 408.561  10
 -10  -8   3 7075.85 427.850   7
 -10  -8   3 6199.46 700.335   1
 -10  -8   4 11306.1 613.888  14
 -10  -8   4 11750.6 1082.66   8
 -10  -8   4 11027.4 591.295  10
 -10  -8   4 11757.5 608.655   7
 -10  -8   4 10109.8 932.305   1
 -10  -8   5 4835.69 358.011  14
 -10  -8   5 4382.17 651.044   8
 -10  -8   5 4740.98 346.675  10
 -10  -8   5 4880.25 354.498   7
 -10  -8   5 4816.07 337.909   9
 -10  -8   5 4814.47 634.998   1
 -10  -8   6 657.959 160.996  14
 -10  -8   6 904.077 170.016  10
 -10  -8   6 671.106 315.221   8
 -10  -8   6 1011.23 177.921   7
 -10  -8   6 854.768 153.816   9
 -10  -8   6 658.085 286.076   1
 -10  -8   7 434.337 130.741  14
 -10  -8   7 171.766 124.313  10
 -10  -8   7-71.8694 214.068   8
 -10  -8   7 307.305 110.847   9
 -10  -8   7 104.307 155.434   2
 -10  -8   8 7577.97 443.394  14
 -10  -8   8 8050.64 468.656   7
 -10  -8   8 6670.41 402.881   9
 -10  -8   8 8890.20 865.859   8
 -10  -8   8 8141.29 809.869   1
 -10  -8   8 6791.14 708.642   2
 -10  -8   9 12030.1 604.306  14
 -10  -8   9 12686.2 635.939   7
 -10  -8   9 12048.8 631.533  10
 -10  -8   9 11526.9 566.236  22
 -10  -8   9 10260.0 930.770   2
 -10  -8   9 13319.5 1047.11   1
 -10  -8  10 1894.22 201.138  14
 -10  -8  10 1830.80 212.393   7
 -10  -8  10 1955.01 229.528  10
 -10  -8  10 1946.73 195.724  22
 -10  -8  10 2008.95 409.347   2
 -10  -8  10 2445.77 445.183   1
 -10  -8  11 12930.2 607.732  14
 -10  -8  11 13017.2 643.161   7
 -10  -8  11 12942.0 654.759  10
 -10  -8  11 12170.6 609.489  22
 -10  -8  11 13552.8 1082.59   2
 -10  -8  11 11636.6 983.675   1
 -10  -8  12 729.856 295.844   2
 -10  -8  12 847.840 264.646   1
 -10  -8  12 658.408 152.783  17
 -10  -8  12 868.699 126.012  14
 -10  -8  12 806.535 146.296  22
[truncated: 2,776,769 more chars]
