# Supplementary material for: Crystal structure of a two-dimensional metal–organic framework assembled from lithium(I) and γ-cyclo­dextrin
Source: Acta Crystallogr E Crystallogr Commun. 2020 Feb 14;76(Pt 3):349–53. doi: 10.1107/S2056989020001942 (PMC7057359; doi:10.1107/S2056989020001942)
Supplement: Supplementary file 2 [file e-76-00349-Isup2.hkl]

data_I                                                                          
_shelx_title ' exp_442_a.res in P1'                                             
_shelx_refln_list_code          4                                               
_shelx_F_calc_maximum      192.07                                               
_exptl_crystal_F_000      1545.00                                               
_reflns_d_resolution_high  0.7925                                               
                                                                                
loop_                                                                           
 _space_group_symop_operation_xyz                                               
 'x, y, z'                                                                      
                                                                                
_cell_length_a    15.0039                                                       
_cell_length_b    17.0413                                                       
_cell_length_c    17.6492                                                       
_cell_angle_alpha 117.041                                                       
_cell_angle_beta   96.891                                                       
_cell_angle_gamma  96.828                                                       
                                                                                
_shelx_F_squared_multiplier     1.000                                           
                                                                                
loop_                                                                           
 _refln_index_h                                                                 
 _refln_index_k                                                                 
 _refln_index_l                                                                 
 _refln_F_squared_calc                                                          
 _refln_F_squared_meas                                                          
 _refln_F_squared_sigma                                                         
 _refln_observed_status                                                         
  -2  17 -17        184.33        153.20        13.29 o                         
  -1  17 -17        229.22        191.34        14.42 o                         
   1  15 -16        442.05        447.17        26.35 o                         
   0  16 -16        172.06        168.54        15.64 o                         
  -2  17 -16         62.00         51.88         9.61 o                         
  -1  17 -16         94.46        109.19        12.54 o                         
   0  17 -16         34.59         28.94         7.83 o                         
  -4  18 -16         55.79         62.74         8.92 o                         
  -3  18 -16         25.98         33.30         7.51 o                         
  -2  18 -16          2.61          0.73         5.70 o                         
  -1  18 -16         37.22         32.49         7.44 o                         
   2  14 -15          9.47          4.95         7.16 o                         
   1  15 -15        135.14        118.53        14.46 o                         
   2  15 -15         11.45         12.10         7.28 o                         
   5  15 -15         18.87         19.86         7.26 o                         
   0  16 -15        585.37        595.64        33.58 o                         
   1  16 -15         31.96         11.55         7.41 o                         
   3  16 -15        701.12        662.61        32.89 o                         
   4  16 -15         61.25         56.83         8.86 o                         
   5  16 -15         19.71         22.14         6.45 o                         
   6  16 -15        119.18        105.80        10.26 o                         
  -2  17 -15        225.84        223.33        18.70 o                         
  -1  17 -15        306.65        316.26        22.09 o                         
   0  17 -15         10.61          6.49         7.07 o                         
   1  17 -15        537.18        592.63        31.01 o                         
   3  17 -15        105.88         85.41         9.88 o                         
   4  17 -15         30.94         30.88         6.84 o                         
  -6  18 -15         26.01         25.57         6.78 o                         
  -5  18 -15         27.41         25.83         7.69 o                         
  -4  18 -15         25.36         23.94         7.68 o                         
  -3  18 -15         63.49         53.32         9.53 o                         
  -2  18 -15         63.45         66.67        10.57 o                         
  -1  18 -15        108.78         99.58        11.87 o                         
   0  18 -15         17.98         13.03         7.03 o                         
   1  18 -15         46.63         46.54         8.00 o                         
   3  20 -15        137.64        113.60         8.41 o                         
   7  11 -14        633.00        611.92        32.32 o                         
   8  11 -14        183.12        147.24        13.95 o                         
   9  11 -14        120.68        134.23        13.19 o                         
  10  11 -14        274.40        276.11        18.50 o                         
   5  12 -14         65.69         64.24        10.50 o                         
   6  12 -14         27.35         33.34         8.35 o                         
   7  12 -14         82.14         80.52        10.99 o                         
   8  12 -14         32.86         36.03         8.77 o                         
   9  12 -14        109.43        118.28        12.33 o                         
  10  12 -14        171.46        183.46        14.55 o                         
   5  13 -14        627.78        672.34        35.11 o                         
   6  13 -14        280.84        266.59        19.49 o                         
   7  13 -14         80.77        101.75        12.15 o                         
   8  13 -14        261.43        236.68        17.62 o                         
   9  13 -14         91.12         86.73        10.66 o                         
  10  13 -14         17.73         20.98         6.21 o                         
 -10  14 -14         38.82         33.00         6.96 o                         
   2  14 -14        168.16        165.12        16.74 o                         
   5  14 -14        495.80        502.52        28.84 o                         
   6  14 -14        160.46        168.04        15.47 o                         
   7  14 -14        183.55        199.82        16.29 o                         
   8  14 -14         39.48         42.73         8.76 o                         
   9  14 -14        149.57        139.16        12.38 o                         
 -10  15 -14        163.48        131.51        11.26 o                         
   1  15 -14        529.38        497.13        30.85 o                         
   2  15 -14         34.56         20.01         9.25 o                         
   5  15 -14         19.98         25.66         8.08 o                         
   6  15 -14         49.54         41.60         8.89 o                         
   7  15 -14         87.56         77.05        10.57 o                         
   8  15 -14         54.61         57.96         8.64 o                         
 -10  16 -14         42.63         30.12         6.13 o                         
   0  16 -14        334.68        332.01        24.33 o                         
   1  16 -14        538.16        585.89        33.42 o                         
   2  16 -14        109.84        102.52        12.80 o                         
   4  16 -14        192.16        184.62        15.80 o                         
   5  16 -14        230.04        245.29        17.92 o                         
   6  16 -14         59.93         53.30         9.00 o                         
   7  16 -14         69.01         68.47         8.97 o                         
  -2  17 -14        314.47        306.71        22.90 o                         
  -1  17 -14        157.67        203.44        18.47 o                         
   0  17 -14        142.31        137.23        15.11 o                         
   1  17 -14        153.34        130.96        14.30 o                         
   2  17 -14         84.63         84.33        11.05 o                         
   4  17 -14         30.03         33.83         8.16 o                         
   5  17 -14        139.25        113.94        11.56 o                         
   6  17 -14         29.40         25.16         6.62 o                         
   8  17 -14        137.24        125.38         9.04 o                         
  -6  18 -14         74.01         57.89         9.81 o                         
  -5  18 -14        133.65        151.36        14.63 o                         
  -4  18 -14         28.20         31.59         8.88 o                         
  -3  18 -14        200.16        209.88        17.61 o                         
  -2  18 -14          2.09          1.94         7.20 o                         
  -1  18 -14        152.52        152.74        15.08 o                         
   0  18 -14        153.71        133.82        13.83 o                         
   1  18 -14         87.99         92.52        11.19 o                         
   2  18 -14        120.58        124.06        11.66 o                         
   3  18 -14        279.57        285.88        18.40 o                         
   4  18 -14         68.09         74.76         9.22 o                         
   7  18 -14         68.70         53.72         6.06 o                         
  -5  19 -14        134.11         93.53        10.30 o                         
  -4  19 -14        117.54         82.93        10.29 o                         
  -3  19 -14         28.55         17.98         6.43 o                         
  -2  19 -14        113.21        114.33        12.32 o                         
  -1  19 -14        200.91        190.08        14.95 o                         
   0  19 -14         57.55         52.69         8.54 o                         
   3  20 -14         23.39         21.65         4.92 o                         
  11  -2 -13         19.59         19.94         7.73 o                         
  12  -2 -13         25.51         31.77         8.12 o                         
  13  -2 -13        256.90        251.55        17.37 o                         
  14  -1 -13        119.11        128.43        11.96 o                         
   9   8 -13        202.56        204.52        16.66 o                         
  10   8 -13        228.47        220.93        17.50 o                         
  11   8 -13        604.91        530.66        28.81 o                         
  12   8 -13        288.23        256.86        17.96 o                         
   7   9 -13       2445.73       2435.72        97.37 o                         
   8   9 -13        814.46        797.70        39.41 o                         
   9   9 -13        204.52        181.56        16.04 o                         
  10   9 -13          8.82          9.22         7.49 o                         
  11   9 -13        127.92        131.38        13.50 o                         
  12   9 -13          1.02          0.76         5.55 o                         
  13   9 -13         84.94         75.90         8.91 o                         
   5  10 -13        330.52        335.91        21.73 o                         
   6  10 -13        387.22        366.51        23.33 o                         
   7  10 -13        415.14        448.15        26.73 o                         
   8  10 -13        334.94        317.29        22.00 o                         
   9  10 -13          4.13          1.94         7.26 o                         
  10  10 -13         27.62         23.18         7.57 o                         
  11  10 -13        153.54        139.83        13.97 o                         
  12  10 -13        105.49         81.61         9.98 o                         
 -10  11 -13        110.45        109.43        12.28 o                         
   5  11 -13         97.12         88.50        11.40 o                         
   6  11 -13        435.39        431.35        26.36 o                         
   7  11 -13        924.80       1009.31        48.15 o                         
   8  11 -13        100.65         86.67        12.30 o                         
   9  11 -13         16.28         13.66         7.82 o                         
  10  11 -13         85.89         83.69        11.44 o                         
  11  11 -13          5.35          4.85         6.26 o                         
  12  11 -13        142.54        123.47        11.57 o                         
 -11  12 -13        125.26        111.11        11.34 o                         
   3  12 -13        476.05        435.74        48.22 o                         
   4  12 -13        311.58        279.77        38.68 o                         
   5  12 -13        802.07        646.22        59.59 o                         
   6  12 -13        472.13        494.46        61.63 o                         
   7  12 -13        919.01        922.41        45.31 o                         
   8  12 -13        865.17        941.46        45.71 o                         
   9  12 -13        233.69        239.22        18.66 o                         
  10  12 -13         22.95         28.43         8.73 o                         
  11  12 -13          2.17          4.44         5.73 o                         
 -11  13 -13         20.76         12.21         6.51 o                         
   1  13 -13        193.16        181.97        31.89 o                         
   2  13 -13        454.33        383.89        45.34 o                         
   3  13 -13        311.65        327.89        18.34 o                         
   4  13 -13        791.94        741.42        65.77 o                         
   5  13 -13         40.37         30.83        18.05 o                         
   6  13 -13        205.83        220.07        18.63 o                         
   7  13 -13         21.47         18.59         8.54 o                         
   8  13 -13        203.29        215.66        17.97 o                         
   9  13 -13        553.23        592.41        31.77 o                         
  10  13 -13         93.72         94.36        11.25 o                         
  11  13 -13         89.78         93.47        10.06 o                         
 -11  14 -13         46.29         57.68         8.65 o                         
   0  14 -13        196.02        182.52        32.89 o                         
   1  14 -13         13.23          4.40        14.48 o                         
   2  14 -13         92.87         85.52        10.45 o                         
   3  14 -13        350.07        341.77        18.92 o                         
   6  14 -13         33.08         44.75        10.03 o                         
   7  14 -13        139.14        142.72        15.07 o                         
   8  14 -13         92.07         90.58        12.29 o                         
   9  14 -13         45.03         34.93         8.03 o                         
  10  14 -13         85.77         89.59        10.00 o                         
 -11  15 -13         50.96         44.99         7.74 o                         
   1  15 -13        236.58        226.86        20.24 o                         
   2  15 -13        170.48        150.30        16.29 o                         
   3  15 -13        275.38        266.43        20.33 o                         
   6  15 -13         98.19         92.40        12.41 o                         
   7  15 -13        231.27        207.54        17.13 o                         
   8  15 -13        192.59        195.39        15.91 o                         
   9  15 -13         37.37         43.77         7.67 o                         
 -11  16 -13         90.14         75.79         8.01 o                         
   0  16 -13         69.72         96.11        14.75 o                         
   1  16 -13          9.32         16.16         9.39 o                         
   2  16 -13        404.25        368.64        24.84 o                         
   3  16 -13         62.72         33.68         8.74 o                         
   5  16 -13        244.23        234.22        18.38 o                         
   6  16 -13         63.51         79.57        11.06 o                         
   7  16 -13         80.39         76.21        10.67 o                         
   8  16 -13         58.04         71.66         9.40 o                         
  -7  17 -13         44.45         35.50         7.83 o                         
  -2  17 -13        115.95        126.58        15.54 o                         
  -1  17 -13        130.19        115.98        15.08 o                         
   0  17 -13         42.05         42.40        10.49 o                         
   1  17 -13         75.83         68.57        11.55 o                         
   2  17 -13         40.87         46.07         9.78 o                         
   3  17 -13         16.30         26.98         7.67 o                         
   5  17 -13         55.39         56.50         9.32 o                         
   6  17 -13         54.79         56.09         9.24 o                         
   7  17 -13         32.66         36.12         7.15 o                         
   8  17 -13        176.13        158.72        10.81 o                         
  -7  18 -13         94.10         85.92         7.28 o                         
  -5  18 -13         74.35         82.67        12.19 o                         
  -4  18 -13          2.72          6.17         7.58 o                         
  -3  18 -13        112.63        114.22        13.86 o                         
  -2  18 -13        228.12        217.78        18.62 o                         
  -1  18 -13         79.76         88.07        12.72 o                         
   0  18 -13        141.63        112.27        13.33 o                         
   1  18 -13        193.08        202.56        16.54 o                         
   2  18 -13         19.20         16.51         7.22 o                         
   4  18 -13         70.44         62.29         9.17 o                         
   5  18 -13         10.53          8.78         5.73 o                         
   7  18 -13         37.17         34.17         5.61 o                         
  -7  19 -13         42.18         29.85         5.43 o                         
  -5  19 -13        144.74        148.64        13.51 o                         
  -4  19 -13         43.60         40.65         8.59 o                         
  -3  19 -13         59.63         49.40         9.30 o                         
  -2  19 -13        217.08        234.30        17.52 o                         
  -1  19 -13         28.02         35.35         8.41 o                         
   0  19 -13         29.35         28.61         7.70 o                         
   1  19 -13        110.54        102.13        10.81 o                         
   3  19 -13        181.65        214.42        14.97 o                         
   6  19 -13        263.10        235.18        12.95 o                         
  -1  20 -13         57.10         40.93         6.53 o                         
   2  20 -13         43.65         46.07         7.17 o                         
   3  20 -13        143.40        152.63        10.89 o                         
   4  20 -13         72.15         76.50         7.08 o                         
  11  -4 -12         62.90         60.66         9.60 o                         
  12  -4 -12          0.65          2.39         5.93 o                         
  13  -4 -12         46.86         47.19         8.17 o                         
  10  -3 -12        239.37        220.35        18.17 o                         
  11  -3 -12         14.23         13.52         7.50 o                         
  12  -3 -12        113.12        102.61        12.55 o                         
  13  -3 -12        208.08        222.38        16.85 o                         
  14  -3 -12         83.37         65.14         9.11 o                         
  14  -2 -12          1.20          6.40         6.73 o                         
   9   6 -12       1001.35       1063.93        48.52 o                         
  10   6 -12        944.82        916.02        43.60 o                         
  11   6 -12         95.03        103.78        12.35 o                         
  12   6 -12        595.95        479.72        27.35 o                         
  13   6 -12        859.99        823.55        39.22 o                         
  14   6 -12         33.48         35.55         7.19 o                         
   8   7 -12        517.29        578.88        30.91 o                         
   9   7 -12       1854.25       1949.03        80.84 o                         
  10   7 -12        308.97        314.28        21.84 o                         
  11   7 -12        849.38        877.39        42.92 o                         
  12   7 -12         35.27         14.70         7.54 o                         
  13   7 -12        244.15        228.86        17.07 o                         
  14   7 -12        236.15        216.18        15.50 o                         
   5   8 -12        160.05        253.30        31.70 o                         
   6   8 -12         79.10         85.18        18.76 o                         
   7   8 -12        596.97        624.40        33.32 o                         
   8   8 -12         96.56         90.98        20.05 o                         
   9   8 -12        570.13        599.85        29.81 o                         
  10   8 -12         75.17         86.12        12.64 o                         
  11   8 -12         25.44         32.69         9.03 o                         
  12   8 -12         32.65         27.66         8.24 o                         
  13   8 -12        125.41        113.13        11.94 o                         
  14   8 -12        163.22        149.31        12.23 o                         
   2   9 -12       1173.06       1149.32        70.70 o                         
   3   9 -12        121.17        110.37        21.49 o                         
   4   9 -12         15.40         19.23        12.74 o                         
   5   9 -12        357.64        308.84        17.72 o                         
   6   9 -12       2528.04       2615.99        82.77 o                         
   7   9 -12        912.13        868.95        72.29 o                         
   8   9 -12       1877.24       1702.54       118.36 o                         
   9   9 -12        170.17        143.01        22.19 o                         
  10   9 -12         61.27         62.27        11.40 o                         
  11   9 -12        152.36        133.86        14.08 o                         
  12   9 -12         95.94        101.72        11.98 o                         
  13   9 -12        100.45        100.99        11.28 o                         
 -11  10 -12        234.81        245.93        18.45 o                         
   0  10 -12        743.16        877.70        61.62 o                         
   1  10 -12         84.54         97.42        15.11 o                         
   2  10 -12        155.46        179.34        27.60 o                         
   3  10 -12       1386.80       1291.03        81.70 o                         
   4  10 -12        145.35        174.27        28.79 o                         
   5  10 -12        271.30        250.09        35.46 o                         
   6  10 -12        767.77        803.49        34.50 o                         
   7  10 -12        281.60        282.54        35.53 o                         
   8  10 -12       1168.19       1119.51        44.58 o                         
   9  10 -12        228.48        223.25        26.22 o                         
  10  10 -12        532.99        545.76        31.35 o                         
  11  10 -12        254.40        273.06        20.12 o                         
  12  10 -12         22.23         16.30         7.49 o                         
  13  10 -12         15.20         28.20         7.24 o                         
 -12  11 -12        116.79        108.87        11.05 o                         
 -11  11 -12        129.28         97.30        12.38 o                         
  -1  11 -12        250.65        235.61        23.27 o                         
   0  11 -12        218.28        206.09        21.94 o                         
   1  11 -12         61.51        101.01        16.24 o                         
   2  11 -12         26.85         37.15        16.12 o                         
   3  11 -12        532.40        490.38        49.67 o                         
   4  11 -12        468.15        503.60        51.42 o                         
   5  11 -12         44.76          4.21        14.47 o                         
   6  11 -12        906.93        893.70        38.12 o                         
   7  11 -12        142.51        120.23        12.78 o                         
   8  11 -12         37.39         48.47        15.03 o                         
   9  11 -12        209.54        224.85        19.15 o                         
  10  11 -12        227.02        270.45        20.44 o                         
  11  11 -12         70.81         70.11        10.80 o                         
  12  11 -12         32.88         33.87         8.13 o                         
 -12  12 -12        110.74         90.23        10.69 o                         
 -11  12 -12         57.84         76.58        11.35 o                         
  -2  12 -12       1418.41       1383.75        90.42 o                         
  -1  12 -12        475.64        483.43        35.68 o                         
   0  12 -12        351.99        349.19        29.83 o                         
   1  12 -12         41.72         39.08        13.08 o                         
   2  12 -12         21.70         16.53        15.89 o                         
   3  12 -12        946.85        867.52        70.08 o                         
   4  12 -12        627.95        654.05        61.39 o                         
   5  12 -12       1576.08       1529.37       101.10 o                         
   6  12 -12       1119.79       1075.73        64.78 o                         
   7  12 -12        788.59        752.51        76.48 o                         
   8  12 -12       1194.25       1191.11        56.01 o                         
   9  12 -12        496.67        552.20        31.72 o                         
  10  12 -12          3.53          3.88         7.58 o                         
  11  12 -12         47.35         38.18         8.89 o                         
  12  12 -12         63.72         85.86        10.08 o                         
 -12  13 -12         21.34         13.05         6.34 o                         
  -3  13 -12        991.63       1126.07        84.31 o                         
  -2  13 -12        798.23        704.82        45.13 o                         
  -1  13 -12          3.93         -6.54         9.98 o                         
   0  13 -12        375.62        323.54        41.11 o                         
   1  13 -12        110.46        133.81        19.96 o                         
   2  13 -12        251.18        208.02        24.95 o                         
   3  13 -12        642.65        632.44        42.72 o                         
   4  13 -12         74.48         49.01         8.94 o                         
   5  13 -12        178.43        151.01        31.16 o                         
   6  13 -12        340.86        364.18        22.09 o                         
   7  13 -12        929.05       1016.75        50.03 o                         
   8  13 -12        180.01        203.79        18.45 o                         
   9  13 -12         83.92         78.95        12.13 o                         
  10  13 -12        178.62        214.18        17.04 o                         
  11  13 -12        355.40        338.99        20.88 o                         
 -12  14 -12         29.94         22.93         6.77 o                         
  -8  14 -12         57.27         51.92        10.02 o                         
  -3  14 -12        783.80        722.66        67.67 o                         
  -2  14 -12       1122.37       1105.66        59.68 o                         
  -1  14 -12        530.06        469.68        83.46 o                         
   0  14 -12         13.92          0.34        10.74 o                         
   1  14 -12         24.71         33.48        13.67 o                         
   2  14 -12        241.99        254.45        16.91 o                         
   3  14 -12         21.64         15.97         7.89 o                         
   4  14 -12          1.26         11.75        17.25 o                         
   6  14 -12         89.06         68.88        12.15 o                         
   7  14 -12        298.30        277.41        21.36 o                         
   8  14 -12        429.88        416.74        26.23 o                         
   9  14 -12         11.08          7.24         7.19 o                         
  10  14 -12         16.54         26.35         7.67 o                         
 -12  15 -12         34.03         33.87         6.94 o                         
  -9  15 -12        110.89        110.33        12.46 o                         
  -8  15 -12        611.81        615.74        33.27 o                         
  -3  15 -12        697.73        521.51        62.87 o                         
  -2  15 -12        261.57        232.01        26.90 o                         
  -1  15 -12         37.61         19.17        12.65 o                         
   0  15 -12        738.18        703.20        76.05 o                         
   1  15 -12        394.61        415.10        24.44 o                         
   2  15 -12       1141.02       1100.47        40.36 o                         
   3  15 -12         66.68         48.63        10.48 o                         
   4  15 -12         54.84         53.64        10.14 o                         
   6  15 -12        115.59         86.74        12.67 o                         
   7  15 -12        380.39        394.09        25.44 o                         
   8  15 -12          4.07          4.51         6.63 o                         
   9  15 -12         26.75         19.46         7.03 o                         
  10  15 -12         37.63         33.66         6.71 o                         
 -12  16 -12         50.45         42.88         6.14 o                         
 -10  16 -12         41.27         48.20         7.55 o                         
  -9  16 -12         41.20         33.17         7.64 o                         
  -8  16 -12         67.36         75.14        11.10 o                         
   0  16 -12        145.81        154.43        17.47 o                         
   1  16 -12        962.93        921.89        47.29 o                         
   2  16 -12         72.44         68.27        12.88 o                         
   3  16 -12        303.81        338.99        23.13 o                         
   4  16 -12        291.77        254.86        18.73 o                         
   6  16 -12        332.17        354.76        23.65 o                         
   7  16 -12        219.77        208.13        16.79 o                         
   8  16 -12        238.70        227.95        16.57 o                         
 -11  17 -12          8.74          4.18         4.87 o                         
  -9  17 -12         16.22         10.26         5.95 o                         
  -8  17 -12         95.17         89.67        11.14 o                         
  -2  17 -12        134.96        151.46        17.04 o                         
  -1  17 -12         76.38         85.45        13.71 o                         
   0  17 -12         23.44         24.57         9.82 o                         
   1  17 -12        294.18        253.95        20.71 o                         
   2  17 -12        288.34        263.41        20.07 o                         
   3  17 -12        594.05        616.91        32.55 o                         
   4  17 -12         82.01         67.71         9.48 o                         
   5  17 -12         14.11         18.19         8.39 o                         
   6  17 -12         90.49         89.68        11.31 o                         
   7  17 -12         67.01         69.42         9.52 o                         
   8  17 -12         46.47         39.49         6.06 o                         
  -9  18 -12         11.30         15.60         5.28 o                         
  -8  18 -12         86.03         79.30         6.94 o                         
  -7  18 -12         90.22        102.25        12.23 o                         
  -6  18 -12        106.94        116.70        13.27 o                         
  -4  18 -12         59.95         63.60        11.78 o                         
  -3  18 -12        283.08        286.41        21.96 o                         
  -2  18 -12          5.68          3.28         7.82 o                         
  -1  18 -12         77.44         61.83        11.35 o                         
   0  18 -12        125.02        124.08        14.33 o                         
   1  18 -12        177.43        170.55        16.02 o                         
   2  18 -12        167.36        158.52        14.39 o                         
   3  18 -12        464.31        452.74        24.87 o                         
   4  18 -12        129.43        128.43        13.03 o                         
   5  18 -12         19.67         27.51         7.55 o                         
   6  18 -12         93.54         90.38         9.77 o                         
   7  18 -12        138.29        126.04         9.66 o                         
  -8  19 -12        105.46         89.69         8.44 o                         
  -7  19 -12        152.66        148.20        12.33 o                         
  -6  19 -12        214.25        204.58        15.50 o                         
  -4  19 -12         53.40         54.36        10.14 o                         
  -3  19 -12        134.52        132.29        13.89 o                         
  -2  19 -12         47.64         40.46         9.08 o                         
  -1  19 -12        151.45        163.73        15.06 o                         
   0  19 -12         15.03         24.06         7.90 o                         
   1  19 -12         39.04         19.79         6.71 o                         
   2  19 -12          1.65          1.34         5.23 o                         
   6  19 -12         18.21         18.00         4.45 o                         
  -3  20 -12        133.63        125.51        11.59 o                         
  -2  20 -12        114.78        116.01        15.83 o                         
  -1  20 -12         53.16         49.33         6.07 o                         
   0  20 -12         63.32         52.16         7.81 o                         
   1  20 -12        269.33        259.35        16.00 o                         
   2  20 -12         21.28         11.45         5.31 o                         
   3  20 -12         84.25         97.91         9.25 o                         
   4  20 -12         32.37         29.04         5.14 o                         
  11  -6 -11         60.21         37.48         8.29 o                         
  12  -6 -11         43.67         53.56         8.69 o                         
  -8  -5 -11        158.19        109.58        10.09 o                         
  10  -5 -11         83.57         71.82        11.28 o                         
  11  -5 -11        186.55        162.47        15.46 o                         
  12  -5 -11        230.81        199.19        16.58 o                         
  13  -5 -11        194.57        182.61        15.10 o                         
 -10  -4 -11         25.82         11.88         4.73 o                         
   9  -4 -11        246.01        214.45        18.18 o                         
  10  -4 -11        247.87        236.24        19.15 o                         
  11  -4 -11        189.27        213.85        18.06 o                         
  12  -4 -11        205.53        180.34        16.68 o                         
  13  -4 -11         28.93         39.07         9.38 o                         
  14  -4 -11         64.39         68.09         9.96 o                         
  14  -3 -11        217.35        237.58        18.13 o                         
  15  -3 -11         35.55         23.90         6.91 o                         
  12   3 -11        145.31        110.87        12.64 o                         
  13   3 -11        322.90        299.29        20.43 o                         
  14   3 -11        179.22        157.30        14.08 o                         
  10   4 -11       2024.61       1923.13        79.38 o                         
  11   4 -11        526.29        499.68        28.70 o                         
  12   4 -11        682.74        709.67        36.63 o                         
  13   4 -11         56.36         44.19         9.35 o                         
  14   4 -11         93.48        106.08        11.73 o                         
  15   4 -11         32.94         21.44         6.32 o                         
   7   5 -11        494.79        489.25        42.77 o                         
   8   5 -11        210.24        206.98        19.24 o                         
   9   5 -11        949.82        903.06        36.07 o                         
  10   5 -11        206.31        201.31        15.06 o                         
  11   5 -11        267.53        271.11        20.52 o                         
  12   5 -11        377.05        330.50        22.58 o                         
  13   5 -11        278.92        222.34        17.88 o                         
  14   5 -11        201.95        185.71        15.65 o                         
  15   5 -11        186.58        160.58        13.14 o                         
   4   6 -11         36.82         52.87        12.90 o                         
   5   6 -11        446.72        436.95        37.75 o                         
   6   6 -11        877.65        886.68        59.59 o                         
   7   6 -11       1617.56       1655.90        55.27 o                         
   8   6 -11       1408.20       1399.28        49.67 o                         
   9   6 -11       1703.07       1639.70        57.26 o                         
  10   6 -11         56.84         59.90         9.61 o                         
  11   6 -11        190.83        208.16        35.09 o                         
  12   6 -11         43.53         56.33        10.50 o                         
  13   6 -11         87.39         87.00        11.78 o                         
  14   6 -11        265.95        238.90        17.63 o                         
  15   6 -11         53.01         40.88         7.48 o                         
   2   7 -11        693.97        410.30        33.36 o                         
   3   7 -11        140.74        166.98        23.14 o                         
   4   7 -11       1316.60       1197.63        69.87 o                         
   5   7 -11        305.82        300.89        30.73 o                         
   6   7 -11        567.62        561.20        25.12 o                         
   7   7 -11        682.53        705.44        38.91 o                         
   8   7 -11       1572.29       1598.54        71.99 o                         
   9   7 -11        377.56        409.32        31.12 o                         
  10   7 -11        672.45        627.26        80.21 o                         
  11   7 -11        187.84        181.46        15.20 o                         
  12   7 -11        440.57        426.78        26.71 o                         
  13   7 -11        370.51        399.34        24.91 o                         
  14   7 -11          5.59         -1.62         6.11 o                         
  15   7 -11         96.56         85.48         9.42 o                         
 -10   8 -11        116.11         74.94        12.26 o                         
   0   8 -11       1019.19       1022.04        43.00 o                         
   1   8 -11        471.36        408.98        35.50 o                         
   2   8 -11       1003.96       1097.22        65.70 o                         
   3   8 -11       2014.56       2198.61       109.52 o                         
   4   8 -11        226.50        278.21        32.78 o                         
   5   8 -11       1026.46       1050.87        69.94 o                         
   6   8 -11        328.20        333.88        18.68 o                         
   7   8 -11         22.98         18.34         7.20 o                         
   8   8 -11        355.65        353.24        51.81 o                         
   9   8 -11        245.39        227.91        25.36 o                         
  10   8 -11       1117.95       1113.26        44.56 o                         
  11   8 -11        158.82        163.57        16.55 o                         
  12   8 -11         76.18         48.40        10.36 o                         
  13   8 -11        104.94        113.28        12.72 o                         
  14   8 -11         57.60         53.52         9.01 o                         
 -12   9 -11         10.46          5.97         7.14 o                         
 -11   9 -11         13.99         14.48         8.29 o                         
  -2   9 -11       2401.61       2464.84       120.14 o                         
  -1   9 -11        477.15        375.74        37.15 o                         
   0   9 -11        186.65        215.19        21.36 o                         
   1   9 -11         74.18         76.08        17.88 o                         
   2   9 -11        106.53        144.32        24.45 o                         
   3   9 -11       1017.39       1041.73        68.86 o                         
   4   9 -11       1863.60       1966.25       107.76 o                         
   5   9 -11        789.19        699.04        58.19 o                         
   6   9 -11       4494.54       4440.77       131.01 o                         
   7   9 -11        349.15        303.51        39.02 o                         
   8   9 -11        511.57        586.85        28.90 o                         
   9   9 -11        490.99        449.66        25.10 o                         
  10   9 -11        111.85        119.16        13.83 o                         
  11   9 -11        417.87        445.48        28.21 o                         
  12   9 -11        311.81        299.70        21.49 o                         
  13   9 -11         67.60         55.96        10.01 o                         
  14   9 -11          6.25          2.81         5.35 o                         
 -13  10 -11         18.59         13.98         6.21 o                         
 -12  10 -11        137.93        128.85        13.63 o                         
 -11  10 -11         30.98         22.84         9.26 o                         
  -4  10 -11       1302.33       1167.54        77.12 o                         
  -3  10 -11        703.11        656.29        54.42 o                         
  -2  10 -11       1188.75       1261.21        78.69 o                         
  -1  10 -11        763.73        733.14        56.53 o                         
   0  10 -11         65.07         64.47        17.12 o                         
   1  10 -11        301.02        259.56        33.69 o                         
   2  10 -11        780.09        836.93        62.28 o                         
   3  10 -11        141.96        121.23        24.11 o                         
   4  10 -11        116.21        116.86        26.24 o                         
   5  10 -11        861.71        823.83        66.85 o                         
   6  10 -11        927.21        828.06        69.02 o                         
   7  10 -11         47.46         76.76        11.03 o                         
   8  10 -11         47.49         38.40         9.27 o                         
   9  10 -11        866.78        864.76        38.28 o                         
  10  10 -11        260.38        218.18        19.08 o                         
  11  10 -11        244.26        237.77        19.71 o                         
  12  10 -11         99.87        101.35        12.41 o                         
  13  10 -11         33.43         41.82         8.68 o                         
 -13  11 -11         72.19         91.59        10.48 o                         
 -12  11 -11        337.11        352.53        23.16 o                         
  -5  11 -11        715.40        639.59        57.94 o                         
  -4  11 -11        225.45        202.93        32.71 o                         
  -3  11 -11        284.66        253.18        35.69 o                         
  -2  11 -11        592.82        721.78        59.85 o                         
  -1  11 -11        968.19       1035.03        73.34 o                         
   0  11 -11        433.72        532.45        36.04 o                         
   1  11 -11        377.65        348.50        41.03 o                         
   2  11 -11        145.06        165.68        29.44 o                         
   3  11 -11       2188.08       1976.03       114.20 o                         
   4  11 -11       1831.55       1870.29        63.94 o                         
   5  11 -11        760.88        801.88        68.01 o                         
   6  11 -11         82.87        109.76        26.74 o                         
   7  11 -11        238.44        256.43        21.36 o                         
   8  11 -11       1159.24       1097.50        45.21 o                         
   9  11 -11        156.76        139.15        16.47 o                         
  10  11 -11         93.16         89.76        13.29 o                         
  11  11 -11        347.74        397.65        25.67 o                         
  12  11 -11          9.61          4.40         6.71 o                         
  13  11 -11        494.47        471.17        25.31 o                         
 -13  12 -11         28.88         30.92         7.39 o                         
 -12  12 -11         15.35          9.23         7.56 o                         
  -9  12 -11        386.68        363.80        24.54 o                         
  -8  12 -11         15.02         13.58         8.04 o                         
  -5  12 -11       2059.33       2252.81       128.84 o                         
  -4  12 -11        615.73        479.93        52.60 o                         
  -3  12 -11        855.84        962.25        74.43 o                         
  -2  12 -11        124.57        113.18        25.94 o                         
  -1  12 -11        916.98       1004.66        75.77 o                         
   0  12 -11        260.82        249.62        34.93 o                         
   1  12 -11         82.97         83.95        23.74 o                         
   2  12 -11        181.90        210.17        34.31 o                         
   3  12 -11         88.88         99.23        12.74 o                         
   4  12 -11       1637.76       1553.23        56.10 o                         
   5  12 -11        497.28        480.39        53.88 o                         
   6  12 -11        468.51        410.66        50.73 o                         
   7  12 -11        108.88        107.29        19.90 o                         
   8  12 -11        188.34        173.53        17.76 o                         
   9  12 -11        131.70        167.00        17.31 o                         
  10  12 -11        272.68        281.26        21.24 o                         
  11  12 -11        256.70        253.60        19.07 o                         
  12  12 -11         45.70         41.98         8.54 o                         
 -13  13 -11          4.31          1.95         5.51 o                         
 -12  13 -11         32.55         46.90         9.91 o                         
 -10  13 -11        126.67        109.07        12.85 o                         
  -9  13 -11         86.87         85.60        12.71 o                         
  -6  13 -11       1574.09       1510.21       104.42 o                         
  -5  13 -11        491.85        378.75        48.46 o                         
  -4  13 -11        360.84        438.83        52.30 o                         
  -3  13 -11        399.69        428.72        50.97 o                         
  -2  13 -11        562.47        560.13        57.78 o                         
  -1  13 -11        171.47        171.41        23.36 o                         
   0  13 -11        557.81        521.85        39.57 o                         
   1  13 -11         13.25         12.76        11.89 o                         
   2  13 -11        308.91        233.87        37.74 o                         
   3  13 -11        153.26        155.60        14.75 o                         
   4  13 -11        782.75        772.76        34.52 o                         
   5  13 -11        115.90         98.93        28.83 o                         
   6  13 -11       1779.50       1692.36       111.75 o                         
   7  13 -11        593.66        588.95        34.79 o                         
   8  13 -11        143.08        156.54        16.63 o                         
   9  13 -11        154.94        165.49        16.57 o                         
  10  13 -11          2.01         -4.82         8.44 o                         
  11  13 -11        134.97        136.91        13.19 o                         
  12  13 -11         27.12         25.33         6.31 o                         
 -13  14 -11         35.51         23.83         6.29 o                         
 -12  14 -11          3.50          4.91         6.59 o                         
 -11  14 -11        165.32        179.47        14.45 o                         
 -10  14 -11        624.77        590.60        32.09 o                         
  -9  14 -11          4.04          2.14         7.59 o                         
  -6  14 -11         69.47         61.03        22.10 o                         
  -5  14 -11        795.17        754.60        70.47 o                         
  -4  14 -11        554.59        578.86        60.86 o                         
  -3  14 -11        241.35        190.26        35.75 o                         
  -2  14 -11        340.46        319.53        44.89 o                         
  -1  14 -11         20.34         26.92        14.27 o                         
   0  14 -11        221.08        279.17        40.14 o                         
   1  14 -11        122.23        138.52        22.45 o                         
   2  14 -11        213.71        216.46        16.21 o                         
   3  14 -11        176.54        172.05        15.55 o                         
   4  14 -11        140.22        155.36        14.52 o                         
   5  14 -11         93.93         65.41        25.07 o                         
   7  14 -11        495.17        555.94        32.95 o                         
   8  14 -11        265.52        281.48        21.37 o                         
   9  14 -11         48.08         52.57        10.39 o                         
  10  14 -11        188.94        199.79        15.99 o                         
  11  14 -11         80.80         94.13        10.28 o                         
 -13  15 -11         38.49         24.49         5.78 o                         
 -12  15 -11         48.03         56.29         9.43 o                         
 -11  15 -11         13.11         14.86         6.34 o                         
 -10  15 -11         17.53         18.26         8.07 o                         
  -9  15 -11         22.67         21.50         9.00 o                         
  -4  15 -11        943.61        887.86        78.07 o                         
  -3  15 -11        595.88        522.87        59.03 o                         
  -2  15 -11        235.23        203.23        26.49 o                         
  -1  15 -11       1082.00       1039.81        60.14 o                         
   0  15 -11        549.83        504.22        41.12 o                         
   1  15 -11        913.35        975.45        37.91 o                         
   2  15 -11        984.02        955.98        55.31 o                         
   3  15 -11        715.80        740.25        60.05 o                         
   4  15 -11        101.49         97.30        12.70 o                         
   5  15 -11        520.77        505.40        28.42 o                         
   6  15 -11        441.80        403.13        26.71 o                         
   7  15 -11        165.49        170.19        16.45 o                         
   8  15 -11        148.62        174.46        16.34 o                         
   9  15 -11        135.85        146.56        14.03 o                         
  10  15 -11        179.61        169.99        13.52 o                         
 -12  16 -11        116.07        112.50        10.59 o                         
 -11  16 -11        212.86        218.27        14.55 o                         
 -10  16 -11         63.79         47.25         8.95 o                         
  -9  16 -11         28.21         28.15         8.94 o                         
  -1  16 -11        161.13        199.62        20.04 o                         
   0  16 -11        865.95        834.81        45.35 o                         
   1  16 -11        114.35         84.37        14.24 o                         
   2  16 -11        229.84        228.04        20.12 o                         
   3  16 -11         19.43         39.51         9.87 o                         
   4  16 -11         12.49         20.95         8.32 o                         
   6  16 -11         17.52         17.44         8.54 o                         
   7  16 -11         52.58         50.27        10.06 o                         
   8  16 -11         52.53         47.89         8.91 o                         
   9  16 -11          3.89          5.37         5.58 o                         
 -12  17 -11         44.64         37.05         5.79 o                         
 -11  17 -11         22.52         11.08         4.33 o                         
 -10  17 -11         52.35         37.42         7.28 o                         
  -9  17 -11         13.49         13.81         4.97 o                         
  -3  17 -11         95.63         95.18        14.14 o                         
  -2  17 -11        372.74        387.15        27.90 o                         
  -1  17 -11         43.93         65.01        13.32 o                         
   0  17 -11        299.29        350.49        25.31 o                         
   1  17 -11        103.34        108.37        14.37 o                         
   2  17 -11         70.37         80.45        12.57 o                         
   3  17 -11          8.89         23.93         8.32 o                         
   4  17 -11         42.38         33.29         8.13 o                         
   5  17 -11          8.03          7.70         6.96 o                         
   6  17 -11        102.40        130.77        13.65 o                         
   7  17 -11         60.97         66.92         9.53 o                         
   8  17 -11         47.06         46.58         6.56 o                         
 -11  18 -11        168.64        121.82         9.36 o                         
 -10  18 -11         74.87         46.66         6.73 o                         
  -9  18 -11         27.33         28.96         7.52 o                         
  -8  18 -11        179.22        193.66        31.41 o                         
  -7  18 -11         53.75         50.30         9.47 o                         
  -6  18 -11         83.23         54.72        10.48 o                         
  -4  18 -11         50.11         55.31        11.67 o                         
  -3  18 -11          2.50          1.13         8.06 o                         
  -2  18 -11         19.57         12.36         8.79 o                         
  -1  18 -11         41.23         38.49        10.44 o                         
   0  18 -11         68.10         65.41        11.60 o                         
   1  18 -11        139.39        110.07        13.65 o                         
   2  18 -11        240.11        244.85        18.59 o                         
   3  18 -11        576.30        630.90        31.99 o                         
   4  18 -11          8.73          8.03         5.52 o                         
   5  18 -11         82.12         79.33        10.62 o                         
   6  18 -11         67.36         68.40         6.26 o                         
   7  18 -11         50.07         54.23         6.85 o                         
  -9  19 -11         93.51         84.51         8.08 o                         
  -8  19 -11        104.24         86.18         9.65 o                         
  -7  19 -11        123.05        111.04        11.15 o                         
  -6  19 -11         40.05         37.72         8.14 o                         
  -5  19 -11         64.73         72.02        10.24 o                         
  -3  19 -11         30.46         19.27         4.78 o                         
  -2  19 -11        136.32        159.86        15.32 o                         
  -1  19 -11         36.11         55.43        10.03 o                         
   0  19 -11        108.07         97.03        11.81 o                         
   1  19 -11         39.37         48.21         8.97 o                         
   2  19 -11        160.60        155.02        13.23 o                         
   4  19 -11          7.91          8.07         6.06 o                         
   6  19 -11         20.36         20.48         4.72 o                         
  -7  20 -11         32.19         32.96         6.51 o                         
  -3  20 -11         96.19         86.40         9.95 o                         
  -2  20 -11         54.08         47.05         8.93 o                         
  -1  20 -11         75.98         66.26         6.02 o                         
   0  20 -11        204.12        194.10        12.55 o                         
   1  20 -11         29.99         25.68         6.43 o                         
   2  20 -11         31.94         28.41         6.75 o                         
   3  20 -11        177.59        147.14        11.11 o                         
   4  20 -11         84.10        103.65         8.60 o                         
  10  -7 -10         63.23         54.75         9.90 o                         
  11  -7 -10        211.63        185.44        15.81 o                         
  12  -7 -10         35.85         31.13         7.63 o                         
  13  -7 -10        440.04        443.82        24.19 o                         
  -8  -6 -10         68.98         73.31         8.91 o                         
   9  -6 -10        508.21        514.46        29.71 o                         
  10  -6 -10         76.73         84.12        12.19 o                         
  11  -6 -10         98.71         89.40        12.32 o                         
  12  -6 -10         67.22         81.29        11.61 o                         
  13  -6 -10        373.57        385.99        23.48 o                         
  14  -6 -10         43.83         49.50         8.30 o                         
 -10  -5 -10         23.43         21.57         5.48 o                         
   8  -5 -10       1096.36       1066.96        50.32 o                         
   9  -5 -10        258.36        334.04        23.57 o                         
  10  -5 -10        137.96        124.28        14.67 o                         
  11  -5 -10        355.13        382.00        25.69 o                         
  12  -5 -10         77.44         68.80        11.80 o                         
  13  -5 -10         62.44         54.40        10.24 o                         
  14  -5 -10         12.88         26.20         8.09 o                         
  15  -5 -10          6.01         13.67         6.05 o                         
   7  -4 -10        175.55        209.74        17.37 o                         
  13  -4 -10         28.72         25.63         9.40 o                         
  14  -4 -10        117.79         97.66        12.52 o                         
  15  -4 -10        181.11        160.21        14.08 o                         
 -12  -3 -10          4.91          0.53         4.22 o                         
 -11  -3 -10         44.01         40.54         6.83 o                         
  15  -3 -10        355.35        384.35        23.69 o                         
  16  -3 -10         21.70         34.07         7.44 o                         
  16  -2 -10         27.28         28.35         7.25 o                         
  11   1 -10        360.84        420.80        25.27 o                         
  12   1 -10        206.54        189.78        16.30 o                         
  13   1 -10         65.90         65.07        10.48 o                         
  14   1 -10        216.66        199.11        16.26 o                         
  15   1 -10        252.35        227.91        16.44 o                         
  10   2 -10         42.55         37.65         8.48 o                         
  11   2 -10        632.34        576.79        31.55 o                         
  12   2 -10         92.04         72.07        11.45 o                         
  13   2 -10        275.38        269.54        20.07 o                         
  14   2 -10        312.25        267.55        19.39 o                         
  15   2 -10          8.23          5.46         5.95 o                         
   7   3 -10        268.62        287.58        30.43 o                         
   8   3 -10        357.89        303.73        33.64 o                         
   9   3 -10        413.92        399.89        20.50 o                         
  10   3 -10        218.20        232.22        16.92 o                         
  11   3 -10        499.83        532.79        39.15 o                         
  12   3 -10        654.47        686.88        36.41 o                         
  13   3 -10        499.45        448.67        27.34 o                         
  14   3 -10        369.71        346.62        22.67 o                         
  15   3 -10         12.69          7.24         6.13 o                         
   5   4 -10         46.31         36.11        11.38 o                         
   6   4 -10       1064.53       1047.44        61.86 o                         
   7   4 -10        222.83        239.17        13.97 o                         
   8   4 -10         97.54         97.74         9.79 o                         
   9   4 -10         81.46        107.62        10.86 o                         
  10   4 -10        242.55        211.85        18.60 o                         
  11   4 -10        183.66        194.69        15.23 o                         
  12   4 -10       1271.02       1354.47        51.08 o                         
  13   4 -10        118.79         94.73        12.91 o                         
  14   4 -10         71.70         75.41        11.28 o                         
  15   4 -10          6.03          1.62         6.34 o                         
   3   5 -10        653.52        789.15        45.49 o                         
   4   5 -10        708.81        717.24        45.29 o                         
   5   5 -10         88.57         82.06        15.97 o                         
   6   5 -10        177.92        226.11        13.34 o                         
   7   5 -10        588.98        652.01        33.38 o                         
   8   5 -10        987.20        926.31        57.73 o                         
   9   5 -10        606.11        642.97        29.07 o                         
  10   5 -10       1228.30       1293.24        48.62 o                         
  11   5 -10        421.23        411.84        23.26 o                         
  12   5 -10         47.94         65.55        13.81 o                         
  13   5 -10          5.34         11.63         8.27 o                         
  14   5 -10        100.18         84.20        11.77 o                         
  15   5 -10         62.42         40.93         8.47 o                         
   0   6 -10        865.11        805.03        45.30 o                         
   1   6 -10       2230.33       2282.44       100.37 o                         
   2   6 -10       1625.70       1633.21        78.78 o                         
   3   6 -10        233.55        165.79        20.71 o                         
   4   6 -10        424.85        534.59        40.69 o                         
   5   6 -10        605.56        682.10        63.87 o                         
   6   6 -10       1685.84       1577.16        52.49 o                         
   7   6 -10        119.13         96.69         9.95 o                         
   8   6 -10       2351.97       2406.47        76.56 o                         
   9   6 -10        531.97        544.66        46.45 o                         
  10   6 -10        718.06        808.80        36.89 o                         
  11   6 -10         99.05        104.45        12.74 o                         
  12   6 -10         26.63         32.32        10.14 o                         
  13   6 -10        229.65        216.25        18.66 o                         
  14   6 -10         51.94         66.15        10.86 o                         
  15   6 -10        303.36        279.55        18.66 o                         
 -12   7 -10        323.72        286.47        20.43 o                         
 -11   7 -10         40.68         31.07         9.51 o                         
 -10   7 -10        199.23        212.62        18.95 o                         
  -2   7 -10        210.35        217.14        23.75 o                         
  -1   7 -10        257.12        285.30        27.14 o                         
   0   7 -10       1123.66       1162.04        44.79 o                         
   1   7 -10        531.19        444.60        34.99 o                         
   2   7 -10       1681.93       1548.67        79.86 o                         
   3   7 -10       1753.53       1895.66        95.18 o                         
   4   7 -10        479.55        417.40        38.03 o                         
   5   7 -10        167.61        153.67        24.33 o                         
   6   7 -10       1243.10       1167.77        42.42 o                         
   7   7 -10        801.61        880.03        35.54 o                         
   8   7 -10        102.27        108.48        11.71 o                         
   9   7 -10        646.15        670.02        40.60 o                         
  10   7 -10        133.13        125.11        13.42 o                         
  11   7 -10         60.72         66.78        22.48 o                         
  12   7 -10        130.17         98.80        13.49 o                         
  13   7 -10        147.85        213.32        18.29 o                         
  14   7 -10          4.24         14.58         8.35 o                         
  15   7 -10         59.59         51.02         8.53 o                         
 -13   8 -10         36.02         23.48         7.32 o                         
 -12   8 -10        435.28        432.31        26.87 o                         
 -11   8 -10        302.65        348.80        24.78 o                         
  -5   8 -10        699.91        762.01        56.41 o                         
  -4   8 -10       1054.17       1026.58        64.85 o                         
  -3   8 -10        661.35        579.64        44.74 o                         
  -2   8 -10       3031.34       3457.59       152.28 o                         
  -1   8 -10       3206.67       3630.73       158.04 o                         
   0   8 -10        477.33        361.38        23.78 o                         
   1   8 -10        723.56        691.91        49.07 o                         
   2   8 -10       1202.08       1293.11        74.26 o                         
   3   8 -10        917.11       1201.53        72.19 o                         
   4   8 -10        787.24        915.81        62.41 o                         
   5   8 -10        158.54        196.76        29.55 o                         
   6   8 -10        160.18        130.12        12.05 o                         
   7   8 -10        921.00       1017.00        40.43 o                         
   8   8 -10       1286.82       1339.53        71.96 o                         
   9   8 -10        307.11        370.40        22.50 o                         
  10   8 -10        168.69        206.32        16.74 o                         
  11   8 -10         25.36         26.86         9.30 o                         
  12   8 -10        598.76        548.65        32.56 o                         
  13   8 -10        345.17        319.53        22.44 o                         
  14   8 -10         52.89         51.41         9.67 o                         
  15   8 -10        203.34        194.20        14.32 o                         
 -14   9 -10         94.21         84.63         9.47 o                         
 -13   9 -10        296.74        299.34        20.59 o                         
 -12   9 -10        108.73        100.09        13.62 o                         
 -11   9 -10        795.17        772.96        41.72 o                         
  -6   9 -10        771.92        686.96        57.56 o                         
  -5   9 -10        508.36        389.31        41.34 o                         
  -4   9 -10        263.73        241.53        31.95 o                         
  -3   9 -10        174.86        157.05        25.38 o                         
  -2   9 -10        667.59        497.52        43.56 o                         
  -1   9 -10        480.29        513.99        43.54 o                         
   0   9 -10        717.51        823.43        57.92 o                         
   1   9 -10       1358.91       1408.84        81.46 o                         
   2   9 -10        382.27        268.95        32.14 o                         
   3   9 -10        575.11        485.58        44.69 o                         
   4   9 -10        232.01        198.31        29.22 o                         
   5   9 -10         35.11         40.51        17.20 o                         
   6   9 -10       1996.87       2215.24       123.62 o                         
   7   9 -10        810.50        782.34        34.75 o                         
   8   9 -10       1206.15       1276.27       102.17 o                         
   9   9 -10        132.40        120.07        13.44 o                         
  10   9 -10        203.48        229.10        17.63 o                         
  11   9 -10        778.16        746.34        40.31 o                         
  12   9 -10        431.93        382.16        25.54 o                         
  13   9 -10         80.52         59.30        10.43 o                         
  14   9 -10        574.73        563.75        29.46 o                         
 -14  10 -10        290.39        269.74        17.21 o                         
 -13  10 -10        230.11        263.99        19.45 o                         
 -12  10 -10         41.57         44.34        11.11 o                         
  -9  10 -10        668.27        723.62        38.76 o                         
  -8  10 -10       1512.34       1495.86        66.83 o                         
  -7  10 -10        655.29        641.62        59.30 o                         
  -6  10 -10        435.45        377.00        44.39 o                         
  -5  10 -10        358.23        441.69        46.64 o                         
  -4  10 -10         32.30         28.60        15.08 o                         
  -3  10 -10       1172.56       1297.04        81.55 o                         
  -2  10 -10         88.47        109.83        23.20 o                         
  -1  10 -10        223.22        201.58        29.81 o                         
   0  10 -10       1185.70       1244.24        79.49 o                         
   1  10 -10         52.29         56.97        18.32 o                         
   2  10 -10        201.08        187.33        29.54 o                         
   3  10 -10        237.73        196.21        30.94 o                         
   4  10 -10       2318.32       2630.52       181.98 o                         
   5  10 -10        365.52        396.81        45.69 o                         
   6  10 -10       2820.05       2899.71       153.02 o                         
   7  10 -10        907.32        948.38        44.44 o                         
   8  10 -10        679.54        745.94        35.01 o                         
   9  10 -10         18.59         38.15         9.61 o                         
  10  10 -10        225.65        280.81        22.52 o                         
  11  10 -10        369.96        424.13        27.76 o                         
  12  10 -10        308.74        309.86        22.12 o                         
  13  10 -10        329.90        372.47        23.37 o                         
  14  10 -10        149.23        165.58        13.42 o                         
 -14  11 -10         24.74         36.88         7.29 o                         
 -13  11 -10         73.34         74.29        11.28 o                         
 -12  11 -10          4.17          6.68         8.70 o                         
 -11  11 -10        341.59        282.91        20.81 o                         
 -10  11 -10        180.86        160.95        16.67 o                         
  -9  11 -10        929.45        898.74        45.91 o                         
  -7  11 -10        679.67        721.16        65.92 o                         
  -6  11 -10        854.91        864.87        72.63 o                         
  -5  11 -10       1077.80       1125.55        81.73 o                         
  -4  11 -10       1794.51       1834.20       108.19 o                         
  -3  11 -10        525.74        407.77        44.73 o                         
  -2  11 -10       1539.07       1768.96       104.82 o                         
  -1  11 -10       1888.65       2049.47       114.91 o                         
   0  11 -10        653.22        662.02        57.39 o                         
   1  11 -10        123.44        187.12        31.01 o                         
   2  11 -10       1073.16       1092.56        77.43 o                         
   3  11 -10        994.78        934.71        71.46 o                         
   4  11 -10        770.02        765.68        39.73 o                         
   5  11 -10        624.68        674.31        62.29 o                         
   6  11 -10         21.74         14.13        16.85 o                         
   7  11 -10        211.39        208.35        17.37 o                         
   8  11 -10        209.94        199.31        17.26 o                         
   9  11 -10        831.48        848.05        38.44 o                         
  10  11 -10        135.91        148.77        16.60 o                         
  11  11 -10          0.56         -5.40         8.44 o                         
  12  11 -10        341.15        373.93        23.82 o                         
  13  11 -10         12.19         13.11         6.64 o                         
 -14  12 -10         20.92         15.55         6.04 o                         
 -13  12 -10         58.55         50.10         9.79 o                         
 -12  12 -10         74.47         53.11         7.28 o                         
 -11  12 -10          2.06          5.07         7.79 o                         
 -10  12 -10        119.33        105.06        13.86 o                         
  -9  12 -10        690.27        625.86        36.19 o                         
  -8  12 -10        665.15        643.20        65.02 o                         
  -7  12 -10       1349.63       1214.31        91.84 o                         
  -6  12 -10       1122.60       1028.80        82.04 o                         
  -5  12 -10        227.24        207.50        35.59 o                         
  -4  12 -10       1209.48       1088.66        82.25 o                         
  -3  12 -10        618.29        665.62        61.98 o                         
  -2  12 -10        652.11        619.88        58.65 o                         
  -1  12 -10       1927.36       2119.78       121.98 o                         
   0  12 -10        131.20        123.01        27.35 o                         
   1  12 -10        323.34        308.48        42.18 o                         
   2  12 -10        468.81        574.49        56.96 o                         
   3  12 -10        323.88        316.40        19.97 o                         
   4  12 -10        182.95        160.43        19.83 o                         
   5  12 -10       1220.27       1215.78        46.69 o                         
   6  12 -10       1990.13       1912.73       121.25 o                         
   7  12 -10        114.29         78.39        11.59 o                         
   8  12 -10        165.98        179.56        16.23 o                         
   9  12 -10          9.86         13.12         9.63 o                         
  10  12 -10         85.64         94.48        14.04 o                         
  11  12 -10        130.57        137.47        14.36 o                         
  12  12 -10         25.50         37.37         8.74 o                         
  13  12 -10         46.39         40.63         7.04 o                         
 -14  13 -10         30.10         24.33         6.33 o                         
 -13  13 -10        180.96        216.49        16.66 o                         
 -12  13 -10         51.75         49.68         9.37 o                         
 -11  13 -10         73.40         70.61        11.89 o                         
 -10  13 -10        266.80        276.67        21.54 o                         
  -9  13 -10          4.05          7.43         9.75 o                         
  -8  13 -10        907.32        831.04        75.64 o                         
  -7  13 -10        578.17        485.88        57.20 o                         
  -6  13 -10        214.44        347.79        47.27 o                         
  -5  13 -10        869.96        878.03        76.30 o                         
  -4  13 -10        148.32        146.31        31.41 o                         
  -3  13 -10        697.68        666.20        64.69 o                         
  -2  13 -10        640.85        502.81        55.49 o                         
  -1  13 -10        653.51        692.95        65.69 o                         
   0  13 -10        609.52        799.03        49.49 o                         
   1  13 -10        128.16        174.70        33.69 o                         
   2  13 -10        172.02        191.14        37.92 o                         
   3  13 -10         41.56         38.08         9.03 o                         
   4  13 -10        192.61        187.69        15.60 o                         
   5  13 -10       1425.14       1448.27        53.97 o                         
   6  13 -10       2254.97       2166.19       132.53 o                         
   7  13 -10         55.21         53.25        11.80 o                         
   8  13 -10        102.94        110.62        14.93 o                         
   9  13 -10        247.11        284.98        22.15 o                         
  10  13 -10        140.68        144.84        15.45 o                         
  11  13 -10         79.66         72.90        10.75 o                         
  12  13 -10        129.95        121.93        11.47 o                         
 -14  14 -10         30.94         30.59         5.98 o                         
 -13  14 -10        113.97        120.62        14.46 o                         
 -12  14 -10         48.61         55.68         9.08 o                         
 -11  14 -10         62.79         76.52        11.33 o                         
 -10  14 -10         89.79         81.69        12.86 o                         
  -9  14 -10          9.86         32.96        11.36 o                         
  -7  14 -10        392.36        371.72        50.69 o                         
  -6  14 -10       1188.17       1230.71        94.66 o                         
  -5  14 -10        954.97        856.43        77.57 o                         
  -4  14 -10        677.27        736.12        70.98 o                         
  -3  14 -10        162.98        180.82        36.07 o                         
  -2  14 -10        121.03        133.52        31.34 o                         
  -1  14 -10        186.06        190.71        25.29 o                         
   0  14 -10        442.01        365.64        34.64 o                         
   1  14 -10        178.85        167.37        21.91 o                         
   2  14 -10         12.66         10.66        11.80 o                         
   3  14 -10       1696.07       1638.99        60.95 o                         
   4  14 -10       1826.62       1816.28        65.09 o                         
   5  14 -10        244.80        212.29        21.17 o                         
   7  14 -10         94.81        119.79        15.43 o                         
   8  14 -10       1072.29       1151.25        54.83 o                         
   9  14 -10         10.60         18.33         9.28 o                         
  10  14 -10         21.79         17.60         7.69 o                         
  11  14 -10        156.36        147.48        12.96 o                         
 -13  15 -10         34.95         24.43         6.75 o                         
 -12  15 -10         19.31         30.73        10.97 o                         
 -11  15 -10         38.82         32.79         8.68 o                         
 -10  15 -10        127.19        133.40        14.86 o                         
  -5  15 -10       1584.40       1564.67       111.33 o                         
  -4  15 -10         97.11         76.11        26.56 o                         
  -3  15 -10         51.38         48.77        22.88 o                         
  -2  15 -10         59.58         54.27        22.93 o                         
  -1  15 -10        635.64        673.61        48.36 o                         
   0  15 -10         48.29         47.27         9.99 o                         
   1  15 -10         40.53         57.98        11.97 o                         
   2  15 -10        186.82        164.47        20.09 o                         
   3  15 -10        773.20        780.21        36.13 o                         
   4  15 -10        529.61        553.97        28.18 o                         
   5  15 -10        253.60        198.84        16.98 o                         
   7  15 -10         41.19         43.06        10.39 o                         
   8  15 -10        280.79        290.55        21.18 o                         
   9  15 -10         66.08         59.68         6.47 o                         
  10  15 -10         33.21         33.69         7.42 o                         
 -13  16 -10         25.70         23.49         5.51 o                         
 -12  16 -10         94.33         83.90        12.92 o                         
 -11  16 -10         58.33         91.39        10.76 o                         
 -10  16 -10          9.56          8.36         7.49 o                         
  -9  16 -10         61.84         58.06        12.01 o                         
  -2  16 -10        237.98        250.49        30.33 o                         
  -1  16 -10        587.83        544.60        50.40 o                         
   0  16 -10         24.69          7.10         7.97 o                         
   1  16 -10        649.35        581.06        81.42 o                         
   2  16 -10        302.82        306.64        23.36 o                         
   3  16 -10         13.30         12.20         9.02 o                         
   4  16 -10        191.77        193.96        17.25 o                         
   5  16 -10         27.91         21.03         7.62 o                         
   6  16 -10        188.09        170.76        16.45 o                         
   7  16 -10         78.88         85.64        12.33 o                         
   8  16 -10         76.25         67.67         6.71 o                         
   9  16 -10         22.72         20.09         6.70 o                         
 -12  17 -10         82.44         79.66         8.51 o                         
 -11  17 -10          5.75          5.42         5.14 o                         
 -10  17 -10        142.00        149.86        13.78 o                         
  -9  17 -10        218.45        209.44        11.98 o                         
  -8  17 -10        161.53        138.49        14.61 o                         
  -5  17 -10        303.32        288.07        23.23 o                         
  -3  17 -10         39.29         41.42        11.58 o                         
  -2  17 -10        643.83        721.76        40.87 o                         
  -1  17 -10        482.67        437.75        29.60 o                         
   0  17 -10         87.09         99.19        14.69 o                         
   1  17 -10         47.31         44.33        11.09 o                         
   2  17 -10         30.16         43.70        10.45 o                         
   3  17 -10        134.93        118.91        14.08 o                         
   4  17 -10         51.04         68.06        10.28 o                         
   5  17 -10        229.90        198.22        15.32 o                         
   6  17 -10         11.84         13.44         7.76 o                         
   7  17 -10         12.71          9.38         4.36 o                         
   8  17 -10         63.29         57.62         5.32 o                         
 -10  18 -10          3.30          6.16         5.93 o                         
  -9  18 -10        362.51        367.15        22.13 o                         
  -8  18 -10        323.15        287.16        19.11 o                         
  -7  18 -10        112.94        113.69        12.84 o                         
  -6  18 -10        388.02        326.01        22.59 o                         
  -5  18 -10         90.48         89.14        13.29 o                         
  -3  18 -10        171.25        157.05        16.66 o                         
  -2  18 -10        278.65        317.53        23.42 o                         
  -1  18 -10         92.76         97.20        14.17 o                         
   0  18 -10         75.11         85.11        12.55 o                         
   1  18 -10         42.18         45.80         9.97 o                         
   2  18 -10         70.40         88.32        11.72 o                         
   3  18 -10         62.28         81.50        11.05 o                         
   4  18 -10         43.63         38.02         7.91 o                         
   5  18 -10        202.25        254.15        12.67 o                         
   6  18 -10        138.88        136.15         8.33 o                         
   7  18 -10        127.66        116.72         9.52 o                         
  -9  19 -10         31.79         28.09         6.44 o                         
  -8  19 -10         85.32         80.32        10.22 o                         
  -7  19 -10         29.23         17.33         5.95 o                         
  -6  19 -10        139.73        158.85        13.83 o                         
  -5  19 -10         96.30         80.62        10.87 o                         
  -3  19 -10         27.08         25.54         5.08 o                         
  -2  19 -10         66.68         74.77         7.54 o                         
  -1  19 -10         98.91         91.61        11.91 o                         
   0  19 -10        290.95        254.42        18.82 o                         
   1  19 -10          1.04          1.65         6.71 o                         
   2  19 -10         60.57         54.16         6.63 o                         
   3  19 -10         69.27         54.72         6.04 o                         
   4  19 -10        116.09        110.00         7.72 o                         
   5  19 -10         32.96         39.27         6.81 o                         
   6  19 -10        119.76        105.54         8.41 o                         
  -8  20 -10         28.15         23.65         5.39 o                         
  -4  20 -10         44.03         42.04         7.57 o                         
  -2  20 -10        230.19        226.41        12.92 o                         
  -1  20 -10        202.46        209.13        10.30 o                         
   0  20 -10         75.40         75.47         9.00 o                         
   1  20 -10         27.31         25.75         6.37 o                         
   2  20 -10         46.75         40.58         7.23 o                         
   3  20 -10         89.26        105.25         9.24 o                         
   4  20 -10         10.62         11.14         4.54 o                         
  10  -9  -9         61.89         51.30         8.74 o                         
  11  -9  -9         24.01         14.61         6.50 o                         
  12  -9  -9        244.99        237.89        15.98 o                         
   9  -8  -9          3.73          9.57         7.18 o                         
  10  -8  -9        434.68        451.84        26.97 o                         
  11  -8  -9         80.21         65.80        10.55 o                         
  12  -8  -9        242.03        235.30        17.74 o                         
  13  -8  -9         69.00         82.23        10.21 o                         
  -9  -7  -9         43.77         28.85         5.40 o                         
  -8  -7  -9         74.86         67.22         8.57 o                         
  -7  -7  -9         63.32         40.38         8.12 o                         
   8  -7  -9        509.40        492.04        28.99 o                         
   9  -7  -9        112.86        130.61        14.74 o                         
  10  -7  -9         66.94         70.13        11.69 o                         
  11  -7  -9         80.47         57.96        10.75 o                         
  12  -7  -9        113.15        101.08        12.97 o                         
  13  -7  -9        210.39        199.64        16.84 o                         
  14  -7  -9        113.41        102.03        11.46 o                         
 -10  -6  -9        161.52        130.35        10.72 o                         
  -9  -6  -9         26.23         22.22         7.53 o                         
   7  -6  -9         36.49         45.35        10.12 o                         
   8  -6  -9        461.30        488.98        29.42 o                         
   9  -6  -9       1858.65       1908.36        81.90 o                         
  10  -6  -9        452.88        465.84        29.46 o                         
  11  -6  -9        273.77        269.65        21.70 o                         
  12  -6  -9         46.46         45.33        10.64 o                         
  13  -6  -9        227.47        266.55        20.58 o                         
  14  -6  -9        117.55        117.29        12.83 o                         
  15  -6  -9         99.69        110.19        11.53 o                         
 -11  -5  -9         12.01         13.14         5.94 o                         
 -10  -5  -9        117.05         86.21         9.23 o                         
  -9  -5  -9         35.95         26.90         7.44 o                         
   6  -5  -9        283.11        268.57        19.53 o                         
   7  -5  -9        523.77        587.31        32.64 o                         
   8  -5  -9       2550.05       2603.99       105.91 o                         
   9  -5  -9        143.39        142.11        16.21 o                         
  11  -5  -9       1311.35       1202.86        57.50 o                         
  12  -5  -9       1017.19       1078.73        52.95 o                         
  13  -5  -9        285.91        244.20        20.33 o                         
  14  -5  -9        173.16        140.38        14.68 o                         
  15  -5  -9        357.30        427.03        24.92 o                         
 -12  -4  -9          6.09          4.62         5.29 o                         
 -11  -4  -9          1.38         -1.22         5.34 o                         
  15  -4  -9        387.38        445.70        26.60 o                         
  16  -4  -9        130.88        140.43        12.73 o                         
 -13  -3  -9         90.17         65.62         7.81 o                         
  16  -3  -9          5.11          6.41         6.27 o                         
  11  -1  -9          1.91          6.32         6.59 o                         
  12  -1  -9        232.60        230.23        17.91 o                         
  13  -1  -9        352.79        311.78        21.35 o                         
  14  -1  -9        577.67        489.45        27.77 o                         
  15  -1  -9        296.67        268.53        18.29 o                         
  10   0  -9       2149.20       2066.54        83.92 o                         
  11   0  -9        344.02        394.41        24.65 o                         
  12   0  -9        180.63        184.21        16.46 o                         
  13   0  -9        249.05        278.39        20.64 o                         
  14   0  -9        262.69        273.31        19.91 o                         
  15   0  -9        170.07        149.37        14.06 o                         
  16   0  -9         74.93         52.07         8.12 o                         
   7   1  -9        935.19        837.50        52.73 o                         
   8   1  -9        546.58        576.99        45.48 o                         
   9   1  -9       2172.00       2248.57       131.40 o                         
  10   1  -9        259.06        238.87        15.68 o                         
  11   1  -9         80.43         77.16        11.38 o                         
  12   1  -9         70.75         66.19        11.48 o                         
  13   1  -9         16.36         23.01         8.41 o                         
  14   1  -9        100.91        125.72        14.34 o                         
  15   1  -9         24.05         27.53         8.60 o                         
  16   1  -9         95.19         66.05         9.25 o                         
   5   2  -9        655.20        828.40        46.33 o                         
   6   2  -9        413.51        363.77        30.82 o                         
   7   2  -9       2269.59       2173.41       104.98 o                         
   8   2  -9        461.05        417.36        29.32 o                         
   9   2  -9        880.50        821.86        32.87 o                         
  10   2  -9         95.55         87.97        13.59 o                         
  11   2  -9        181.03        199.61        15.27 o                         
  12   2  -9        202.95        185.06        29.77 o                         
  13   2  -9        329.49        324.90        23.12 o                         
  14   2  -9        476.82        446.10        27.59 o                         
  15   2  -9         53.14         57.53        10.09 o                         
  16   2  -9         57.14         59.30         8.79 o                         
   4   3  -9        542.77        477.19        31.41 o                         
   5   3  -9       2593.61       2645.10       115.19 o                         
   6   3  -9        345.79        389.43        33.10 o                         
   7   3  -9       1666.41       1864.95        58.89 o                         
   8   3  -9       1031.68        995.75        42.62 o                         
   9   3  -9        877.46        780.42        32.09 o                         
  10   3  -9        104.92        102.42        23.06 o                         
  11   3  -9        472.26        521.15        26.39 o                         
  12   3  -9          2.62          3.76         7.34 o                         
  13   3  -9        369.68        339.13        23.91 o                         
  14   3  -9        102.43        134.17        15.12 o                         
  15   3  -9         17.90         11.10         7.63 o                         
  16   3  -9        104.80         89.53        10.49 o                         
   2   4  -9       9249.53       9488.49       347.66 o                         
   3   4  -9        346.52        335.99        25.25 o                         
   4   4  -9        217.01        248.35        23.48 o                         
   5   4  -9        752.69        656.19        43.76 o                         
   6   4  -9         16.39         13.04         4.97 o                         
   7   4  -9        239.52        296.50        38.39 o                         
   8   4  -9       1014.60       1057.01        39.21 o                         
   9   4  -9          5.14         -1.87         6.21 o                         
  10   4  -9        405.82        413.91        50.78 o                         
  11   4  -9       1034.64       1019.17        41.62 o                         
  12   4  -9          0.21          3.86         7.30 o                         
  13   4  -9        125.73         91.46        13.73 o                         
  14   4  -9         15.75         19.01         8.92 o                         
  15   4  -9        285.36        274.53        19.89 o                         
  16   4  -9          9.16          9.53         6.14 o                         
  -1   5  -9       4335.61       4468.11       172.78 o                         
   0   5  -9        994.02       1123.51        38.39 o                         
   1   5  -9       1765.93       1922.98        84.36 o                         
   2   5  -9       2644.63       3080.04       127.56 o                         
   3   5  -9       1166.72       1034.36        55.89 o                         
   4   5  -9        803.69        817.45        50.07 o                         
   5   5  -9        530.20        433.46        18.99 o                         
   6   5  -9         37.85         33.82        10.40 o                         
   7   5  -9        239.48        245.35        14.96 o                         
   8   5  -9        497.19        533.19        25.10 o                         
   9   5  -9        789.16        838.29        58.89 o                         
  10   5  -9         45.00         47.19        14.57 o                         
  11   5  -9        750.80        802.36        36.10 o                         
  12   5  -9        832.33        800.39        61.84 o                         
  13   5  -9         17.56         22.80         9.83 o                         
  14   5  -9         77.47         64.02        11.58 o                         
  15   5  -9         94.19         98.16        12.08 o                         
  16   5  -9          3.62          9.12         5.83 o                         
 -13   6  -9        129.73        106.45        12.47 o                         
 -12   6  -9         24.11          7.37         7.61 o                         
 -11   6  -9         41.63         31.07         9.88 o                         
 -10   6  -9        330.47        410.70        27.28 o                         
  -5   6  -9       1748.53       1981.48        98.12 o                         
  -4   6  -9          1.57          8.27         8.95 o                         
  -3   6  -9         32.81         34.68        11.08 o                         
  -2   6  -9       1552.36       1300.56        65.57 o                         
  -1   6  -9       5041.57       5127.64       201.70 o                         
   0   6  -9       3715.95       4566.05       182.41 o                         
   1   6  -9         18.37         25.61        10.20 o                         
   2   6  -9       4108.15       4220.39       172.65 o                         
   3   6  -9       2749.43       3058.84       133.58 o                         
   4   6  -9        385.41        410.07        35.43 o                         
   5   6  -9         31.80         49.20        15.30 o                         
   6   6  -9        460.79        412.61        20.10 o                         
   7   6  -9        229.29        216.67        21.44 o                         
   8   6  -9        581.08        552.43        63.69 o                         
   9   6  -9        196.91        240.02        51.92 o                         
  10   6  -9       1553.45       1581.02        58.09 o                         
  11   6  -9        227.17        221.18        26.01 o                         
  12   6  -9          9.19         14.39         7.82 o                         
  13   6  -9        125.82        116.04        15.06 o                         
  14   6  -9        233.42        219.38        18.61 o                         
  15   6  -9        209.00        226.36        17.43 o                         
  16   6  -9         12.08          9.79         5.51 o                         
 -14   7  -9        550.73        564.84        28.90 o                         
 -13   7  -9        158.58        174.55        16.28 o                         
 -12   7  -9        456.63        434.98        28.15 o                         
 -11   7  -9        161.19        157.74        17.69 o                         
  -7   7  -9       1359.45       1465.27        88.76 o                         
  -6   7  -9       2482.03       2399.85       120.91 o                         
  -5   7  -9       1010.76       1080.42        67.42 o                         
  -4   7  -9        542.26        483.01        39.52 o                         
  -3   7  -9        116.56        136.97        20.42 o                         
  -2   7  -9        633.83        794.00        50.07 o                         
  -1   7  -9       5318.42       5738.12       228.64 o                         
   1   7  -9       2532.71       2746.22       123.39 o                         
   2   7  -9       3615.66       3658.85       156.98 o                         
   3   7  -9        559.25        513.20        40.75 o                         
   4   7  -9       1824.79       2103.19       105.92 o                         
   5   7  -9        741.12        745.41        54.66 o                         
   6   7  -9        422.48        455.05        43.59 o                         
   7   7  -9        313.04        372.64        41.61 o                         
   8   7  -9        253.46        242.34        25.62 o                         
   9   7  -9        626.64        593.74        71.78 o                         
  10   7  -9        338.69        378.27        22.79 o                         
  11   7  -9        113.03        122.30        13.79 o                         
  12   7  -9        432.27        451.05        29.44 o                         
  13   7  -9         72.84         87.21        13.20 o                         
  14   7  -9         20.59         12.84         8.39 o                         
  15   7  -9         86.49        104.65        11.77 o                         
 -15   8  -9         30.32         23.81         5.62 o                         
 -14   8  -9         25.37         31.99         8.36 o                         
 -13   8  -9        124.40        118.11        14.40 o                         
 -12   8  -9        326.54        315.99        23.79 o                         
 -11   8  -9       1198.46       1155.29        56.71 o                         
  -8   8  -9       1029.09        917.27        71.43 o                         
  -7   8  -9        491.66        447.94        46.94 o                         
  -6   8  -9        108.61        108.97        22.98 o                         
  -5   8  -9        457.23        433.99        41.70 o                         
  -4   8  -9         57.57         72.70        18.16 o                         
  -3   8  -9       1022.90       1059.78        65.62 o                         
  -2   8  -9        489.70        572.28        44.14 o                         
  -1   8  -9        574.96        702.68        48.92 o                         
   1   8  -9        270.65        269.87        30.01 o                         
   2   8  -9       2386.33       2540.55       121.45 o                         
   3   8  -9        397.15        496.53        43.30 o                         
   4   8  -9       1204.41       1274.30        77.50 o                         
   5   8  -9         47.76         43.11        17.16 o                         
   6   8  -9       1013.89        972.35        69.95 o                         
   7   8  -9       1787.78       1742.82        60.89 o                         
   8   8  -9        178.49        172.59        14.89 o                         
   9   8  -9        809.85        809.79        36.58 o                         
  10   8  -9       1075.13       1127.78        46.47 o                         
  11   8  -9       2797.84       2783.33       222.45 o                         
  12   8  -9         58.43         66.04        13.23 o                         
  13   8  -9         80.75         69.18        11.85 o                         
  14   8  -9        290.51        311.23        21.33 o                         
  15   8  -9         35.83         46.52         8.13 o                         
 -15   9  -9         54.79         55.46         7.32 o                         
 -14   9  -9        272.28        257.41        18.45 o                         
 -13   9  -9         33.25         52.61        11.22 o                         
 -12   9  -9        344.92        336.61        16.97 o                         
 -11   9  -9        223.83        230.98        19.64 o                         
 -10   9  -9        328.46        291.12        22.54 o                         
  -9   9  -9        712.49        661.37        50.35 o                         
  -8   9  -9        200.05        211.31        16.56 o                         
  -7   9  -9        826.54        774.46        64.24 o                         
  -6   9  -9         89.81         49.14        19.20 o                         
  -5   9  -9       1634.80       1594.75        93.53 o                         
  -4   9  -9       1982.71       2208.74       114.99 o                         
  -3   9  -9        167.47        159.85        26.00 o                         
  -2   9  -9        657.36        813.25        57.40 o                         
  -1   9  -9       1960.33       2365.77       117.93 o                         
   1   9  -9       5047.15       5591.07       234.16 o                         
   2   9  -9        387.76        448.43        42.58 o                         
   3   9  -9       1838.13       1828.75       100.92 o                         
   4   9  -9        597.97        670.08        55.46 o                         
   5   9  -9        484.16        436.42        46.97 o                         
   6   9  -9        947.85        864.23        68.59 o                         
   7   9  -9        108.01        189.99        25.85 o                         
   8   9  -9         66.25         77.54        11.51 o                         
   9   9  -9        705.98        717.05        49.82 o                         
  10   9  -9         51.41         56.47        10.68 o                         
  11   9  -9        354.21        359.42        26.33 o                         
  12   9  -9        162.11        139.86        15.45 o                         
  13   9  -9        158.05        151.58        15.43 o                         
  14   9  -9         76.84         84.07        10.79 o                         
 -15  10  -9         47.90         60.91         8.02 o                         
 -14  10  -9         52.99         44.37         9.40 o                         
 -13  10  -9        684.04        643.65        37.46 o                         
 -12  10  -9         17.01         11.14         5.96 o                         
 -11  10  -9         27.00         31.19        10.31 o                         
 -10  10  -9        390.37        418.92        28.04 o                         
  -9  10  -9         30.37         21.80        14.08 o                         
  -8  10  -9        154.55        167.27        33.71 o                         
  -7  10  -9         62.46         76.09        22.80 o                         
  -6  10  -9        221.15        256.04        36.83 o                         
  -5  10  -9       1192.06       1282.80        85.05 o                         
  -4  10  -9        115.92        112.03        23.84 o                         
  -3  10  -9        251.34        155.43        28.16 o                         
  -2  10  -9        480.82        563.57        49.39 o                         
  -1  10  -9        215.98        237.01        32.67 o                         
   1  10  -9        793.51        739.40        57.71 o                         
   2  10  -9       1509.37       1495.49        90.96 o                         
   3  10  -9         95.50        106.47        23.90 o                         
   4  10  -9        453.95        544.35        32.62 o                         
   5  10  -9        112.23         97.70        10.19 o                         
   6  10  -9        624.28        629.66        60.18 o                         
   7  10  -9        144.25        125.21        24.70 o                         
   8  10  -9        465.27        512.61       103.00 o                         
   9  10  -9        305.99        294.91        20.87 o                         
  10  10  -9         56.58         41.66         9.89 o                         
  11  10  -9         32.74         35.67        11.07 o                         
  12  10  -9        328.92        350.54        24.24 o                         
  13  10  -9         97.15         82.45        11.84 o                         
  14  10  -9          8.70         10.25         6.05 o                         
 -15  11  -9         53.15         33.66         6.58 o                         
 -14  11  -9          3.39          3.35         7.00 o                         
 -13  11  -9        223.07        239.62        28.47 o                         
 -12  11  -9        109.59        114.57        14.14 o                         
 -11  11  -9        414.47        392.81        27.08 o                         
 -10  11  -9         66.97         63.01        12.26 o                         
  -9  11  -9        119.54        104.27        13.33 o                         
  -8  11  -9        116.23        121.81        29.67 o                         
  -7  11  -9        224.39        178.51        34.75 o                         
  -6  11  -9        475.92        463.70        51.82 o                         
  -5  11  -9        190.30        179.41        32.88 o                         
  -4  11  -9        124.61         85.51        24.43 o                         
  -3  11  -9        535.31        639.71        57.38 o                         
  -2  11  -9        119.65        149.53        27.41 o                         
  -1  11  -9        235.97        229.50        34.47 o                         
   1  11  -9        489.42        365.90        43.28 o                         
   2  11  -9         70.35         39.75        18.13 o                         
   3  11  -9        415.93        521.09        52.19 o                         
   4  11  -9        739.20        771.95        33.36 o                         
   5  11  -9         48.41         29.61         7.43 o                         
   6  11  -9       2087.61       2204.03       130.43 o                         
   7  11  -9        441.20        401.30        50.01 o                         
   8  11  -9        141.45        159.79        15.84 o                         
   9  11  -9        255.04        232.73        18.55 o                         
  10  11  -9         74.70         92.39        14.08 o                         
  11  11  -9        155.05        175.45        17.48 o                         
  12  11  -9         97.04         97.65        13.03 o                         
  13  11  -9         60.25         60.68         9.73 o                         
 -15  12  -9          5.54          9.64         4.89 o                         
 -14  12  -9         52.66         37.55         5.29 o                         
 -13  12  -9         30.14         28.67         6.08 o                         
 -12  12  -9        177.87        195.19        17.39 o                         
 -11  12  -9        141.29        162.91        17.32 o                         
 -10  12  -9         57.84         50.00        12.26 o                         
  -9  12  -9        174.43        185.91        37.37 o                         
  -8  12  -9        422.81        393.96        51.71 o                         
  -7  12  -9        277.39        241.40        41.64 o                         
  -6  12  -9        723.21        702.54        66.92 o                         
  -5  12  -9       1339.54       1270.65        91.12 o                         
  -4  12  -9        222.09        249.27        37.83 o                         
  -3  12  -9        962.14        982.28        76.45 o                         
  -2  12  -9         12.17         25.95        18.23 o                         
  -1  12  -9        188.16        190.20        33.06 o                         
   1  12  -9        354.39        342.54        42.76 o                         
   2  12  -9        428.17        449.45        50.86 o                         
   3  12  -9       1061.95       1138.58        51.14 o                         
   4  12  -9        769.73        660.03        30.98 o                         
   5  12  -9        108.40        108.47        29.09 o                         
   6  12  -9        137.33        153.01        32.05 o                         
   7  12  -9        434.16        432.68        25.65 o                         
   8  12  -9        334.18        345.85        40.60 o                         
   9  12  -9        248.81        228.88        20.87 o                         
  10  12  -9         65.78         65.48        11.96 o                         
  11  12  -9        163.13        182.23        16.64 o                         
  12  12  -9        213.62        222.05        17.23 o                         
  13  12  -9          3.30         16.69         5.99 o                         
 -15  13  -9          7.86          2.58         3.96 o                         
 -14  13  -9         38.63         25.21         7.32 o                         
 -13  13  -9         22.26         14.84         5.27 o                         
 -12  13  -9        166.13        122.14        14.10 o                         
 -11  13  -9         39.56         56.51        11.56 o                         
 -10  13  -9        161.52        192.46        19.40 o                         
  -8  13  -9        202.92        204.69        39.85 o                         
  -7  13  -9         17.69         48.81        23.52 o                         
  -6  13  -9        171.64        200.03        37.23 o                         
  -5  13  -9        339.68        321.75        46.15 o                         
  -4  13  -9        955.19       1168.26        89.44 o                         
  -3  13  -9        320.63        257.91        41.68 o                         
  -2  13  -9       1906.66       2170.18       129.29 o                         
  -1  13  -9        963.51        875.65        73.99 o                         
   0  13  -9        391.46        371.14        43.95 o                         
   1  13  -9        125.16        100.66        27.55 o                         
   2  13  -9        206.11        267.24        20.99 o                         
   3  13  -9        147.49        155.68        21.73 o                         
   4  13  -9        241.88        251.53        19.78 o                         
   5  13  -9        522.78        550.03        27.82 o                         
   6  13  -9         11.51          8.14         6.57 o                         
   7  13  -9        171.73        182.97        16.81 o                         
   8  13  -9         60.24         64.18        12.63 o                         
   9  13  -9        176.58        185.15        17.82 o                         
  10  13  -9        365.04        337.16        23.54 o                         
  11  13  -9         63.90         68.44        10.63 o                         
  12  13  -9         57.63         49.74         8.23 o                         
 -14  14  -9        285.11        297.30        17.89 o                         
 -13  14  -9         23.23         27.79         9.41 o                         
 -12  14  -9         47.26         38.33         9.20 o                         
 -11  14  -9        201.63        226.54        19.83 o                         
 -10  14  -9        193.69        227.21        20.62 o                         
  -7  14  -9        145.47        117.77        31.75 o                         
  -6  14  -9        974.66       1000.47        85.28 o                         
  -5  14  -9        406.11        396.52        52.98 o                         
  -4  14  -9        684.42        768.87        73.38 o                         
  -3  14  -9        221.46        252.76        42.73 o                         
  -2  14  -9        565.88        496.84        57.84 o                         
  -1  14  -9        518.99        529.94        59.29 o                         
   0  14  -9        359.90        349.55        34.37 o                         
   1  14  -9          3.14         -2.46         8.25 o                         
   2  14  -9        151.27        143.96        14.98 o                         
   3  14  -9       1142.77       1183.03        48.38 o                         
   4  14  -9        194.23        174.52        15.11 o                         
   5  14  -9        835.54        831.30        36.93 o                         
   6  14  -9        183.27        145.23        14.52 o                         
   7  14  -9        618.58        623.12        36.41 o                         
   8  14  -9         45.59         36.80        10.84 o                         
   9  14  -9         37.05         33.27         6.18 o                         
  10  14  -9        255.27        273.39        19.52 o                         
  11  14  -9         53.71         55.81         8.58 o                         
 -14  15  -9         99.27         72.66         7.58 o                         
 -13  15  -9         22.43         26.46         5.66 o                         
 -12  15  -9        151.06        175.99        15.18 o                         
 -11  15  -9         13.35         18.04         8.40 o                         
 -10  15  -9        327.30        357.99        25.47 o                         
  -6  15  -9         75.03         79.04        27.01 o                         
  -5  15  -9         65.13         61.82        25.64 o                         
  -4  15  -9        155.88        145.11        33.61 o                         
  -3  15  -9        269.73        233.84        41.04 o                         
  -2  15  -9        933.76        731.51        73.09 o                         
  -1  15  -9        399.38        392.81        22.76 o                         
   0  15  -9        546.21        543.82        27.08 o                         
   1  15  -9        258.94        285.80        27.71 o                         
   2  15  -9        321.18        322.80        26.06 o                         
   3  15  -9        425.50        412.11        39.44 o                         
   4  15  -9        236.59        235.92        17.63 o                         
   5  15  -9        168.04        168.81        16.07 o                         
   6  15  -9         27.56         31.80         8.34 o                         
   7  15  -9         25.43         14.59         8.86 o                         
   8  15  -9        255.57        249.53        19.71 o                         
   9  15  -9        134.59        123.66         8.64 o                         
 -13  16  -9         50.50         44.77         4.60 o                         
 -12  16  -9         68.09         52.20         6.45 o                         
 -11  16  -9         62.07         64.01        10.57 o                         
 -10  16  -9         48.18         36.14        10.30 o                         
  -4  16  -9         70.10        101.83        28.84 o                         
  -3  16  -9        640.85        663.54        46.21 o                         
  -2  16  -9        390.23        424.87        23.78 o                         
  -1  16  -9         83.09         97.02        12.16 o                         
   0  16  -9        126.48        163.47        15.06 o                         
   1  16  -9         75.05         93.50        11.92 o                         
   2  16  -9        534.19        498.62        31.51 o                         
   3  16  -9        674.67        631.51        35.64 o                         
   4  16  -9         53.48         47.96        10.68 o                         
   5  16  -9         67.64         60.11        10.35 o                         
   6  16  -9         36.67         40.37         6.37 o                         
   7  16  -9         13.95         11.57         7.42 o                         
   8  16  -9        121.63         94.94        10.28 o                         
 -12  17  -9         23.05         25.67         5.79 o                         
 -11  17  -9        104.95        100.84        11.26 o                         
 -10  17  -9         68.96         65.12        10.79 o                         
  -9  17  -9         60.61         36.15         8.33 o                         
  -8  17  -9        151.13        127.84        14.24 o                         
  -7  17  -9          3.56          4.38         7.91 o                         
  -6  17  -9        196.65        254.17        21.49 o                         
  -5  17  -9         75.07         79.40        13.43 o                         
  -2  17  -9        105.27        102.98        15.43 o                         
  -1  17  -9        569.26        544.00        33.77 o                         
   0  17  -9        186.48        202.09        19.70 o                         
   1  17  -9        145.10        152.32        16.68 o                         
   2  17  -9         35.77         42.30        10.70 o                         
   3  17  -9        220.76        217.42        18.26 o                         
   4  17  -9         90.15         96.38        12.11 o                         
   5  17  -9         26.54         28.28         7.46 o                         
   6  17  -9          9.73         12.56         7.26 o                         
   7  17  -9         14.47          6.06         5.71 o                         
   8  17  -9          8.75         16.05         4.99 o                         
 -11  18  -9          2.80          4.76         4.93 o                         
 -10  18  -9         70.69         71.55         9.71 o                         
  -9  18  -9         26.49         32.59         9.39 o                         
  -8  18  -9         38.56         44.10         8.16 o                         
  -7  18  -9        113.32        127.18        13.45 o                         
  -6  18  -9         95.12         54.98        10.39 o                         
  -5  18  -9        140.47        134.66        15.10 o                         
  -2  18  -9         17.83         19.34         9.33 o                         
  -1  18  -9          1.76          1.12         9.10 o                         
   0  18  -9        176.59        198.55        18.00 o                         
   1  18  -9         12.39          9.27         7.52 o                         
   2  18  -9        120.42        135.81        14.55 o                         
   3  18  -9          6.35          1.72         6.74 o                         
   4  18  -9         63.39         50.74         8.56 o                         
   5  18  -9         89.15         97.81         7.39 o                         
   6  18  -9        254.48        239.46        15.61 o                         
   7  18  -9         18.04         16.74         5.09 o                         
 -10  19  -9         44.84         31.20         5.60 o                         
  -9  19  -9         32.49         38.01         7.68 o                         
  -7  19  -9          1.36         -5.46         5.75 o                         
  -6  19  -9         56.72         75.34        10.20 o                         
  -5  19  -9         94.57        103.11        11.93 o                         
  -4  19  -9        222.30        194.56        16.56 o                         
  -3  19  -9          8.17         15.51         6.06 o                         
  -2  19  -9         34.81         33.79         5.89 o                         
  -1  19  -9        327.47        347.44        15.65 o                         
   0  19  -9         63.70         64.73         7.32 o                         
   1  19  -9         47.79         50.68         6.56 o                         
   2  19  -9        128.13        111.71         8.40 o                         
   3  19  -9         51.02         45.96         5.79 o                         
   4  19  -9         88.81         74.85         9.05 o                         
   5  19  -9          7.13          6.88         5.20 o                         
   6  19  -9         14.37         10.77         3.84 o                         
  -8  20  -9         81.01         73.92         8.37 o                         
  -4  20  -9         67.94         49.66         7.83 o                         
  -2  20  -9         17.03         13.34         5.33 o                         
  -1  20  -9         35.99         34.46         4.90 o                         
   0  20  -9         64.40         68.19         9.36 o                         
   1  20  -9          2.12          9.18         5.65 o                         
   2  20  -9         29.63         27.29        11.93 o                         
   3  20  -9          0.10         -0.48         4.52 o                         
   4  20  -9        135.09        119.59         8.89 o                         
  -6  21  -9         44.97         29.79         5.24 o                         
   9 -10  -8         91.44         75.81        10.60 o                         
  10 -10  -8        263.56        229.81        17.22 o                         
  11 -10  -8        117.36        120.41        12.17 o                         
  12 -10  -8         98.24         84.01         9.70 o                         
   8  -9  -8         37.81         41.44         9.85 o                         
   9  -9  -8         50.87         47.20        10.20 o                         
  10  -9  -8        145.10        137.55        14.96 o                         
  11  -9  -8        255.93        257.46        19.65 o                         
  12  -9  -8          6.57          3.45         6.80 o                         
  13  -9  -8         71.92         57.90         9.15 o                         
  -8  -8  -8         14.28         10.41         5.71 o                         
  -7  -8  -8         59.05         41.33         7.85 o                         
   7  -8  -8        672.39        730.74        38.24 o                         
   8  -8  -8        590.87        580.98        33.15 o                         
   9  -8  -8        319.97        371.71        25.36 o                         
  10  -8  -8         90.60         96.17        13.42 o                         
  11  -8  -8        112.01         68.62        11.98 o                         
  12  -8  -8         22.42         30.58         9.44 o                         
  13  -8  -8         76.07         79.59        11.17 o                         
  14  -8  -8        101.91         93.75        10.88 o                         
 -10  -7  -8        192.67        167.25        12.42 o                         
  -9  -7  -8          5.20          5.38         6.38 o                         
  -8  -7  -8         86.52         97.06        12.68 o                         
   6  -7  -8         16.59          8.85         7.50 o                         
   7  -7  -8        906.43        912.00        45.14 o                         
   8  -7  -8        663.01        638.59        35.82 o                         
   9  -7  -8        601.94        598.50        34.72 o                         
  10  -7  -8       1173.93       1176.51        56.43 o                         
  11  -7  -8        103.32        102.29        14.75 o                         
  12  -7  -8         28.88         29.63         9.72 o                         
  13  -7  -8         64.21         37.69        10.00 o                         
  14  -7  -8        401.77        418.83        25.49 o                         
  15  -7  -8        120.14        144.09        13.01 o                         
 -11  -6  -8         32.01         37.37         7.46 o                         
 -10  -6  -8        139.23        131.09         8.81 o                         
  -9  -6  -8        179.72        145.37        13.48 o                         
  -8  -6  -8        120.78        111.63        12.82 o                         
   6  -6  -8       1213.89       1209.70        54.83 o                         
   7  -6  -8       1255.91       1267.12        57.88 o                         
   8  -6  -8        447.63        416.60        27.34 o                         
   9  -6  -8         44.13         33.40        10.91 o                         
  10  -6  -8         88.39        107.63        15.20 o                         
  11  -6  -8        364.69        330.01        25.05 o                         
  12  -6  -8        662.97        682.21        38.57 o                         
  13  -6  -8         11.84          1.15         8.14 o                         
  14  -6  -8        105.27         88.33        12.70 o                         
  15  -6  -8         98.90        122.71        13.03 o                         
 -12  -5  -8          9.54          6.21         3.12 o                         
 -11  -5  -8        243.31        232.26        16.15 o                         
   5  -5  -8        237.63        208.82        16.26 o                         
   6  -5  -8        893.03        989.61        46.34 o                         
  14  -5  -8         12.47         23.41         8.89 o                         
  15  -5  -8        182.42        246.41        19.17 o                         
  16  -5  -8         33.13         51.15         8.85 o                         
  16  -4  -8         72.39         86.42        11.27 o                         
  11  -3  -8        211.81        213.14        17.28 o                         
  12  -3  -8        458.21        476.62        27.86 o                         
  13  -3  -8        283.87        289.96        14.22 o                         
  14  -3  -8        197.85        164.16        10.28 o                         
  15  -3  -8        371.55        339.87        14.68 o                         
  10  -2  -8         64.20         59.87         9.81 o                         
  11  -2  -8         39.58         36.15         9.29 o                         
  12  -2  -8        562.39        606.08        25.75 o                         
  13  -2  -8        160.51        169.28        23.64 o                         
  14  -2  -8         36.70         31.34         5.81 o                         
  15  -2  -8         84.86         93.96         7.73 o                         
  16  -2  -8        231.18        242.72        16.90 o                         
  17  -2  -8         62.50         41.56         7.51 o                         
   9  -1  -8       2703.72       2987.43       115.45 o                         
  10  -1  -8        188.19        217.61        17.06 o                         
  11  -1  -8        454.90        483.65        28.28 o                         
  12  -1  -8        160.41        142.26        10.26 o                         
  13  -1  -8        857.45        848.11        29.69 o                         
  14  -1  -8        178.60        195.46        11.84 o                         
  15  -1  -8        131.25        131.47         9.29 o                         
  16  -1  -8         37.76         39.37         8.33 o                         
   7   0  -8        763.37        745.99        48.96 o                         
   8   0  -8        292.32        255.64        17.86 o                         
   9   0  -8       1789.24       1785.56        67.11 o                         
  10   0  -8        167.46        150.15        14.32 o                         
  11   0  -8        360.67        431.20        26.66 o                         
  12   0  -8        210.86        231.76        13.21 o                         
  13   0  -8        527.05        505.68        20.89 o                         
  14   0  -8        112.73        103.39        16.28 o                         
  15   0  -8         65.50         78.76        11.14 o                         
  16   0  -8         71.96         64.45        10.17 o                         
   4   1  -8        190.87        242.82        18.98 o                         
   5   1  -8         49.31         94.51        14.08 o                         
   6   1  -8       1022.51       1054.64        58.05 o                         
   7   1  -8        198.12        196.58        21.15 o                         
   8   1  -8         37.00         24.16         6.25 o                         
   9   1  -8         75.36         54.00         8.02 o                         
  10   1  -8        160.42        143.77        12.49 o                         
  11   1  -8        592.59        550.63        20.19 o                         
  12   1  -8         22.56         23.30         5.85 o                         
  13   1  -8        616.06        582.76        23.18 o                         
  14   1  -8        223.26        204.54        12.53 o                         
  15   1  -8        162.03        112.36        13.96 o                         
  16   1  -8        144.13        120.17        12.71 o                         
   3   2  -8       1624.44       1387.15        60.22 o                         
   4   2  -8        288.40        349.23        25.04 o                         
   5   2  -8       2393.91       2456.12       107.00 o                         
   6   2  -8       1714.23       1756.13        53.93 o                         
   7   2  -8       2100.00       1971.01        70.89 o                         
   8   2  -8        834.18        882.54        72.88 o                         
   9   2  -8        742.04        579.96        26.04 o                         
  10   2  -8        780.17        861.21        81.19 o                         
  11   2  -8        348.15        329.25        18.30 o                         
  12   2  -8         93.76        115.19         9.79 o                         
  13   2  -8       1121.25       1074.23        47.92 o                         
  14   2  -8        426.99        395.05        26.76 o                         
  15   2  -8          6.10          3.05         7.48 o                         
  16   2  -8         64.06         52.65         9.78 o                         
   1   3  -8        257.68        213.57        14.28 o                         
   2   3  -8       1078.68        784.80        38.24 o                         
   3   3  -8       7200.10       7150.38       266.75 o                         
   4   3  -8       1618.62       1720.39        79.00 o                         
   5   3  -8       1284.87       1192.19        62.97 o                         
   6   3  -8       2947.40       2853.38        82.29 o                         
   7   3  -8        197.89        218.83        13.15 o                         
   8   3  -8        855.05        791.21        31.33 o                         
   9   3  -8          3.55         -2.80         5.62 o                         
  10   3  -8        757.25        777.55        33.62 o                         
  11   3  -8       1719.06       1691.26        46.24 o                         
  12   3  -8        323.34        342.90        17.55 o                         
  13   3  -8        267.22        304.00        39.28 o                         
  14   3  -8        311.59        316.63        23.35 o                         
  15   3  -8        148.25        161.76        16.13 o                         
  16   3  -8        108.36         99.27        11.78 o                         
 -11   4  -8        517.82        477.15        29.42 o                         
 -10   4  -8         12.25         13.25         8.36 o                         
  -5   4  -8        255.00        195.38        22.61 o                         
  -4   4  -8       5605.32       5821.43       225.55 o                         
  -3   4  -8       2624.89       2329.32        98.22 o                         
  -2   4  -8       1498.35       1328.19        59.71 o                         
  -1   4  -8       1452.89       1695.40        71.37 o                         
   0   4  -8       1952.99       1992.05        58.04 o                         
   1   4  -8       2650.06       2799.57       112.09 o                         
   2   4  -8       2304.34       2268.54        95.72 o                         
   3   4  -8        753.71        594.86        36.53 o                         
   4   4  -8        867.48        777.37        46.18 o                         
   5   4  -8       1219.93       1287.59        41.65 o                         
   6   4  -8       1711.99       1954.03        60.67 o                         
   7   4  -8       2217.95       2118.47        66.59 o                         
   8   4  -8          4.75          1.43         5.55 o                         
   9   4  -8         59.50         79.01         9.77 o                         
  10   4  -8        362.25        415.38        26.78 o                         
  11   4  -8        185.51        196.51        22.93 o                         
  12   4  -8         47.00         34.65         9.37 o                         
  13   4  -8         63.29         46.67        16.53 o                         
  14   4  -8        286.97        257.81        21.15 o                         
  15   4  -8         44.39         42.15         9.87 o                         
  16   4  -8        181.71        206.40        16.30 o                         
 -14   5  -8         97.95         71.21         9.82 o                         
 -13   5  -8        591.26        651.05        34.97 o                         
 -12   5  -8       1953.99       2008.02        85.38 o                         
 -11   5  -8        402.07        420.46        28.14 o                         
 -10   5  -8         31.36         16.57         9.04 o                         
  -7   5  -8        897.20        827.55        59.16 o                         
  -6   5  -8        939.28        933.98        60.28 o                         
  -5   5  -8       3760.56       3698.12       158.37 o                         
  -4   5  -8       2078.30       2047.17        94.85 o                         
  -3   5  -8       3069.31       3008.13       126.23 o                         
  -2   5  -8       2105.68       1903.76        84.54 o                         
  -1   5  -8        466.08        461.20        29.84 o                         
   1   5  -8       1089.15       1262.79        61.58 o                         
   2   5  -8       1133.95       1072.75        56.26 o                         
   3   5  -8        686.90        895.11        51.17 o                         
   4   5  -8         57.78         79.88        15.85 o                         
   5   5  -8       1186.33       1131.72        65.65 o                         
   6   5  -8         79.84         98.41         9.18 o                         
   7   5  -8        768.56        734.66        48.03 o                         
   8   5  -8        756.19        816.30        33.39 o                         
   9   5  -8         66.66         57.64        14.61 o                         
  10   5  -8        257.50        281.51        18.88 o                         
  11   5  -8        691.88        586.91        29.86 o                         
  12   5  -8        218.68        226.72        18.02 o                         
  13   5  -8        504.69        541.41        33.15 o                         
  14   5  -8        620.87        612.70        34.92 o                         
  15   5  -8        243.23        292.65        21.19 o                         
  16   5  -8          3.35          3.10         5.85 o                         
 -15   6  -8        117.72         99.79         9.80 o                         
 -14   6  -8        342.27        336.39        22.00 o                         
 -13   6  -8        175.37        180.41        17.72 o                         
 -12   6  -8        280.48        260.75        21.95 o                         
 -11   6  -8        274.70        301.96        23.85 o                         
  -8   6  -8        182.06        178.81        29.31 o                         
  -7   6  -8       1215.26       1235.91        78.01 o                         
  -6   6  -8         17.90          5.73        11.00 o                         
  -5   6  -8        737.85        778.59        52.96 o                         
  -4   6  -8        375.33        519.18        39.52 o                         
  -3   6  -8         34.41         18.96        10.15 o                         
  -2   6  -8       1868.44       1946.28        90.20 o                         
  -1   6  -8       2426.74       2410.44       106.35 o                         
   1   6  -8        636.32        702.28        43.49 o                         
   2   6  -8       1383.83       1386.49        71.29 o                         
   3   6  -8       6311.79       6700.26       263.05 o                         
   4   6  -8       1794.80       1778.23        90.43 o                         
   5   6  -8         53.06         67.70        17.49 o                         
   6   6  -8        665.18        586.69        25.33 o                         
   7   6  -8        455.52        347.77        57.97 o                         
   8   6  -8       1271.17       1219.89        52.12 o                         
   9   6  -8         41.85         35.76         8.83 o                         
  10   6  -8        229.45        222.93        24.94 o                         
  11   6  -8       1159.22       1114.40        96.49 o                         
  12   6  -8        102.84        103.70        13.68 o                         
  13   6  -8        327.23        296.08        22.87 o                         
  14   6  -8        418.55        435.34        27.94 o                         
  15   6  -8         23.28         27.76         8.52 o                         
  16   6  -8        208.70        238.50        16.52 o                         
 -15   7  -8         51.62         44.25         8.33 o                         
 -14   7  -8        102.48         88.99        12.22 o                         
 -13   7  -8        167.95        156.88        16.86 o                         
 -12   7  -8          2.82          7.04         5.76 o                         
 -11   7  -8        594.79        543.84        27.83 o                         
 -10   7  -8       1587.65       1438.82        91.54 o                         
  -9   7  -8        500.28        473.23        25.32 o                         
  -8   7  -8       1046.82       1040.41        75.88 o                         
  -7   7  -8        142.71        181.90        29.45 o                         
  -6   7  -8       3086.91       3249.07       153.19 o                         
  -5   7  -8        367.23        375.80        37.40 o                         
  -4   7  -8        419.78        422.70        36.56 o                         
  -3   7  -8       1372.36       1421.97        75.84 o                         
  -2   7  -8        268.49        283.82        28.35 o                         
  -1   7  -8       2798.74       3090.72       135.14 o                         
   2   7  -8       4344.53       4991.53       204.76 o                         
   3   7  -8       1714.30       1595.74        84.40 o                         
   4   7  -8       1163.93       1102.14        67.83 o                         
   5   7  -8       1099.68       1041.54        67.66 o                         
   6   7  -8       1360.16       1442.45        86.39 o                         
   7   7  -8        993.17        995.20        39.12 o                         
   8   7  -8         29.31         23.67        12.15 o                         
   9   7  -8        483.00        452.21        25.24 o                         
  10   7  -8        618.93        641.31        31.85 o                         
  11   7  -8        182.45        224.99        17.90 o                         
  12   7  -8         54.90         40.84        22.74 o                         
  13   7  -8        503.77        464.31        29.69 o                         
  14   7  -8         76.65         71.96        11.98 o                         
  15   7  -8         98.93         81.44        10.93 o                         
 -15   8  -8         85.47         65.59         9.67 o                         
 -14   8  -8        118.54        125.38        14.34 o                         
 -13   8  -8        369.11        345.31        49.50 o                         
 -12   8  -8        312.49        336.93        17.80 o                         
 -11   8  -8         28.18         20.40         8.94 o                         
 -10   8  -8        422.75        426.33        24.88 o                         
  -9   8  -8        434.98        446.46        25.24 o                         
  -8   8  -8        255.84        257.34        17.96 o                         
  -7   8  -8       1430.47       1453.47        91.73 o                         
  -6   8  -8         39.73         34.31        16.01 o                         
  -5   8  -8        174.41        225.44        30.43 o                         
  -4   8  -8        913.60        889.81        60.33 o                         
  -3   8  -8        333.40        344.22        34.10 o                         
  -2   8  -8         13.51          2.49        11.60 o                         
  -1   8  -8        418.40        415.47        36.23 o                         
   2   8  -8        780.77        872.53        58.45 o                         
   3   8  -8        203.70        270.66        30.83 o                         
   4   8  -8        400.34        472.69        42.78 o                         
   5   8  -8       1522.47       1673.26        95.85 o                         
   6   8  -8       1178.62       1105.91        76.28 o                         
   7   8  -8       1948.43       1982.88        67.17 o                         
   8   8  -8        617.56        605.25        29.71 o                         
   9   8  -8         12.34          9.17         8.40 o                         
  10   8  -8        648.62        651.35        32.55 o                         
  11   8  -8         53.48         57.95        10.97 o                         
  12   8  -8        252.01        259.53        21.90 o                         
  13   8  -8         11.11          5.62         8.49 o                         
  14   8  -8        153.52        175.13        16.14 o                         
  15   8  -8         37.18         36.05         7.60 o                         
 -16   9  -8         67.77         61.50         6.83 o                         
 -15   9  -8         32.49         30.41         7.88 o                         
 -14   9  -8         81.26         93.09         8.55 o                         
 -13   9  -8        145.72        140.18        18.20 o                         
 -12   9  -8        419.93        428.73        28.03 o                         
 -11   9  -8        526.77        560.57        62.69 o                         
 -10   9  -8        146.32        166.05        27.36 o                         
  -9   9  -8        415.17        466.93        51.62 o                         
  -8   9  -8        665.46        794.70        69.31 o                         
  -7   9  -8       2417.60       2424.89       133.67 o                         
  -6   9  -8         95.14         98.47        24.31 o                         
  -5   9  -8        778.41        839.11        62.87 o                         
  -4   9  -8        774.06        682.24        53.89 o                         
  -3   9  -8        610.21        633.01        50.57 o                         
  -2   9  -8        250.86        311.79        34.48 o                         
  -1   9  -8       4369.40       4548.12       196.65 o                         
   2   9  -8        124.78         94.86        22.14 o                         
   3   9  -8        958.89       1076.56        71.17 o                         
   4   9  -8        802.68        863.16        33.98 o                         
   5   9  -8       1113.18       1133.71        41.49 o                         
   6   9  -8       2132.66       2210.33       123.86 o                         
   7   9  -8        140.28        137.28        29.54 o                         
   8   9  -8         26.69         26.84         9.84 o                         
   9   9  -8         42.20         53.35        23.27 o                         
  10   9  -8         15.10          6.94        13.42 o                         
  11   9  -8        681.70        701.64        37.78 o                         
  12   9  -8        111.76         99.25        14.30 o                         
  13   9  -8        243.47        259.53        20.22 o                         
  14   9  -8         92.78         81.80        11.19 o                         
  15   9  -8         30.50         36.03         7.02 o                         
 -16  10  -8         12.45          6.02         4.27 o                         
 -15  10  -8         79.46         85.32        10.62 o                         
 -14  10  -8         76.78         74.35         7.84 o                         
 -13  10  -8         67.01         73.31         8.72 o                         
 -12  10  -8         81.36         71.84        12.77 o                         
 -11  10  -8        890.94        870.95        40.03 o                         
 -10  10  -8         32.96         36.82        14.92 o                         
  -9  10  -8        591.25        657.30        80.01 o                         
  -8  10  -8       1006.25        810.44        71.61 o                         
  -7  10  -8       1077.36        974.37        77.20 o                         
  -6  10  -8        430.24        387.81        45.28 o                         
  -5  10  -8        639.24        717.21        60.29 o                         
  -4  10  -8        720.38        718.56        58.60 o                         
  -3  10  -8        782.67        862.15        63.92 o                         
  -2  10  -8        513.91        517.86        47.13 o                         
  -1  10  -8        141.83        190.93        28.98 o                         
   2  10  -8        711.44        770.70        60.65 o                         
   3  10  -8        361.26        440.24        45.35 o                         
   4  10  -8        267.90        333.86        18.80 o                         
   5  10  -8        293.84        289.28        17.39 o                         
   6  10  -8        254.25        278.53        40.31 o                         
   7  10  -8       2786.39       2735.09       151.42 o                         
   8  10  -8        373.93        386.43        43.46 o                         
   9  10  -8         90.47        100.29        13.43 o                         
  10  10  -8        450.58        467.82        74.97 o                         
  11  10  -8        108.33        102.29        14.93 o                         
  12  10  -8         77.52         82.03        12.58 o                         
  13  10  -8         17.86         14.23         8.00 o                         
  14  10  -8          1.66         -0.75         5.63 o                         
 -15  11  -8         23.64         20.50         4.74 o                         
 -14  11  -8         69.42         82.82         7.99 o                         
 -13  11  -8         33.36         21.21         6.53 o                         
 -12  11  -8        200.50        194.20        18.83 o                         
 -11  11  -8         18.37          1.31         9.09 o                         
 -10  11  -8        625.23        537.52        67.57 o                         
  -9  11  -8        162.02        109.51        30.00 o                         
  -8  11  -8        447.83        375.65        50.31 o                         
  -7  11  -8        874.65        804.88        71.65 o                         
  -6  11  -8        277.87        197.63        34.82 o                         
  -5  11  -8         87.45         64.58        22.72 o                         
  -4  11  -8        485.97        577.05        54.59 o                         
  -3  11  -8        738.91        689.30        60.18 o                         
  -2  11  -8        349.14        442.64        46.38 o                         
  -1  11  -8        358.79        380.45        43.00 o                         
   1  11  -8        340.91        359.97        41.86 o                         
   2  11  -8         73.62         68.05        21.52 o                         
   3  11  -8        374.60        458.64        24.12 o                         
   4  11  -8        112.22        121.85        20.40 o                         
   5  11  -8         27.77         39.56         8.35 o                         
   6  11  -8        151.52        150.84        13.10 o                         
   7  11  -8        148.61        162.98        34.38 o                         
   8  11  -8        205.67        232.18        30.13 o                         
   9  11  -8         24.31         14.37         8.99 o                         
  10  11  -8         53.09         49.55        12.23 o                         
  11  11  -8        609.14        575.85        34.08 o                         
  12  11  -8        174.08        187.88        17.05 o                         
  13  11  -8         47.16         36.10         8.59 o                         
 -15  12  -8        232.27        214.22        36.58 o                         
 -14  12  -8        104.34        133.19        10.83 o                         
 -13  12  -8         52.04         40.90         7.64 o                         
 -12  12  -8        262.76        244.48        20.83 o                         
 -11  12  -8        276.17        357.92        26.80 o                         
 -10  12  -8        294.22        297.64        22.71 o                         
  -9  12  -8        698.96        695.31        71.20 o                         
  -8  12  -8        718.88        640.84        67.75 o                         
  -7  12  -8        829.37        811.81        74.21 o                         
  -6  12  -8       2672.50       2840.54       157.12 o                         
  -5  12  -8         85.32        104.60        27.75 o                         
  -4  12  -8        744.26        662.34        62.34 o                         
  -3  12  -8        395.18        421.04        48.62 o                         
  -2  12  -8       1660.29       1705.42       106.40 o                         
  -1  12  -8        765.62        867.14        70.69 o                         
   1  12  -8       1324.96       1488.99        97.25 o                         
   2  12  -8         12.44         20.87        10.81 o                         
   3  12  -8        548.17        580.52        28.79 o                         
   4  12  -8        499.42        578.45        28.69 o                         
   5  12  -8       1814.12       1847.65        65.08 o                         
   6  12  -8       1549.62       1740.58       131.51 o                         
   7  12  -8       1519.88       1601.99       110.33 o                         
   8  12  -8        243.15        271.74        20.79 o                         
   9  12  -8        314.46        298.55        23.55 o                         
  10  12  -8        337.43        318.00        24.07 o                         
  11  12  -8        132.17        136.31        15.08 o                         
 -15  13  -8          9.10         10.24         5.48 o                         
 -14  13  -8         93.10         66.66         6.84 o                         
 -13  13  -8         12.44         19.34         6.45 o                         
 -12  13  -8        170.87        162.89        17.35 o                         
 -11  13  -8          4.11          7.64         9.46 o                         
 -10  13  -8         81.90         74.29        14.16 o                         
  -9  13  -8        124.40        133.03        32.80 o                         
  -8  13  -8        414.77        513.96        61.57 o                         
  -7  13  -8       1303.18       1269.94        97.55 o                         
  -6  13  -8        594.11        616.02        64.76 o                         
  -5  13  -8         43.45         10.36        17.80 o                         
  -4  13  -8        421.55        386.93        49.95 o                         
  -3  13  -8        653.37        662.98        64.03 o                         
  -2  13  -8        426.81        335.01        45.94 o                         
  -1  13  -8         58.69         53.49        25.14 o                         
   0  13  -8       1351.85       1664.14       110.03 o                         
   1  13  -8         34.51         42.65        10.30 o                         
   2  13  -8        336.77        379.04        23.36 o                         
   3  13  -8         44.83         41.78        11.58 o                         
   4  13  -8        244.75        269.94        29.72 o                         
   5  13  -8       1383.59       1502.94        56.33 o                         
   6  13  -8        133.27        118.12        12.42 o                         
   7  13  -8       1057.52       1050.47        45.05 o                         
   8  13  -8        432.75        448.61        29.94 o                         
   9  13  -8         23.50         24.42         9.83 o                         
 -15  14  -8         67.84         62.24         6.87 o                         
 -14  14  -8          7.51          2.26         3.76 o                         
 -13  14  -8         45.12         56.80         7.28 o                         
 -12  14  -8         64.34         88.44        12.98 o                         
 -11  14  -8         10.05          6.04         9.51 o                         
 -10  14  -8         63.32         55.94        12.90 o                         
  -8  14  -8        412.18        285.08        46.18 o                         
  -7  14  -8        178.18        143.79        33.65 o                         
  -6  14  -8        641.28        682.52        70.40 o                         
  -5  14  -8        322.60        353.37        51.13 o                         
  -4  14  -8        722.22        817.42        76.23 o                         
  -3  14  -8         38.35         21.40        19.87 o                         
  -2  14  -8        321.31        323.55        46.67 o                         
  -1  14  -8        730.63        673.64        67.00 o                         
   0  14  -8         23.21         22.54         8.47 o                         
   1  14  -8          6.00          1.11         8.31 o                         
   2  14  -8        198.82        223.37        18.15 o                         
   3  14  -8        648.81        632.25        97.85 o                         
   4  14  -8        300.08        263.13        36.49 o                         
   5  14  -8        112.86         95.16        30.85 o                         
   6  14  -8        250.98        243.55        19.15 o                         
   7  14  -8        162.14        167.98        18.02 o                         
   9  14  -8        122.37        124.69        12.23 o                         
 -14  15  -8         86.53         88.30         6.05 o                         
 -13  15  -8        118.04        125.14        11.53 o                         
 -12  15  -8        105.33        113.07        13.28 o                         
 -11  15  -8         11.83         13.27         9.39 o                         
 -10  15  -8         93.08        146.23        17.58 o                         
  -6  15  -8         82.91         75.49        27.15 o                         
  -5  15  -8        111.06        103.56        30.96 o                         
  -4  15  -8       1120.16       1138.75        93.31 o                         
  -3  15  -8        247.20        253.82        44.25 o                         
  -2  15  -8         96.44         89.94        30.10 o                         
  -1  15  -8         56.52         56.18        10.77 o                         
   0  15  -8        846.19        836.38        74.43 o                         
   1  15  -8        251.52        254.58        18.19 o                         
   2  15  -8        293.27        287.41        20.48 o                         
   3  15  -8        146.72        166.76        15.87 o                         
   4  15  -8        162.16        140.16        25.87 o                         
   5  15  -8        220.62        243.37        19.31 o                         
   6  15  -8        174.55        156.61        15.03 o                         
   8  15  -8        473.98        497.73        27.48 o                         
  10  15  -8         42.44         43.33         7.75 o                         
  11  15  -8         22.39         28.46         4.82 o                         
 -13  16  -8         96.67         88.42         9.18 o                         
 -12  16  -8         47.09         54.81         9.45 o                         
 -11  16  -8         77.47        118.27        14.02 o                         
 -10  16  -8         82.29         83.90         8.30 o                         
  -9  16  -8        676.46        723.94        37.35 o                         
  -5  16  -8        105.16         72.33        14.11 o                         
  -4  16  -8        122.58        116.98        15.08 o                         
  -3  16  -8        458.34        471.70        58.87 o                         
  -2  16  -8        322.21        277.67        29.23 o                         
  -1  16  -8         54.90         49.59        10.28 o                         
   0  16  -8        498.07        470.49        53.45 o                         
   1  16  -8        324.79        304.52        19.33 o                         
   2  16  -8        465.49        472.68        30.37 o                         
   3  16  -8        461.03        466.74        29.61 o                         
   4  16  -8         88.65         86.48        12.27 o                         
   5  16  -8         15.48         13.40         7.43 o                         
   6  16  -8         58.12         56.47         9.57 o                         
   7  16  -8          3.57          9.34         6.42 o                         
   8  16  -8        176.62        179.58        10.06 o                         
   9  16  -8        172.36        172.97        13.26 o                         
 -12  17  -8         30.98         29.48         4.84 o                         
 -11  17  -8        148.47        161.59        14.31 o                         
 -10  17  -8        351.40        419.85        26.13 o                         
  -9  17  -8        152.76        139.79        13.04 o                         
  -8  17  -8        243.36        252.93        19.45 o                         
  -7  17  -8        280.29        260.37        20.35 o                         
  -6  17  -8         35.54         46.40        11.22 o                         
  -5  17  -8        163.46        176.99        17.85 o                         
  -4  17  -8         80.99         69.14        13.19 o                         
  -2  17  -8        211.54        211.64        19.89 o                         
  -1  17  -8        352.79        327.59        25.75 o                         
   0  17  -8        283.43        254.61        21.95 o                         
   1  17  -8         82.39         86.41        13.22 o                         
   2  17  -8        287.73        309.49        22.99 o                         
   3  17  -8         36.53         19.74         8.84 o                         
   4  17  -8         65.88         58.09         9.87 o                         
   5  17  -8         74.95         60.79         6.02 o                         
   6  17  -8          3.65          2.09         3.46 o                         
   7  17  -8         20.78         23.32         4.66 o                         
   8  17  -8         81.09         75.14         7.49 o                         
   9  17  -8         31.82         16.76         4.30 o                         
 -11  18  -8         55.36         55.00         5.60 o                         
 -10  18  -8         34.55         30.66         8.60 o                         
  -9  18  -8        128.53        134.25        13.92 o                         
  -8  18  -8         19.15         18.65         6.85 o                         
  -7  18  -8         31.22         27.18         7.69 o                         
  -6  18  -8         50.18         34.18         9.32 o                         
  -5  18  -8          0.91         11.53         8.20 o                         
  -4  18  -8         47.20         36.12         9.67 o                         
  -3  18  -8          6.16          6.58         6.74 o                         
  -2  18  -8        134.78        125.79        13.74 o                         
  -1  18  -8         34.79         45.55        10.75 o                         
   0  18  -8          7.92         10.79         7.81 o                         
   1  18  -8         14.16         18.51         8.74 o                         
   2  18  -8        227.83        215.59        12.81 o                         
   3  18  -8        141.76        152.85        11.26 o                         
   4  18  -8          7.48          2.27         5.92 o                         
   5  18  -8        171.27        163.42         7.74 o                         
   6  18  -8         25.77         24.41         6.45 o                         
   7  18  -8         17.63         22.80         5.02 o                         
 -10  19  -8         45.47         32.63         6.49 o                         
  -9  19  -8         91.53         91.98        10.83 o                         
  -7  19  -8         60.61         41.15         7.44 o                         
  -6  19  -8         51.43         58.42         8.95 o                         
  -5  19  -8         20.32         42.63         8.67 o                         
  -4  19  -8          2.70         -2.66         6.71 o                         
  -3  19  -8         11.69          7.44         4.17 o                         
  -2  19  -8         59.30         79.12         9.89 o                         
  -1  19  -8         85.84         92.98        11.18 o                         
   0  19  -8        277.35        276.40        13.56 o                         
   1  19  -8        157.10        144.10         9.61 o                         
   2  19  -8        210.84        209.96        26.51 o                         
   3  19  -8         61.11         63.83         6.28 o                         
   5  19  -8          4.99          1.50         4.35 o                         
   6  19  -8         91.08         85.58         5.04 o                         
  -8  20  -8         41.94         37.76         6.88 o                         
  -4  20  -8        102.82        108.06        10.46 o                         
  -3  20  -8         26.28         35.66         7.21 o                         
  -2  20  -8         71.68         49.17         6.86 o                         
  -1  20  -8        152.20        136.72        15.69 o                         
   0  20  -8        508.60        534.06        18.70 o                         
   1  20  -8         42.90         45.17         7.18 o                         
   2  20  -8        106.77        100.18         9.38 o                         
   3  20  -8          9.19          8.17         4.58 o                         
   4  20  -8         52.71         48.19         5.58 o                         
   8 -11  -7        537.75        580.32        30.71 o                         
   9 -11  -7        290.19        243.97        18.01 o                         
  10 -11  -7        119.03         96.28        11.46 o                         
  11 -11  -7         33.08         48.66         8.50 o                         
  12 -11  -7         18.00         19.39         6.33 o                         
   7 -10  -7         45.18         39.62         9.48 o                         
   8 -10  -7        104.03         91.18        12.69 o                         
   9 -10  -7         64.26         54.74        10.96 o                         
  10 -10  -7        176.06        164.44        15.99 o                         
  11 -10  -7         30.96         37.21         9.27 o                         
  12 -10  -7         65.55         65.05        10.15 o                         
  13 -10  -7        152.12        159.04        13.96 o                         
  -8  -9  -7          7.75          9.85         4.93 o                         
  -7  -9  -7         55.39         38.95         7.66 o                         
   6  -9  -7       1966.22       1894.51        79.82 o                         
   7  -9  -7        694.48        717.81        38.22 o                         
   8  -9  -7        635.85        607.91        34.49 o                         
   9  -9  -7        440.07        433.93        28.30 o                         
  10  -9  -7        574.89        575.81        33.66 o                         
  11  -9  -7         56.51         59.87        11.62 o                         
  12  -9  -7         86.13         81.45        12.48 o                         
  13  -9  -7        384.18        428.87        25.85 o                         
  14  -9  -7         39.75         54.26         8.97 o                         
 -10  -8  -7         10.31          4.83         5.05 o                         
  -9  -8  -7         88.42         85.51        12.22 o                         
  -8  -8  -7        101.19         84.41         7.73 o                         
  -7  -8  -7        321.08        267.03        13.87 o                         
   5  -8  -7        349.17        351.34        22.90 o                         
   6  -8  -7        329.14        331.63        23.09 o                         
   7  -8  -7        135.72        113.64        14.54 o                         
   8  -8  -7        254.10        233.55        20.31 o                         
   9  -8  -7         48.44         58.30        12.34 o                         
  10  -8  -7        209.63        236.64        20.94 o                         
  11  -8  -7        586.08        601.25        23.51 o                         
  12  -8  -7        218.18        225.67        12.67 o                         
  13  -8  -7          8.45         12.16         4.83 o                         
  14  -8  -7        219.52        235.15        18.32 o                         
  15  -8  -7        227.15        219.37        16.13 o                         
 -11  -7  -7         86.17         79.51         9.09 o                         
 -10  -7  -7         37.02         35.99         5.70 o                         
  -9  -7  -7        241.89        221.30        17.14 o                         
  -8  -7  -7         46.10         54.13        10.23 o                         
  -7  -7  -7        585.24        575.69        32.70 o                         
  -6  -7  -7         60.16         52.30        10.31 o                         
   5  -7  -7         20.92         29.06         8.78 o                         
   6  -7  -7       1103.26       1059.22        50.07 o                         
   7  -7  -7         73.52         79.11        12.78 o                         
   8  -7  -7         92.94         84.28        13.67 o                         
   9  -7  -7         94.48         67.63        13.07 o                         
  10  -7  -7         35.40         25.78         6.62 o                         
  11  -7  -7        472.12        527.59        33.79 o                         
  12  -7  -7        660.85        697.74        26.12 o                         
  13  -7  -7         69.40         81.65         8.02 o                         
  14  -7  -7        236.48        221.97        11.97 o                         
  15  -7  -7        342.64        355.30        22.65 o                         
 -12  -6  -7         87.73         80.03         8.51 o                         
 -11  -6  -7         73.25         85.94         7.82 o                         
 -10  -6  -7        167.18        188.46        16.21 o                         
   4  -6  -7         27.38         30.37         7.72 o                         
   5  -6  -7        465.83        454.58        26.22 o                         
   6  -6  -7        162.74        157.94        15.26 o                         
   7  -6  -7        791.37        833.67        42.31 o                         
   8  -6  -7        169.42        198.93        18.40 o                         
  10  -6  -7        264.45        280.46        19.85 o                         
  11  -6  -7        176.00        162.39        14.90 o                         
  12  -6  -7        199.74        189.33        12.17 o                         
  13  -6  -7        158.36        124.97        10.11 o                         
  14  -6  -7         92.66        112.67        18.16 o                         
  15  -6  -7         68.51         74.10         6.97 o                         
  16  -6  -7         31.15         23.32         7.11 o                         
 -13  -5  -7         38.63         44.39         6.56 o                         
 -12  -5  -7         25.73         34.91        10.68 o                         
   4  -5  -7        167.57        154.57        13.14 o                         
   5  -5  -7        114.83        129.37        12.98 o                         
  10  -5  -7        593.64        627.36        33.01 o                         
  11  -5  -7        168.13        156.01        16.20 o                         
  12  -5  -7         25.44         17.32         5.70 o                         
  13  -5  -7        468.87        577.13        35.51 o                         
  14  -5  -7        210.72        264.61        14.68 o                         
  15  -5  -7         92.58         92.22        14.16 o                         
  16  -5  -7         67.85         72.40         8.09 o                         
 -13  -4  -7         14.62         17.82         7.48 o                         
  10  -4  -7        153.50        151.62        10.43 o                         
  11  -4  -7         15.93         14.26         5.28 o                         
  12  -4  -7        672.14        609.40        23.42 o                         
  13  -4  -7         71.68        103.31         9.02 o                         
  14  -4  -7        250.02        279.33        14.12 o                         
  15  -4  -7        289.33        335.62        14.95 o                         
  16  -4  -7        197.46        189.52        18.55 o                         
   9  -3  -7        748.75        685.92        34.05 o                         
  10  -3  -7         82.04         77.25         7.66 o                         
  11  -3  -7         67.18         68.57        13.37 o                         
  12  -3  -7         34.00         29.92         6.48 o                         
  13  -3  -7         43.92         59.10         7.47 o                         
  14  -3  -7        154.13        180.04        14.56 o                         
  15  -3  -7        320.53        318.16        21.63 o                         
  16  -3  -7         78.40         74.02        10.10 o                         
  17  -3  -7          7.98          2.94         5.46 o                         
   8  -2  -7         43.96         70.85         8.93 o                         
   9  -2  -7       2156.88       2145.91        86.04 o                         
  10  -2  -7        237.97        234.29        27.96 o                         
  11  -2  -7        225.06        215.47        13.64 o                         
  12  -2  -7         27.75         33.06         6.35 o                         
  13  -2  -7        370.32        380.44        25.50 o                         
  14  -2  -7         45.06         39.80         7.24 o                         
  15  -2  -7        250.71        262.34        16.75 o                         
  16  -2  -7         70.00         85.90         7.59 o                         
  17  -2  -7         76.53         80.63        10.13 o                         
   7  -1  -7        160.94        217.35        14.40 o                         
   8  -1  -7        275.18        297.77        18.47 o                         
   9  -1  -7        782.17        769.60        36.97 o                         
  10  -1  -7        840.06        843.45        28.66 o                         
  11  -1  -7        389.22        406.61        17.88 o                         
  12  -1  -7         87.82        110.40         9.56 o                         
  13  -1  -7       1382.48       1365.52        43.72 o                         
  14  -1  -7         36.29         33.13         6.58 o                         
  15  -1  -7       1086.89       1246.87        39.81 o                         
  16  -1  -7        171.81        169.74        10.34 o                         
  17  -1  -7         71.95         79.10         9.83 o                         
   4   0  -7        659.05        561.67        31.77 o                         
   5   0  -7        972.98        931.20        49.63 o                         
   6   0  -7        676.99        703.08        44.25 o                         
   7   0  -7       3180.78       2855.47        82.87 o                         
   8   0  -7        274.41        317.04        23.87 o                         
   9   0  -7        427.60        467.31        22.38 o                         
  10   0  -7       1466.38       1540.62        41.61 o                         
  11   0  -7          8.62         -0.53         4.62 o                         
  12   0  -7        738.68        724.93        30.75 o                         
  13   0  -7       1710.20       1803.47        54.97 o                         
  14   0  -7        809.90        786.88        28.84 o                         
  15   0  -7         27.01         27.14         6.09 o                         
  16   0  -7         71.91         66.22        10.78 o                         
  17   0  -7         31.87         27.14         7.32 o                         
   3   1  -7         95.52         97.37        10.83 o                         
   4   1  -7       1180.74       1165.54        55.37 o                         
   5   1  -7        201.17        269.81        23.61 o                         
   6   1  -7        275.68        228.13        11.99 o                         
   7   1  -7       1540.26       1501.46        68.43 o                         
   8   1  -7       1201.52       1288.66        44.31 o                         
   9   1  -7        577.93        529.37        24.36 o                         
  10   1  -7        304.53        319.84        13.93 o                         
  11   1  -7        197.35        156.23        10.22 o                         
  12   1  -7        110.64        107.69         9.31 o                         
  13   1  -7        435.23        450.81        22.92 o                         
  14   1  -7        264.59        269.45        15.02 o                         
  15   1  -7        196.42        217.02        18.78 o                         
  16   1  -7         38.62         34.50         9.05 o                         
  17   1  -7         15.35         17.35         6.72 o                         
  -5   2  -7       6678.67       6395.92       247.05 o                         
  -4   2  -7        929.87        794.45        42.27 o                         
   1   2  -7       1467.52       1496.25        57.08 o                         
   2   2  -7      12946.00      11124.60       399.20 o                         
   3   2  -7       5830.48       6120.83       228.27 o                         
   4   2  -7       1747.70       1653.58        74.74 o                         
   5   2  -7         57.88         62.62        13.56 o                         
   6   2  -7        558.52        457.69        26.47 o                         
   7   2  -7       7311.45       7186.41       191.88 o                         
   8   2  -7        931.19       1065.22        38.63 o                         
   9   2  -7        822.17        847.91        34.01 o                         
  10   2  -7        439.38        490.62        18.33 o                         
  11   2  -7        121.92        123.34         9.88 o                         
  12   2  -7        966.60        980.53        31.14 o                         
  13   2  -7        112.02        110.38         9.34 o                         
  14   2  -7         27.74         17.69         6.24 o                         
  15   2  -7       1254.14       1324.22        60.79 o                         
  16   2  -7        105.50        125.49        13.64 o                         
  17   2  -7         36.84         29.98         7.30 o                         
 -13   3  -7        710.33        757.31        38.59 o                         
 -12   3  -7        191.77        175.37        16.90 o                         
 -11   3  -7        335.43        290.05        22.41 o                         
 -10   3  -7         53.16         47.68        10.63 o                         
  -7   3  -7        226.63        253.08        30.09 o                         
  -6   3  -7        532.51        527.71        40.77 o                         
  -5   3  -7       3277.12       3703.89       154.13 o                         
  -4   3  -7       3183.81       3712.30       149.57 o                         
  -3   3  -7       1221.52       1118.05        53.00 o                         
  -2   3  -7       2892.61       2731.38       106.92 o                         
  -1   3  -7       4491.18       5093.13       187.49 o                         
   0   3  -7       6308.50       6061.87       187.20 o                         
   1   3  -7       8723.97       7747.51       282.16 o                         
   2   3  -7      13405.90      13328.18       480.52 o                         
   3   3  -7       2975.04       2960.33       120.09 o                         
   4   3  -7       8308.43       7638.15       288.74 o                         
   5   3  -7       3349.42       3090.47       132.31 o                         
   6   3  -7        431.05        549.74        24.86 o                         
   7   3  -7       4474.51       4167.65       117.61 o                         
   8   3  -7       1272.28       1182.59        42.28 o                         
   9   3  -7       1441.54       1509.57        40.59 o                         
  10   3  -7       1663.76       1687.97        45.45 o                         
  11   3  -7        312.54        289.66        14.18 o                         
  12   3  -7        720.32        709.31        25.87 o                         
  13   3  -7        172.92        186.75        19.68 o                         
  14   3  -7        406.17        407.91        27.98 o                         
  15   3  -7        325.60        312.37        22.85 o                         
  16   3  -7        270.55        291.19        20.20 o                         
  17   3  -7          5.48          2.06         5.20 o                         
 -14   4  -7         46.53         50.51         9.68 o                         
 -13   4  -7        646.81        643.85        35.78 o                         
 -12   4  -7        757.33        695.81        38.63 o                         
 -11   4  -7        379.56        352.01        25.48 o                         
 -10   4  -7       1048.31       1008.12        49.94 o                         
  -9   4  -7        429.23        422.48        23.33 o                         
  -8   4  -7        222.94        177.48        29.01 o                         
  -7   4  -7        196.99        195.40        27.54 o                         
  -6   4  -7       2037.54       2163.17       105.59 o                         
  -5   4  -7       1538.74       1449.66        74.78 o                         
  -4   4  -7        279.19        206.46        21.71 o                         
  -3   4  -7       2429.46       2753.55       114.59 o                         
  -2   4  -7        206.62        192.26        17.76 o                         
  -1   4  -7       1155.06       1165.03        53.60 o                         
   1   4  -7        887.51        865.01        43.77 o                         
   2   4  -7       1554.22       1675.36        74.97 o                         
   3   4  -7       2688.59       2480.65       106.33 o                         
   4   4  -7       3279.05       2912.70       125.03 o                         
   5   4  -7        402.58        559.79        22.05 o                         
   6   4  -7       2393.17       2601.81        77.20 o                         
   7   4  -7       1667.53       1686.07        54.97 o                         
   8   4  -7        384.84        506.35        23.69 o                         
   9   4  -7       2071.14       2126.99        54.27 o                         
  10   4  -7        512.97        495.20        19.02 o                         
  11   4  -7        160.00        152.27        10.56 o                         
  12   4  -7        854.52        824.71        50.20 o                         
  13   4  -7        332.94        292.48        21.85 o                         
  14   4  -7        120.36        111.88        15.53 o                         
  15   4  -7         21.78         35.14        10.21 o                         
  16   4  -7         95.68         83.14        11.36 o                         
 -15   5  -7         32.15         23.86         7.22 o                         
 -14   5  -7         15.69         27.21         9.05 o                         
 -13   5  -7        430.94        434.60        28.64 o                         
 -12   5  -7        357.86        300.01        16.73 o                         
 -11   5  -7         91.14         92.36         9.83 o                         
 -10   5  -7        146.68        177.91        21.34 o                         
  -9   5  -7        204.25        188.84        31.72 o                         
  -8   5  -7       1398.47       1459.61        89.57 o                         
  -7   5  -7        856.00        973.18        66.18 o                         
  -6   5  -7        911.30        959.63        61.58 o                         
  -5   5  -7        396.52        304.27        29.45 o                         
  -4   5  -7       4392.15       4345.15       177.43 o                         
  -3   5  -7        731.28        743.38        43.86 o                         
  -2   5  -7       3547.65       3700.74       149.12 o                         
  -1   5  -7       1825.52       2008.79        88.19 o                         
   1   5  -7       1752.89       2410.56       103.44 o                         
   2   5  -7         75.40         29.78        11.58 o                         
   3   5  -7       6523.72       6636.04       256.90 o                         
   4   5  -7       4236.06       4350.30       179.40 o                         
   5   5  -7       1050.30       1206.18        68.41 o                         
   6   5  -7       2432.49       2191.37        94.82 o                         
   7   5  -7        440.31        487.75        24.81 o                         
   8   5  -7        197.73        241.02        19.56 o                         
   9   5  -7       1450.53       1566.67       116.65 o                         
  10   5  -7       2592.63       2538.62        83.80 o                         
  11   5  -7        344.04        358.46        22.54 o                         
  12   5  -7        166.27        132.45        14.31 o                         
  13   5  -7        457.60        493.03        39.14 o                         
  14   5  -7        305.61        409.15        27.36 o                         
  15   5  -7         92.56         81.83        12.01 o                         
  16   5  -7         23.11         22.94         7.71 o                         
 -16   6  -7         64.39         61.47         7.58 o                         
 -15   6  -7         75.47         97.68        11.54 o                         
 -14   6  -7        119.67        115.96         9.52 o                         
 -13   6  -7         45.26         30.33         7.03 o                         
 -12   6  -7        260.82        255.27        15.42 o                         
 -11   6  -7        346.43        374.27        16.48 o                         
 -10   6  -7        188.61        169.54        16.64 o                         
  -9   6  -7        194.10        193.46        15.60 o                         
  -8   6  -7        650.39        667.20        30.08 o                         
  -7   6  -7        761.04        678.25        54.59 o                         
  -6   6  -7       1343.06       1467.11        84.23 o                         
  -5   6  -7        245.09        305.90        31.46 o                         
  -4   6  -7       3660.32       4096.64       171.75 o                         
  -3   6  -7       1802.79       1833.24        88.10 o                         
  -2   6  -7       7244.00       7207.50       276.93 o                         
  -1   6  -7       1338.46       1245.73        64.35 o                         
   2   6  -7        823.62        701.23        45.03 o                         
   3   6  -7        466.10        459.05        36.22 o                         
   4   6  -7        125.77        157.68        22.86 o                         
   5   6  -7       3150.29       3352.72       150.73 o                         
   6   6  -7       5135.60       4941.58       212.02 o                         
   7   6  -7        348.52        530.90        24.85 o                         
   8   6  -7        654.92        776.07        33.22 o                         
   9   6  -7        136.55        114.79        21.28 o                         
  10   6  -7         19.41         20.92         8.54 o                         
  11   6  -7       1250.86       1190.79        48.64 o                         
  12   6  -7       1055.21       1097.73        46.28 o                         
  13   6  -7        295.24        317.18        24.38 o                         
  14   6  -7        128.82         98.55        13.83 o                         
  15   6  -7        283.63        289.36        20.59 o                         
  16   6  -7        103.95         97.04        10.73 o                         
 -16   7  -7          7.73          6.99         5.46 o                         
 -15   7  -7         10.49         19.40         5.70 o                         
 -14   7  -7         27.72         34.64         6.81 o                         
 -13   7  -7         84.77         80.34         9.39 o                         
 -12   7  -7         57.15         58.61        17.52 o                         
 -11   7  -7        718.44        727.74        59.79 o                         
 -10   7  -7        256.95        249.12        16.99 o                         
  -9   7  -7         33.51         42.51         9.44 o                         
  -8   7  -7        121.27        133.99        12.26 o                         
  -7   7  -7        234.47        235.53        33.11 o                         
  -6   7  -7         99.41        131.69        23.94 o                         
  -5   7  -7       1472.71       1814.29        95.68 o                         
  -4   7  -7        476.96        497.40        40.63 o                         
  -3   7  -7       1071.02       1396.85        75.32 o                         
  -2   7  -7        692.82        534.42        39.75 o                         
   2   7  -7        959.20        936.58        57.28 o                         
   3   7  -7        618.19        688.59        48.69 o                         
   4   7  -7       2116.23       2114.15       106.02 o                         
   5   7  -7        226.81        195.63        28.58 o                         
   6   7  -7          6.56          9.94        14.70 o                         
   7   7  -7        289.03        302.74        20.46 o                         
   8   7  -7        876.77        882.68        37.20 o                         
   9   7  -7        106.84         94.78        19.28 o                         
  10   7  -7       1012.40        988.25        42.46 o                         
  11   7  -7        190.15        163.95        34.34 o                         
  12   7  -7        392.30        450.30        26.34 o                         
  13   7  -7        103.45        110.94        14.73 o                         
  14   7  -7         55.41         53.55        11.00 o                         
  15   7  -7         46.99         46.01         9.47 o                         
 -16   8  -7         80.22         91.86         9.78 o                         
 -15   8  -7         11.67          9.63         4.79 o                         
 -14   8  -7        251.43        255.39        14.48 o                         
 -13   8  -7        219.68        219.52        14.34 o                         
 -12   8  -7        400.96        411.27        20.49 o                         
 -11   8  -7       1331.44       1293.64        75.36 o                         
 -10   8  -7         41.44         44.09        10.30 o                         
  -9   8  -7        154.47        154.15        18.13 o                         
  -8   8  -7         30.67         52.04        21.59 o                         
  -7   8  -7        495.70        526.97        50.57 o                         
  -6   8  -7         55.24         51.44        18.41 o                         
  -5   8  -7       3841.78       4094.91       183.41 o                         
  -4   8  -7         19.18         36.44        15.79 o                         
  -3   8  -7        545.08        893.81        58.99 o                         
  -2   8  -7        442.64        493.51        40.32 o                         
   2   8  -7        208.12        208.33        27.04 o                         
   3   8  -7        830.85        784.91        56.26 o                         
   4   8  -7        102.76         44.68         7.23 o                         
   5   8  -7         44.04         49.85         9.75 o                         
   6   8  -7       1151.13       1347.55        86.38 o                         
   7   8  -7         25.49         24.49        17.20 o                         
   8   8  -7        406.70        374.98        24.77 o                         
   9   8  -7         31.77         36.70         9.95 o                         
  10   8  -7         20.65         19.82         8.59 o                         
  11   8  -7        737.62        688.45        46.28 o                         
  12   8  -7         63.43         64.82        12.70 o                         
  13   8  -7         79.14         87.27        12.95 o                         
  14   8  -7         29.53         27.67         8.93 o                         
  15   8  -7         27.36         32.81         8.03 o                         
  16   8  -7         48.13         43.65         6.18 o                         
 -16   9  -7         84.97         90.43         9.93 o                         
 -15   9  -7         88.40         91.51         8.03 o                         
 -14   9  -7         67.45         78.83        10.93 o                         
 -13   9  -7        116.88        109.52        19.37 o                         
 -12   9  -7        150.84        125.35        16.72 o                         
 -11   9  -7        333.59        365.85        21.71 o                         
 -10   9  -7        779.12        788.71        65.40 o                         
  -9   9  -7        161.45        145.47        15.29 o                         
  -8   9  -7        347.98        334.67        45.76 o                         
  -7   9  -7         68.30         45.99        18.62 o                         
  -6   9  -7       1441.48       1480.71        92.76 o                         
  -5   9  -7       1610.79       1901.31       106.38 o                         
  -4   9  -7        102.75         92.73        21.53 o                         
  -3   9  -7        114.02        165.61        26.01 o                         
  -2   9  -7        456.20        506.37        43.86 o                         
   2   9  -7        535.80        591.48        49.07 o                         
   3   9  -7         14.96          3.26        13.71 o                         
   4   9  -7       2829.50       2767.07        84.98 o                         
   5   9  -7       1644.59       1735.67        85.96 o                         
   6   9  -7         74.08         66.36         8.36 o                         
   7   9  -7         98.57         67.03        21.85 o                         
   8   9  -7        100.42         78.17        12.16 o                         
   9   9  -7        389.15        404.04        24.58 o                         
  10   9  -7       1153.64       1164.99        48.48 o                         
  11   9  -7        516.32        487.19        34.57 o                         
  12   9  -7        217.51        232.76        20.55 o                         
  13   9  -7         77.08         80.76        12.39 o                         
  14   9  -7        177.91        160.01        14.77 o                         
 -16  10  -7         43.69         40.06         7.29 o                         
 -15  10  -7         34.04         39.23         6.19 o                         
 -14  10  -7         78.05         79.83         9.04 o                         
 -13  10  -7        199.73        195.38        13.75 o                         
 -12  10  -7        152.10        200.88        20.35 o                         
 -11  10  -7        375.91        329.37        30.29 o                         
 -10  10  -7         89.28         80.01        11.93 o                         
  -9  10  -7         10.02         10.71        17.63 o                         
  -8  10  -7        552.86        417.76        51.47 o                         
  -7  10  -7        508.64        549.06        57.05 o                         
  -6  10  -7        520.41        509.87        51.55 o                         
  -5  10  -7        313.07        341.31        40.84 o                         
  -4  10  -7        338.26        305.92        37.69 o                         
  -3  10  -7         48.90         62.31        21.28 o                         
  -2  10  -7        197.75        198.87        29.98 o                         
   2  10  -7       1856.28       1968.71       109.41 o                         
   3  10  -7         25.17         34.50         7.93 o                         
   4  10  -7        179.20        172.33        13.41 o                         
   5  10  -7       1322.39       1307.24        48.12 o                         
   6  10  -7        691.28        760.84        32.35 o                         
   7  10  -7       1948.76       2272.88       133.59 o                         
   8  10  -7       1761.00       1903.69        68.60 o                         
   9  10  -7        438.36        435.16        26.20 o                         
  10  10  -7        450.55        475.76        33.68 o                         
  11  10  -7        335.39        327.41        24.87 o                         
 -16  11  -7        156.02        134.49        11.03 o                         
 -15  11  -7        299.73        269.44        18.93 o                         
 -14  11  -7        203.29        252.34        44.01 o                         
 -13  11  -7        147.53        182.93        24.90 o                         
 -12  11  -7        466.24        474.28        31.57 o                         
 -11  11  -7         97.43         73.50        15.81 o                         
 -10  11  -7         54.97         44.23        10.50 o                         
  -9  11  -7         58.68         67.28        26.78 o                         
  -8  11  -7        454.32        465.97        56.01 o                         
  -7  11  -7        697.81        672.40        65.82 o                         
  -6  11  -7       1329.24       1482.31        99.26 o                         
  -5  11  -7       2064.85       2008.59       118.27 o                         
  -4  11  -7        651.75        540.81        53.11 o                         
  -3  11  -7         51.18         43.41        20.02 o                         
  -2  11  -7        785.66        799.75        64.53 o                         
  -1  11  -7        218.58        262.32        36.46 o                         
   2  11  -7        375.94        429.91        47.72 o                         
   3  11  -7       1295.21       1389.64        51.20 o                         
   4  11  -7       1504.18       1608.09        57.23 o                         
   5  11  -7        565.24        574.35        27.82 o                         
   6  11  -7        930.20        925.91        38.37 o                         
   7  11  -7        450.36        481.06        24.56 o                         
   8  11  -7        149.85        112.52        14.24 o                         
   9  11  -7        739.79        743.69        36.03 o                         
  10  11  -7        219.03        211.54        16.22 o                         
 -16  12  -7        119.53        102.47         8.83 o                         
 -15  12  -7         76.12         63.77         6.46 o                         
 -14  12  -7         48.46         52.65         7.55 o                         
 -13  12  -7         87.73         70.96        10.26 o                         
 -12  12  -7        194.10        184.11        19.05 o                         
 -11  12  -7        149.00        145.58        18.29 o                         
 -10  12  -7        386.58        402.25        39.83 o                         
  -9  12  -7        254.30        181.27        38.57 o                         
  -8  12  -7        144.01        185.51        37.98 o                         
  -7  12  -7        104.28         63.99        27.58 o                         
  -6  12  -7       2613.62       2837.46       157.33 o                         
  -5  12  -7        915.87        797.24        70.09 o                         
  -4  12  -7        696.67        829.87        70.59 o                         
  -3  12  -7        472.82        418.20        47.95 o                         
  -2  12  -7        705.16        888.81        71.56 o                         
  -1  12  -7        312.09        245.33        37.37 o                         
   1  12  -7         59.72         30.72        18.50 o                         
   2  12  -7         76.69         53.21         9.73 o                         
   3  12  -7        384.59        397.21        23.04 o                         
   4  12  -7       1205.93       1318.92        88.54 o                         
   5  12  -7       1158.12       1143.78        45.61 o                         
   6  12  -7       1011.99       1135.40        45.20 o                         
   7  12  -7       1026.73       1025.55        47.85 o                         
  12  12  -7         44.76         40.93         8.41 o                         
 -15  13  -7         36.31         40.74         5.13 o                         
 -14  13  -7         35.52         39.81         6.22 o                         
 -13  13  -7         97.22        139.77        12.23 o                         
 -12  13  -7         26.78         29.47        11.41 o                         
 -11  13  -7         81.65        111.78        16.48 o                         
  -9  13  -7        266.83        251.92        32.03 o                         
  -8  13  -7        982.51        932.22        84.80 o                         
  -7  13  -7       1280.78       1273.20        98.38 o                         
  -6  13  -7        493.18        473.44        56.74 o                         
  -5  13  -7       1832.83       2112.42       130.57 o                         
  -4  13  -7        874.07        954.24        79.63 o                         
  -3  13  -7        547.72        564.81        59.84 o                         
  -2  13  -7        452.05        450.33        52.88 o                         
  -1  13  -7        316.71        288.89        42.72 o                         
   0  13  -7        311.91        302.70        44.21 o                         
   1  13  -7        680.85        707.47        81.92 o                         
   2  13  -7        203.74        214.93        17.44 o                         
   3  13  -7        443.15        423.44        24.63 o                         
   4  13  -7        935.62        986.05        42.11 o                         
   5  13  -7        496.65        528.60        31.36 o                         
   6  13  -7        200.69        187.04        17.02 o                         
   7  13  -7        417.63        414.93        25.69 o                         
   9  13  -7        439.76        443.83        25.86 o                         
  10  13  -7         18.25         18.19         8.53 o                         
  11  13  -7         95.71         88.36        11.10 o                         
  12  13  -7         36.15         30.96         6.56 o                         
 -15  14  -7         76.36         73.43         5.45 o                         
 -14  14  -7         50.21         50.87        11.09 o                         
 -13  14  -7        218.17        253.05        18.26 o                         
 -12  14  -7         13.91          9.08         8.80 o                         
 -11  14  -7         33.17         45.14        12.11 o                         
  -8  14  -7        523.20        484.37        59.97 o                         
  -7  14  -7        856.59        928.24        84.69 o                         
  -6  14  -7        807.03        940.87        84.33 o                         
  -5  14  -7         44.19         55.99        26.71 o                         
  -4  14  -7        128.44        115.02        31.00 o                         
  -3  14  -7         49.48         26.92        20.01 o                         
  -2  14  -7         65.70         48.18        23.81 o                         
  -1  14  -7         50.72         30.90        10.43 o                         
   0  14  -7        201.65        240.17        17.23 o                         
   1  14  -7        192.43        110.20        16.65 o                         
   2  14  -7         13.82          9.16         9.00 o                         
   3  14  -7         89.31         86.41        13.73 o                         
   4  14  -7         59.18         48.14        12.45 o                         
   5  14  -7        111.04        107.01        14.23 o                         
   6  14  -7         12.01         18.57         8.02 o                         
   7  14  -7          8.69          7.33         6.93 o                         
   8  14  -7         82.13         68.69         8.16 o                         
   9  14  -7        115.53        153.79        15.39 o                         
  10  14  -7         64.98         66.27         9.95 o                         
  11  14  -7        194.71        198.81        14.37 o                         
 -14  15  -7         32.07         18.80         6.17 o                         
 -13  15  -7         57.06         65.37        10.35 o                         
 -12  15  -7        169.79        218.02        18.50 o                         
 -11  15  -7        208.76        220.55        19.84 o                         
 -10  15  -7         47.18         46.98         9.29 o                         
  -7  15  -7        413.88        433.72        40.10 o                         
  -6  15  -7        705.30        634.18        69.07 o                         
  -5  15  -7        173.07        192.56        38.99 o                         
  -4  15  -7        213.15        167.08        38.37 o                         
  -3  15  -7        355.20        427.29        55.68 o                         
  -2  15  -7         82.85         77.48        13.89 o                         
  -1  15  -7        160.50        139.88        14.05 o                         
   0  15  -7         34.72         23.27         9.77 o                         
   1  15  -7        137.39        135.65        17.62 o                         
   2  15  -7          4.79         11.42         9.35 o                         
   3  15  -7         32.36         48.93        11.89 o                         
   4  15  -7         36.30         24.47        10.98 o                         
   5  15  -7        324.41        340.27        23.64 o                         
   6  15  -7        202.51        184.54        16.22 o                         
   7  15  -7         15.64         23.94         5.41 o                         
   8  15  -7        107.08        101.02         8.32 o                         
   9  15  -7         57.93         40.32         8.51 o                         
  10  15  -7        149.84        151.11        12.32 o                         
 -13  16  -7         28.23         32.53         5.14 o                         
 -12  16  -7          7.35          5.11         6.98 o                         
 -11  16  -7         39.88         45.33        11.08 o                         
 -10  16  -7         53.39         86.04        14.54 o                         
  -9  16  -7        153.14        175.13        16.06 o                         
  -8  16  -7        521.69        519.77        30.74 o                         
  -7  16  -7        506.47        445.04        28.78 o                         
  -6  16  -7        269.52        289.85        23.29 o                         
  -5  16  -7         12.96         15.69         8.91 o                         
  -4  16  -7        216.39        194.93        28.11 o                         
  -3  16  -7        453.50        410.62        54.52 o                         
  -1  16  -7        367.50        350.07        26.58 o                         
   0  16  -7        364.55        402.99        28.71 o                         
   1  16  -7         89.61         89.22        14.59 o                         
   2  16  -7        442.68        461.87        30.08 o                         
   3  16  -7        329.14        373.74        26.07 o                         
   4  16  -7        214.25        203.37        18.44 o                         
   5  16  -7        208.45        189.34        16.71 o                         
   6  16  -7         13.33         16.25         4.58 o                         
   7  16  -7        131.88        144.27        11.69 o                         
   8  16  -7        231.05        247.89        11.74 o                         
  10  16  -7          6.18          5.33         3.69 o                         
 -13  17  -7         25.16         13.83         4.50 o                         
 -12  17  -7          4.71          6.02         3.95 o                         
 -11  17  -7         96.70         97.48        12.49 o                         
 -10  17  -7         46.81         42.17         9.97 o                         
  -9  17  -7        445.46        434.48        24.40 o                         
  -8  17  -7        149.20        142.52        14.18 o                         
  -7  17  -7        410.73        396.16        25.52 o                         
  -6  17  -7         24.60         22.47         9.36 o                         
  -5  17  -7         83.18         70.08        12.93 o                         
  -4  17  -7        314.36        312.45        18.14 o                         
  -3  17  -7         54.69         34.96        11.08 o                         
  -1  17  -7         15.98         12.43         9.40 o                         
   0  17  -7          4.63         10.96         9.37 o                         
   1  17  -7        178.24        174.07        17.75 o                         
   2  17  -7         85.96         88.30        13.30 o                         
   3  17  -7         83.59         81.11        12.32 o                         
   4  17  -7          0.77         -3.77         7.30 o                         
   5  17  -7         42.22         36.93         5.01 o                         
   6  17  -7         60.86         60.25         5.24 o                         
   7  17  -7        224.11        240.57        11.24 o                         
   8  17  -7          6.11          2.82         3.87 o                         
   9  17  -7          2.24         -0.37         3.15 o                         
 -12  18  -7         75.70         63.25         6.82 o                         
 -11  18  -7         78.16         77.26         6.38 o                         
 -10  18  -7        300.77        345.12        21.61 o                         
  -9  18  -7         67.32         53.79        10.34 o                         
  -8  18  -7         39.05         40.54         7.48 o                         
  -7  18  -7         77.74         72.55        10.21 o                         
  -6  18  -7         44.60         39.36         9.17 o                         
  -5  18  -7        163.19        144.69        15.07 o                         
  -4  18  -7        189.70        184.90        17.38 o                         
  -3  18  -7        107.87        114.46         9.42 o                         
  -2  18  -7        272.54        271.83        19.74 o                         
  -1  18  -7         90.77         87.62         8.77 o                         
   0  18  -7        184.60        179.68        11.93 o                         
   1  18  -7        179.72        185.04        11.97 o                         
   2  18  -7         36.52         42.38         7.24 o                         
   3  18  -7         51.35         52.98         6.83 o                         
   4  18  -7          5.55          1.93         4.97 o                         
   5  18  -7         12.72         13.51         3.36 o                         
   6  18  -7         16.21         13.92         5.57 o                         
   7  18  -7         63.41         66.45         4.84 o                         
 -10  19  -7         62.07         62.24         8.11 o                         
  -9  19  -7         29.28         30.75         7.66 o                         
  -6  19  -7        355.03        308.76        19.30 o                         
  -5  19  -7         18.03         16.74         6.74 o                         
  -4  19  -7         17.92         19.60         7.21 o                         
  -3  19  -7        104.86        106.24        22.80 o                         
  -2  19  -7        153.12        148.23        12.97 o                         
  -1  19  -7         31.54         24.65         7.64 o                         
   0  19  -7        506.69        515.99        34.34 o                         
   1  19  -7        110.54        112.50         9.06 o                         
   2  19  -7        117.23        105.79         8.02 o                         
   3  19  -7          7.19          5.40         3.21 o                         
   4  19  -7         25.92         34.61         6.35 o                         
   5  19  -7         29.54         23.04         4.47 o                         
  -3  20  -7         32.80         23.31         6.08 o                         
  -2  20  -7          9.46          4.02         3.15 o                         
  -1  20  -7        458.03        396.67        20.28 o                         
   0  20  -7         81.28         81.33         8.60 o                         
   1  20  -7        236.70        248.99        15.09 o                         
   2  20  -7        201.31        143.05        15.43 o                         
   3  20  -7         25.37         30.41         5.19 o                         
  -4  21  -7         99.24         70.70         6.29 o                         
  -1  21  -7         75.92         70.43         6.38 o                         
   6 -12  -6         10.31         25.38         7.30 o                         
   7 -12  -6          9.59          4.72         4.33 o                         
   8 -12  -6         53.79         54.89         6.50 o                         
   9 -12  -6        103.19        103.21        18.41 o                         
  10 -12  -6        207.96        193.48        15.61 o                         
  11 -12  -6         61.60         49.00         8.79 o                         
   4 -11  -6        432.88        401.95        24.46 o                         
   5 -11  -6        146.16        111.13        12.64 o                         
   6 -11  -6        355.90        373.29        16.78 o                         
   7 -11  -6        199.23        181.37        11.39 o                         
   8 -11  -6        217.36        187.84        11.45 o                         
   9 -11  -6        263.82        219.02        20.95 o                         
  10 -11  -6          5.92         -0.85         4.72 o                         
  11 -11  -6         32.45         39.89         5.95 o                         
  12 -11  -6         42.74         49.15         5.76 o                         
  13 -11  -6         10.61          5.83         5.60 o                         
  -8 -10  -6        100.12        100.39         9.39 o                         
   4 -10  -6         23.43         23.40         7.59 o                         
   5 -10  -6        132.91         99.98         8.82 o                         
   6 -10  -6        643.43        593.14        23.14 o                         
   7 -10  -6         59.26         73.90        14.80 o                         
   8 -10  -6        637.77        653.98        25.34 o                         
   9 -10  -6         87.45         77.99         8.49 o                         
  10 -10  -6        176.65        166.08        11.98 o                         
  11 -10  -6        208.46        184.09        11.42 o                         
  12 -10  -6          7.81          8.60         5.03 o                         
  13 -10  -6        194.93        159.86        11.61 o                         
  14 -10  -6        134.93        124.83        12.24 o                         
 -10  -9  -6         14.12         14.33         4.90 o                         
  -9  -9  -6         19.75         14.91         4.35 o                         
  -8  -9  -6        103.17         94.88         8.07 o                         
  -7  -9  -6         69.79         62.72         8.38 o                         
  -6  -9  -6         81.15         64.87         7.81 o                         
  -5  -9  -6         59.52         48.87        10.42 o                         
   4  -9  -6        122.26         97.32        12.41 o                         
   5  -9  -6         15.21         11.22         5.31 o                         
   6  -9  -6        783.87        746.16        27.25 o                         
   7  -9  -6        357.95        350.22        17.07 o                         
   8  -9  -6        113.17        113.38        10.04 o                         
   9  -9  -6        266.58        311.95        19.86 o                         
  10  -9  -6        205.39        213.31        13.33 o                         
  11  -9  -6        371.72        363.47        17.14 o                         
  12  -9  -6         55.47         51.64         7.14 o                         
  13  -9  -6        139.21        171.48        10.74 o                         
  14  -9  -6         38.95         33.76         5.25 o                         
  15  -9  -6         26.13         28.67         4.05 o                         
 -11  -8  -6         39.79         37.64         6.37 o                         
 -10  -8  -6         59.39         72.34         7.05 o                         
  -9  -8  -6         37.34         28.24         6.21 o                         
  -8  -8  -6        159.69        151.50        11.36 o                         
  -7  -8  -6        192.03        204.21        18.46 o                         
  -6  -8  -6        167.26        161.13        16.59 o                         
  -5  -8  -6        346.73        314.97        22.95 o                         
   4  -8  -6        612.18        623.92        32.93 o                         
   5  -8  -6       1253.28       1321.57        59.20 o                         
   6  -8  -6        879.98        897.31        30.97 o                         
   7  -8  -6        291.75        384.38        22.68 o                         
   8  -8  -6        408.67        409.73        18.83 o                         
   9  -8  -6        814.76        988.43        61.85 o                         
  10  -8  -6        311.29        317.70        16.52 o                         
  11  -8  -6         14.66         11.57         6.06 o                         
  12  -8  -6        108.37        116.11        15.04 o                         
  13  -8  -6         71.08         67.81         8.34 o                         
  14  -8  -6        178.97        238.55        12.50 o                         
  15  -8  -6        149.40        140.86         8.57 o                         
 -12  -7  -6        278.83        259.23        10.98 o                         
 -11  -7  -6         10.56          8.67         4.64 o                         
 -10  -7  -6         19.02         10.93         5.76 o                         
  -9  -7  -6         56.31         58.94        10.86 o                         
   4  -7  -6        269.67        330.36        21.28 o                         
   5  -7  -6        814.99        844.25        41.27 o                         
   6  -7  -6        261.66        242.26        19.07 o                         
   7  -7  -6        663.90        623.23        23.89 o                         
   8  -7  -6       2431.04       2468.62        71.16 o                         
   9  -7  -6        223.01        250.28        14.47 o                         
  10  -7  -6       1405.49       1483.66        47.35 o                         
  11  -7  -6        141.15        116.24        10.67 o                         
  12  -7  -6          1.51         -0.56         5.64 o                         
  13  -7  -6        271.34        213.79        13.18 o                         
  14  -7  -6         16.84         32.99         6.40 o                         
  15  -7  -6         29.13         46.70         6.26 o                         
  16  -7  -6         47.07         51.40         6.61 o                         
 -13  -6  -6         78.80         75.71         9.52 o                         
 -12  -6  -6         33.28         31.25         5.74 o                         
   3  -6  -6        117.82        110.72        11.14 o                         
   4  -6  -6        392.26        411.03        23.65 o                         
   5  -6  -6       1184.61       1121.25        50.48 o                         
   6  -6  -6        737.61        795.68        39.76 o                         
   7  -6  -6        522.58        575.70        30.26 o                         
   8  -6  -6       1538.84       1549.45        65.88 o                         
   9  -6  -6        469.12        529.64        29.52 o                         
  10  -6  -6         60.48         60.45         9.10 o                         
  11  -6  -6         48.49         40.27         6.73 o                         
  12  -6  -6        317.95        238.41        13.55 o                         
  13  -6  -6        104.80         94.23         7.99 o                         
  14  -6  -6        478.27        520.25        21.44 o                         
  15  -6  -6        336.05        435.65        24.32 o                         
  16  -6  -6         28.40         28.82         6.55 o                         
  17  -6  -6         26.14         33.64         4.86 o                         
 -14  -5  -6         10.52         10.78         4.63 o                         
 -13  -5  -6         40.96         59.67         7.32 o                         
   3  -5  -6       2452.70       2509.44        96.75 o                         
   4  -5  -6        471.77        541.61        27.87 o                         
   6  -5  -6        230.73        223.41        26.23 o                         
   7  -5  -6       1380.68       1154.63        69.49 o                         
   8  -5  -6        187.50        214.01        10.53 o                         
   9  -5  -6        243.04        247.17        14.06 o                         
  10  -5  -6        215.09        212.05        11.59 o                         
  11  -5  -6         98.51         81.50         7.84 o                         
  12  -5  -6         72.28         74.09         7.75 o                         
  13  -5  -6        165.93        173.46        11.69 o                         
  14  -5  -6        120.56        124.44         9.72 o                         
  15  -5  -6         50.20         46.24         6.66 o                         
  16  -5  -6         33.63         32.72         5.51 o                         
  17  -5  -6         26.64         22.24         3.99 o                         
 -14  -4  -6         10.94          9.68         5.54 o                         
   3  -4  -6       2543.08       2415.38        92.42 o                         
   5  -4  -6        464.44        444.58        33.40 o                         
   6  -4  -6        511.33        508.60        38.74 o                         
   7  -4  -6        303.38        321.21        32.54 o                         
   8  -4  -6        345.74        374.63        21.33 o                         
   9  -4  -6       1471.47       1511.40        45.37 o                         
  10  -4  -6        129.28        114.12         9.18 o                         
  11  -4  -6        689.08        732.35        26.90 o                         
  12  -4  -6        148.27        148.57        11.19 o                         
  13  -4  -6        388.99        449.23        19.85 o                         
  14  -4  -6        451.60        501.75        21.08 o                         
  15  -4  -6        114.86        102.58         9.03 o                         
  16  -4  -6        175.31        186.62         8.97 o                         
  17  -4  -6         69.79         65.29        11.78 o                         
 -15  -3  -6          7.88         12.08         3.15 o                         
   4  -3  -6       3670.97       3365.56       135.44 o                         
   5  -3  -6        162.97        128.38        17.71 o                         
   7  -3  -6       2161.67       2002.96        78.61 o                         
   8  -3  -6        126.07        103.76        10.68 o                         
   9  -3  -6        279.80        307.34        14.18 o                         
  10  -3  -6        426.76        424.14        18.01 o                         
  11  -3  -6         60.72         55.35         7.41 o                         
  12  -3  -6        151.77        125.50        13.97 o                         
  13  -3  -6        482.72        457.14        20.22 o                         
  14  -3  -6        142.28        144.46        10.90 o                         
  15  -3  -6        743.83        916.08        31.61 o                         
  16  -3  -6        281.66        281.21        18.01 o                         
  17  -3  -6         40.30         37.34         4.36 o                         
 -15  -2  -6         52.78         46.94         7.76 o                         
   3  -2  -6         71.22         41.17         7.63 o                         
   7  -2  -6       1874.24       1709.40        67.97 o                         
   8  -2  -6       1630.17       1540.97        63.47 o                         
   9  -2  -6         55.18         38.54         6.85 o                         
  10  -2  -6        271.24        233.46        12.49 o                         
  11  -2  -6         90.62         98.50         8.94 o                         
  12  -2  -6        225.94        188.70        25.37 o                         
  13  -2  -6         90.23         92.91         9.54 o                         
  14  -2  -6        872.98        799.50        29.45 o                         
  15  -2  -6         60.55         47.46         7.19 o                         
  16  -2  -6         25.83         19.19         7.41 o                         
  17  -2  -6         27.19         35.24         8.00 o                         
   6  -1  -6        398.83        377.76        30.64 o                         
   7  -1  -6       4928.85       4634.66       127.02 o                         
   8  -1  -6        908.81        911.65        33.93 o                         
   9  -1  -6       1615.67       1693.81        66.42 o                         
  10  -1  -6        546.02        562.04        19.84 o                         
  11  -1  -6        949.13        873.89        29.29 o                         
  12  -1  -6        739.95        723.11        26.97 o                         
  13  -1  -6        656.43        754.18        28.51 o                         
  14  -1  -6         72.20         67.84         8.66 o                         
  15  -1  -6         39.89         54.90         7.90 o                         
  16  -1  -6         24.66         22.76         6.07 o                         
  17  -1  -6          3.13          3.91         5.91 o                         
   3   0  -6         45.55         12.20         5.57 o                         
   4   0  -6       7177.03       6942.08       258.77 o                         
   5   0  -6       1220.76        954.91        51.04 o                         
   6   0  -6       2598.59       2364.15       106.60 o                         
   7   0  -6       2306.66       2518.52        74.45 o                         
   8   0  -6        214.75        257.41        14.77 o                         
   9   0  -6       2048.48       2054.49        66.31 o                         
  10   0  -6        361.91        444.88        17.37 o                         
  11   0  -6         10.23          9.22         5.02 o                         
  12   0  -6        328.70        388.22        23.22 o                         
  13   0  -6       3143.21       2870.30        80.10 o                         
  14   0  -6       2575.24       2635.01        76.27 o                         
  15   0  -6         61.65         50.00         7.74 o                         
  16   0  -6         59.85         70.05        11.02 o                         
  17   0  -6          9.97         11.92         6.56 o                         
   2   1  -6       1270.06       1248.97        50.87 o                         
   3   1  -6       1538.85       1873.91        77.27 o                         
   4   1  -6       7201.66       6580.89       247.23 o                         
   5   1  -6       4117.50       4298.74       171.61 o                         
   6   1  -6       2653.38       2416.77        70.19 o                         
   7   1  -6       1249.78       1115.24        38.22 o                         
   8   1  -6        764.74        860.91        38.48 o                         
   9   1  -6        253.99        346.04        18.83 o                         
  10   1  -6        149.26        145.87         9.80 o                         
  11   1  -6        314.09        246.00        14.40 o                         
  12   1  -6        279.97        351.14        16.04 o                         
  13   1  -6         29.30         18.07         5.91 o                         
  14   1  -6        868.12        807.21        30.31 o                         
  15   1  -6        137.22        143.93        11.37 o                         
  16   1  -6         46.35         38.09        10.03 o                         
  17   1  -6         81.06        116.24        12.30 o                         
 -14   2  -6         87.62         85.61        11.26 o                         
 -13   2  -6        492.00        476.10        28.89 o                         
 -12   2  -6         60.02         61.29        12.01 o                         
 -11   2  -6        820.24        869.76        44.58 o                         
 -10   2  -6        311.97        246.09        20.11 o                         
  -9   2  -6         33.16         21.22         8.12 o                         
  -7   2  -6       1114.47        940.20        61.63 o                         
  -6   2  -6        125.10        153.01        21.62 o                         
  -5   2  -6       3652.82       3984.73       163.64 o                         
  -4   2  -6       1465.39       1306.24        62.73 o                         
  -3   2  -6       1058.56       1131.66        52.53 o                         
  -2   2  -6       4858.88       4457.11       165.48 o                         
  -1   2  -6       1543.65       1261.84        49.66 o                         
   0   2  -6       7760.52       7159.68       180.76 o                         
   1   2  -6       3900.30       3580.80       132.64 o                         
   2   2  -6       2781.71       2659.35       103.56 o                         
   3   2  -6        291.37        278.65        20.47 o                         
   4   2  -6       2765.23       2713.97       112.99 o                         
   5   2  -6        501.11        416.56        31.13 o                         
   6   2  -6       5008.14       5540.75       149.04 o                         
   7   2  -6       1513.42       1629.83        52.14 o                         
   8   2  -6       2757.43       2984.55        88.75 o                         
   9   2  -6        481.72        500.77        23.88 o                         
  10   2  -6        540.64        547.93        19.94 o                         
  11   2  -6        325.54        279.44        15.79 o                         
  12   2  -6        214.84        258.06        13.92 o                         
  13   2  -6        278.86        287.63        15.55 o                         
  14   2  -6        122.41        105.60        10.19 o                         
  15   2  -6         57.41         57.56        12.09 o                         
  16   2  -6        389.78        417.82        26.06 o                         
  17   2  -6        352.84        327.33        20.50 o                         
 -15   3  -6         12.86         14.92         6.92 o                         
 -14   3  -6        143.54        100.87        12.98 o                         
 -13   3  -6         60.54         55.92         7.80 o                         
 -12   3  -6        879.38        838.72        30.89 o                         
 -11   3  -6        544.99        483.64        21.40 o                         
 -10   3  -6        805.13        767.14        40.86 o                         
  -9   3  -6        571.91        549.16        27.03 o                         
  -8   3  -6        141.78         70.62        20.17 o                         
  -7   3  -6        685.60        870.66        59.52 o                         
  -6   3  -6       1553.97       1894.97        94.91 o                         
  -5   3  -6         28.53         42.00        12.51 o                         
  -4   3  -6       1327.67       1305.70        64.35 o                         
  -3   3  -6       3080.98       2862.79       116.03 o                         
  -2   3  -6       1767.34       1204.74        53.96 o                         
  -1   3  -6         59.38         80.25         9.80 o                         
   1   3  -6       1900.83       1740.25        72.11 o                         
   2   3  -6       4011.57       4037.27       155.44 o                         
   3   3  -6        423.44        384.08        26.55 o                         
   4   3  -6        338.63        329.54        26.37 o                         
   5   3  -6       4209.88       4178.12       170.82 o                         
   6   3  -6       2839.05       3180.27       103.34 o                         
   7   3  -6       1592.80       1587.87        51.75 o                         
   8   3  -6        148.97        206.21        16.87 o                         
   9   3  -6        211.95        206.99        10.91 o                         
  10   3  -6        293.05        301.30        15.70 o                         
  11   3  -6        139.35        116.41        13.29 o                         
  12   3  -6        838.20        862.78        29.11 o                         
  13   3  -6        831.22        744.08        34.16 o                         
  14   3  -6         53.14         45.79        11.70 o                         
  15   3  -6        305.48        311.74        23.49 o                         
  16   3  -6        190.29        159.69        15.38 o                         
  17   3  -6         52.61         51.67         8.52 o                         
 -16   4  -6        139.41        145.77        11.35 o                         
 -15   4  -6        209.20        203.85        16.62 o                         
 -14   4  -6         86.51         67.58         8.13 o                         
 -13   4  -6         26.02         40.93        12.40 o                         
 -12   4  -6        502.08        498.33        39.35 o                         
 -11   4  -6        246.89        223.75        14.37 o                         
 -10   4  -6        431.27        493.11        19.88 o                         
  -9   4  -6        923.88        853.83        31.35 o                         
  -8   4  -6        180.83        160.20        28.42 o                         
  -7   4  -6        697.79        758.52        56.20 o                         
  -6   4  -6       4127.79       4044.74       174.48 o                         
  -5   4  -6       3507.46       3162.84       137.31 o                         
  -4   4  -6        124.87        140.33        18.96 o                         
  -3   4  -6       5219.46       5549.17       213.40 o                         
  -2   4  -6        602.66        543.18        32.34 o                         
  -1   4  -6       6142.32       6138.07       229.93 o                         
   1   4  -6       3818.80       3085.77       123.60 o                         
   2   4  -6       3793.23       4766.85       184.73 o                         
   3   4  -6        266.32        249.04        22.94 o                         
   4   4  -6       1927.22       2156.98        98.20 o                         
   5   4  -6        897.69        892.39        53.99 o                         
   6   4  -6       3414.90       3402.05        97.98 o                         
   7   4  -6       2397.43       2328.38        71.85 o                         
   8   4  -6        610.98        684.57        56.71 o                         
   9   4  -6        140.62        159.73         9.83 o                         
  10   4  -6        425.75        445.40        18.06 o                         
  11   4  -6        168.51        172.24        12.20 o                         
  12   4  -6        832.67        816.58        37.67 o                         
  13   4  -6        271.88        282.87        35.20 o                         
  14   4  -6         41.77         66.32        12.93 o                         
  15   4  -6         17.55         13.23         9.10 o                         
  16   4  -6         90.63        102.77        12.50 o                         
  17   4  -6         59.41         81.14         9.62 o                         
  18   4  -6        242.89        232.00        12.83 o                         
 -16   5  -6         88.91         96.25        10.42 o                         
 -15   5  -6        150.38        150.02        10.09 o                         
 -14   5  -6        761.20        768.37        36.43 o                         
 -13   5  -6         15.40         13.45         6.60 o                         
 -12   5  -6         49.61         57.40         9.05 o                         
 -11   5  -6         40.14         32.28         7.93 o                         
 -10   5  -6        102.80         83.68        10.46 o                         
  -9   5  -6        293.71        261.39        18.01 o                         
  -8   5  -6          8.18         10.93        14.91 o                         
  -7   5  -6       1513.97       1712.47        95.47 o                         
  -6   5  -6        150.09        102.43        20.00 o                         
  -5   5  -6       9208.20       9606.07       367.31 o                         
  -4   5  -6       2125.19       2468.93       111.52 o                         
  -3   5  -6       1650.86       1792.18        83.10 o                         
  -2   5  -6       1581.82       1288.00        63.03 o                         
   2   5  -6       3882.87       4285.39       171.48 o                         
   3   5  -6       3662.25       4387.04       177.34 o                         
   4   5  -6        303.82        394.20        32.96 o                         
   5   5  -6       2542.69       2816.38       127.92 o                         
   6   5  -6        186.28        173.29        24.57 o                         
   7   5  -6        510.81        542.40        24.44 o                         
   8   5  -6        156.97        143.97        12.40 o                         
   9   5  -6         93.12        109.43        11.93 o                         
  10   5  -6        356.73        387.15        22.69 o                         
  11   5  -6       1813.81       1890.90        67.61 o                         
  12   5  -6         90.27         87.15        12.86 o                         
  13   5  -6         20.75         14.68         8.24 o                         
  14   5  -6        198.53        148.64        16.44 o                         
  15   5  -6        123.39        108.15        13.99 o                         
  16   5  -6          7.64         17.67         7.59 o                         
 -16   6  -6         15.53         11.67         6.41 o                         
 -15   6  -6         38.73         34.38         6.34 o                         
 -14   6  -6        312.72        337.12        17.24 o                         
 -13   6  -6         38.90         23.42         7.47 o                         
 -12   6  -6        276.92        269.46        14.36 o                         
 -11   6  -6        238.99        197.42        11.61 o                         
 -10   6  -6        549.88        519.61        22.61 o                         
  -9   6  -6         99.80        116.27        15.11 o                         
  -8   6  -6        189.56        219.72        15.90 o                         
  -7   6  -6       1203.12       1148.90        75.36 o                         
  -6   6  -6        342.93        303.77        33.60 o                         
  -5   6  -6        880.97       1104.35        65.57 o                         
  -4   6  -6       1590.34       1702.72        85.58 o                         
  -3   6  -6       3938.18       4329.01       177.71 o                         
  -2   6  -6       3319.38       3029.34       129.14 o                         
   2   6  -6        909.48       1191.72        64.13 o                         
   3   6  -6       5627.17       6191.65       245.06 o                         
   4   6  -6       2471.10       2677.11       123.09 o                         
   5   6  -6       1415.32       1394.36        78.94 o                         
   6   6  -6        746.99        705.28        53.64 o                         
   7   6  -6       1648.34       1799.61        60.33 o                         
   8   6  -6        743.66        661.75        30.04 o                         
   9   6  -6        233.70        258.25        21.99 o                         
  10   6  -6        129.26         96.00        17.73 o                         
  11   6  -6        252.06        245.53        27.02 o                         
  12   6  -6       1397.40       1367.49        98.87 o                         
  13   6  -6        388.11        361.83        26.48 o                         
  14   6  -6         67.82         69.18        12.45 o                         
  15   6  -6          5.56          7.83         7.78 o                         
  16   6  -6         99.10         93.37        10.80 o                         
  17   6  -6        384.00        405.60        20.23 o                         
 -17   7  -6         41.30         29.20         5.26 o                         
 -16   7  -6        153.22        159.98        13.16 o                         
 -15   7  -6         33.46         33.49         6.52 o                         
 -14   7  -6        148.74        163.40        12.17 o                         
 -13   7  -6        188.49        184.63        13.91 o                         
 -12   7  -6         37.77         45.54         8.88 o                         
 -11   7  -6        219.30        218.61        15.20 o                         
 -10   7  -6        762.84        717.56        34.74 o                         
  -9   7  -6       1160.31       1137.38        39.70 o                         
  -8   7  -6        635.72        641.12        39.10 o                         
  -7   7  -6        947.51       1174.08        52.36 o                         
  -6   7  -6       3100.88       3146.09       101.31 o                         
  -5   7  -6        709.34        670.64        32.07 o                         
  -4   7  -6       1461.28       1706.83        81.68 o                         
  -3   7  -6       2363.34       2344.06       110.49 o                         
  -2   7  -6        787.25       1054.45        60.98 o                         
   2   7  -6       5812.78       6685.64       265.28 o                         
   3   7  -6       1163.29       1179.12        68.75 o                         
   4   7  -6        265.39        306.44        16.37 o                         
   5   7  -6        726.59        654.92        25.94 o                         
   6   7  -6       2174.06       2258.31       118.86 o                         
   7   7  -6        704.73        684.40        67.06 o                         
   8   7  -6        109.06        112.69        12.04 o                         
   9   7  -6        458.83        478.73        26.22 o                         
  10   7  -6        372.65        369.21        51.53 o                         
  11   7  -6         84.11         81.71        12.55 o                         
  12   7  -6        227.22        261.02        25.81 o                         
  13   7  -6         50.44         55.80        12.25 o                         
  14   7  -6        369.64        396.63        26.12 o                         
 -17   8  -6        108.41        116.87         9.19 o                         
 -16   8  -6        115.02        121.30         9.62 o                         
 -15   8  -6         63.07         64.85         8.12 o                         
 -14   8  -6         30.82         25.26         7.10 o                         
 -13   8  -6        584.48        574.96        25.27 o                         
 -12   8  -6        556.61        551.82        63.68 o                         
 -11   8  -6        179.56        178.47        15.78 o                         
 -10   8  -6        334.80        326.95        20.23 o                         
  -9   8  -6        339.58        360.90        53.24 o                         
  -8   8  -6        417.53        334.55        43.19 o                         
  -7   8  -6        169.19        170.01        30.29 o                         
  -6   8  -6        870.89        859.36        63.49 o                         
  -5   8  -6        737.26        782.26        57.75 o                         
  -4   8  -6        989.40       1013.29        65.08 o                         
  -3   8  -6        795.10        720.12        51.17 o                         
  -2   8  -6       4336.96       5307.42       219.09 o                         
   2   8  -6         96.59         81.78        19.45 o                         
   3   8  -6        760.63        810.09        57.45 o                         
   4   8  -6       2460.15       2589.76        78.74 o                         
   5   8  -6       3671.24       3659.75       107.01 o                         
   6   8  -6        531.12        507.99        22.95 o                         
   7   8  -6        239.73        246.56        36.81 o                         
   8   8  -6         73.91        100.81        31.47 o                         
   9   8  -6        309.80        334.39        38.14 o                         
  10   8  -6         87.33         73.70        11.83 o                         
  11   8  -6         78.34        107.06        13.83 o                         
  16   8  -6         95.76         86.54         7.70 o                         
 -17   9  -6         82.45         98.01         8.41 o                         
 -16   9  -6         17.38         18.60         8.23 o                         
 -15   9  -6        189.91        188.40        12.10 o                         
 -14   9  -6         90.73         92.86        10.18 o                         
 -13   9  -6        763.58        745.81        30.19 o                         
 -12   9  -6         11.78          7.91         8.58 o                         
 -11   9  -6         37.27         33.29        18.05 o                         
 -10   9  -6        358.41        330.46        20.84 o                         
  -9   9  -6         80.28        154.02        32.66 o                         
  -8   9  -6        366.16        410.18        49.30 o                         
  -7   9  -6        951.88        912.38        71.49 o                         
  -6   9  -6       2586.56       2585.96       134.97 o                         
  -5   9  -6       2233.92       2412.37       125.38 o                         
  -4   9  -6        264.96        245.37        32.30 o                         
  -3   9  -6       2024.93       2033.76       107.73 o                         
  -2   9  -6       1023.32       1315.31        78.57 o                         
   2   9  -6       1132.73       1125.40        71.79 o                         
   3   9  -6        360.35        481.36        22.79 o                         
   4   9  -6        561.85        524.53        24.05 o                         
   5   9  -6         11.53         14.27         5.79 o                         
   6   9  -6        108.88        130.85        11.49 o                         
   7   9  -6        312.48        315.05        42.62 o                         
   8   9  -6         15.71         23.29         9.01 o                         
   9   9  -6        639.52        693.25        34.07 o                         
  14   9  -6          2.54          6.82         6.55 o                         
  15   9  -6         25.67         23.85         5.35 o                         
 -16  10  -6        451.08        440.54        22.43 o                         
 -15  10  -6          9.60         16.48         6.09 o                         
 -14  10  -6        220.54        238.51        14.64 o                         
 -13  10  -6        149.73        146.01        12.71 o                         
 -12  10  -6        167.56        186.53        20.54 o                         
 -11  10  -6         14.57         25.88         9.11 o                         
 -10  10  -6        215.41        248.37        29.28 o                         
  -9  10  -6          8.15         48.76        24.69 o                         
  -8  10  -6        206.45        179.96        35.29 o                         
  -7  10  -6         32.79         45.75        21.83 o                         
  -6  10  -6       1282.51       1453.21        94.40 o                         
  -5  10  -6          7.96         15.50        17.20 o                         
  -4  10  -6        367.83        396.23        42.65 o                         
  -3  10  -6        712.12        856.86        63.19 o                         
  -2  10  -6        918.52       1072.90        72.11 o                         
   2  10  -6        805.72        820.39        63.26 o                         
   3  10  -6       2001.48       2089.68        68.71 o                         
   4  10  -6       1281.64       1363.20        49.37 o                         
   5  10  -6        379.36        394.08        21.21 o                         
   6  10  -6        120.22        104.25        10.85 o                         
   7  10  -6        312.51        334.23        19.49 o                         
  13  10  -6         29.72         29.26         8.67 o                         
  14  10  -6        183.87        150.98        13.04 o                         
 -16  11  -6        459.36        453.31        21.16 o                         
 -15  11  -6        243.39        290.02        15.47 o                         
 -14  11  -6         93.66        127.95        11.19 o                         
 -13  11  -6        253.25        296.96        17.17 o                         
 -12  11  -6        318.60        373.90        28.45 o                         
 -11  11  -6        127.47        106.04        13.36 o                         
 -10  11  -6        444.03        439.77        62.51 o                         
  -9  11  -6        407.54        343.53        49.68 o                         
  -8  11  -6        182.08        225.65        40.32 o                         
  -7  11  -6        523.68        519.41        57.68 o                         
  -6  11  -6       1422.27       1809.18       112.50 o                         
  -5  11  -6        523.82        607.76        57.53 o                         
  -4  11  -6       2783.64       3111.88       159.33 o                         
  -3  11  -6        410.34        455.59        47.41 o                         
  -2  11  -6       1485.38       1710.68       102.50 o                         
   2  11  -6        758.71        784.17        71.99 o                         
   3  11  -6         38.65         49.41         9.26 o                         
   4  11  -6         37.59         29.31         8.39 o                         
   5  11  -6        947.62        960.11        46.24 o                         
   6  11  -6       1424.92       1408.92        62.17 o                         
   7  11  -6        824.83        827.82        40.78 o                         
   9  11  -6        202.22        109.87        28.22 o                         
  10  11  -6         25.05         30.73         7.58 o                         
  11  11  -6         18.52         12.01         5.37 o                         
  12  11  -6         88.67         73.28        11.23 o                         
  13  11  -6         81.24         79.57         9.85 o                         
 -16  12  -6        131.71        137.73         7.96 o                         
 -15  12  -6        110.47        129.40        19.83 o                         
 -14  12  -6         45.95         33.80         8.52 o                         
 -13  12  -6        206.05        255.57        15.76 o                         
 -12  12  -6        433.78        448.10        31.04 o                         
 -11  12  -6         37.67         30.79        12.48 o                         
 -10  12  -6        617.01        557.95        46.95 o                         
  -9  12  -6        199.78        197.13        28.41 o                         
  -8  12  -6       1893.25       1966.42       128.71 o                         
  -7  12  -6          6.53         10.72        17.64 o                         
  -6  12  -6        787.44        775.49        71.33 o                         
  -5  12  -6        586.88        578.05        59.49 o                         
  -4  12  -6        859.75        913.38        74.35 o                         
  -3  12  -6        540.34        474.30        51.20 o                         
  -2  12  -6         24.81         39.63        20.54 o                         
  -1  12  -6        136.30        233.55        37.48 o                         
   1  12  -6       1421.34       1428.87        53.65 o                         
   2  12  -6        134.70        193.62        24.84 o                         
   3  12  -6        190.10        183.44        17.57 o                         
   4  12  -6        589.85        604.13        34.16 o                         
   5  12  -6       1432.55       1439.08        64.44 o                         
   6  12  -6        338.96        367.49        24.50 o                         
   7  12  -6        781.75        755.91        52.10 o                         
   8  12  -6        468.70        436.63        18.34 o                         
   9  12  -6         77.23         61.33         8.22 o                         
  10  12  -6        144.01        152.03        16.20 o                         
  11  12  -6         23.89         20.85         5.20 o                         
  12  12  -6         47.48         56.01         9.07 o                         
 -16  13  -6         51.20         37.46         5.80 o                         
 -15  13  -6         51.26         42.17         5.66 o                         
 -14  13  -6         50.98         58.67        10.57 o                         
 -13  13  -6         85.40         99.50        14.40 o                         
 -12  13  -6        171.23        192.73        19.61 o                         
 -11  13  -6        340.40        376.40        28.71 o                         
  -9  13  -6        168.89        133.68        33.89 o                         
  -8  13  -6        755.60        727.75        74.22 o                         
  -7  13  -6        908.73        842.74        78.75 o                         
  -6  13  -6       1064.26       1132.10        91.02 o                         
  -5  13  -6       2344.93       2515.43       147.18 o                         
  -4  13  -6        249.15        342.62        48.03 o                         
  -3  13  -6        225.21        329.25        47.07 o                         
  -2  13  -6        197.26        192.15        36.55 o                         
  -1  13  -6         39.97         29.52        19.55 o                         
   0  13  -6        949.40       1138.96        55.35 o                         
   1  13  -6        880.19        962.54        48.86 o                         
   2  13  -6        211.28        254.02        21.51 o                         
   3  13  -6        241.74        253.60        20.99 o                         
   4  13  -6         13.06          2.32         9.00 o                         
   5  13  -6       3144.25       3188.83       102.45 o                         
   6  13  -6         53.91         69.82        12.06 o                         
   7  13  -6        140.99        131.45        10.04 o                         
   8  13  -6        101.17         87.35         7.20 o                         
   9  13  -6       1111.57       1074.31        35.34 o                         
  10  13  -6        108.68        111.71        13.23 o                         
  11  13  -6         63.43         61.29         6.20 o                         
 -15  14  -6         74.59         75.64         8.26 o                         
 -14  14  -6         82.04         87.20        11.13 o                         
 -13  14  -6        316.06        326.33        23.13 o                         
 -12  14  -6         77.79         83.96        14.34 o                         
 -11  14  -6        544.90        603.98        37.37 o                         
  -8  14  -6         11.76         12.23        14.18 o                         
  -7  14  -6       2124.67       2213.65       142.48 o                         
  -6  14  -6        945.67        910.06        82.49 o                         
  -5  14  -6        162.80        192.00        38.59 o                         
  -4  14  -6        476.40        601.51        65.66 o                         
  -3  14  -6         92.15         75.70        26.41 o                         
  -2  14  -6        417.10        444.51        54.86 o                         
  -1  14  -6         65.25         85.84        14.51 o                         
   0  14  -6        257.29        318.43        24.87 o                         
   1  14  -6         47.26         35.71        11.66 o                         
   2  14  -6         81.06         65.38        12.99 o                         
   3  14  -6        345.28        373.21        23.71 o                         
   4  14  -6         82.72         67.49        11.32 o                         
   5  14  -6        267.30        248.56        31.16 o                         
   6  14  -6        226.17        209.68        18.18 o                         
   7  14  -6         66.64         68.51         6.67 o                         
   8  14  -6        325.18        349.65        16.57 o                         
   9  14  -6        217.24        183.21        14.48 o                         
  10  14  -6         30.24         26.36         5.08 o                         
  11  14  -6        108.17        121.12         9.81 o                         
 -14  15  -6        116.11        132.47         9.59 o                         
 -13  15  -6         42.66         33.57         6.24 o                         
 -12  15  -6         26.26         42.45        10.74 o                         
 -11  15  -6         17.93         22.02        10.40 o                         
 -10  15  -6        430.41        398.76        24.02 o                         
  -9  15  -6         46.98         51.40        10.05 o                         
  -8  15  -6        382.08        343.69        24.48 o                         
  -7  15  -6        356.36        301.35        19.08 o                         
  -6  15  -6        414.99        393.87        22.52 o                         
  -5  15  -6        126.01        126.06        27.45 o                         
  -4  15  -6         63.59         69.77        13.54 o                         
  -3  15  -6        232.30        246.33        22.69 o                         
  -1  15  -6        487.83        457.85        31.52 o                         
   0  15  -6        801.34        775.82        67.48 o                         
   1  15  -6        684.89        711.58        31.56 o                         
   2  15  -6        705.39        656.53        57.61 o                         
   3  15  -6        260.36        247.62        19.07 o                         
   4  15  -6          3.04          5.87         8.72 o                         
   5  15  -6         12.60         12.04         9.47 o                         
   6  15  -6        145.75        126.10         8.36 o                         
   7  15  -6         33.88         29.09         5.03 o                         
   8  15  -6         46.93         36.79         5.99 o                         
   9  15  -6          3.92          0.74         5.71 o                         
  10  15  -6         18.30         19.25         5.63 o                         
 -14  16  -6          6.41          0.45         4.01 o                         
 -13  16  -6        129.22        156.60         9.17 o                         
 -12  16  -6         72.39         74.91        17.93 o                         
 -11  16  -6         73.83         81.79        12.66 o                         
 -10  16  -6        287.82        329.90        24.99 o                         
  -9  16  -6         56.23         48.90         9.41 o                         
  -8  16  -6       1099.02        997.88        48.00 o                         
  -7  16  -6         98.08         87.39        13.39 o                         
  -6  16  -6        528.94        605.73        35.45 o                         
  -5  16  -6        236.81        183.66        18.73 o                         
  -4  16  -6         84.55         74.03         8.42 o                         
  -3  16  -6        113.38        140.94        15.35 o                         
  -2  16  -6        297.95        231.03        29.82 o                         
  -1  16  -6          7.40          9.42         7.88 o                         
   0  16  -6        275.90        310.04        19.77 o                         
   1  16  -6        140.96        126.72        16.37 o                         
   2  16  -6         38.33         28.15        10.35 o                         
   3  16  -6         94.72         96.59        13.84 o                         
   4  16  -6          2.56          7.59         8.27 o                         
   5  16  -6         54.00         51.49         7.50 o                         
   6  16  -6        129.28        127.64         9.11 o                         
   7  16  -6         37.21         31.36         4.33 o                         
   8  16  -6        179.35        183.37         9.60 o                         
   9  16  -6         68.58         79.00         8.65 o                         
 -13  17  -6         86.38         84.69         8.11 o                         
 -12  17  -6          3.81          3.14         3.86 o                         
 -11  17  -6        294.55        301.20        20.50 o                         
 -10  17  -6        124.53        180.41        17.20 o                         
  -8  17  -6        579.00        523.60        28.63 o                         
  -7  17  -6        197.52        195.32        16.97 o                         
  -6  17  -6        250.25        231.91        19.36 o                         
  -5  17  -6        133.88        115.43        14.73 o                         
  -4  17  -6        491.93        454.33        19.43 o                         
  -3  17  -6        366.77        349.03        16.99 o                         
  -2  17  -6        309.75        279.57        21.01 o                         
  -1  17  -6         42.94         44.99        10.95 o                         
   0  17  -6        112.03         98.74        14.04 o                         
   1  17  -6        395.20        393.83        18.77 o                         
   2  17  -6        216.63        218.81        13.59 o                         
   3  17  -6        209.88        227.59        13.43 o                         
   4  17  -6          0.57         -2.79         7.67 o                         
   5  17  -6        448.61        447.51        14.82 o                         
   6  17  -6        154.82        137.46         7.20 o                         
   7  17  -6        173.98        209.43        14.03 o                         
 -12  18  -6        117.31        110.39         9.01 o                         
 -11  18  -6          3.69          3.69         4.12 o                         
  -7  18  -6         84.52         80.62        10.36 o                         
  -6  18  -6         20.63         28.28         8.19 o                         
  -5  18  -6         49.04         53.92        10.51 o                         
  -4  18  -6         12.09         11.19         8.02 o                         
  -3  18  -6         82.24         75.69         7.81 o                         
  -2  18  -6        130.44        132.38         9.96 o                         
  -1  18  -6         42.08         34.30         8.95 o                         
   0  18  -6        128.83        115.93         9.89 o                         
   1  18  -6          4.86          1.96         5.34 o                         
   2  18  -6         32.25         26.13         6.09 o                         
   3  18  -6         20.71         20.66         5.64 o                         
   4  18  -6        209.43        191.26        10.50 o                         
   5  18  -6          2.80          9.72         6.18 o                         
   6  18  -6         31.68         29.11         4.33 o                         
   7  18  -6         62.98         67.60         6.97 o                         
  -9  19  -6         54.60         53.26         8.36 o                         
  -6  19  -6         26.20         21.65         6.12 o                         
  -5  19  -6         57.57         77.91        10.09 o                         
  -4  19  -6         61.29         50.44         8.98 o                         
  -3  19  -6         57.36         55.23         6.02 o                         
  -2  19  -6         26.95         22.95         5.14 o                         
  -1  19  -6         57.52         56.26         8.99 o                         
   0  19  -6         11.06          8.05         4.95 o                         
   1  19  -6         53.30         58.93         5.27 o                         
   2  19  -6         21.22         31.99         3.97 o                         
   3  19  -6          2.16          3.34         3.55 o                         
   4  19  -6        228.06        211.04        13.01 o                         
   5  19  -6         49.19         40.48         3.90 o                         
  -8  20  -6         62.01         57.63         6.83 o                         
  -7  20  -6         10.22         11.96         5.25 o                         
  -2  20  -6         32.61         20.03         4.72 o                         
  -1  20  -6         22.68         18.83         5.18 o                         
   0  20  -6        107.48         90.56         8.66 o                         
   1  20  -6          6.19          5.29         2.94 o                         
   2  20  -6         25.72         23.81         4.97 o                         
   3  20  -6          8.44         15.15         3.93 o                         
  -3  21  -6        109.59        102.15         7.46 o                         
  -2  21  -6        103.20         90.47         6.95 o                         
   2 -14  -5        170.68        138.51        11.59 o                         
   3 -14  -5        364.37        332.24        19.38 o                         
   4 -14  -5        120.50         90.10         9.84 o                         
   5 -14  -5        149.94        146.32        12.12 o                         
   6 -14  -5         91.46         90.29         9.67 o                         
   7 -14  -5         69.14         67.87         8.34 o                         
   8 -14  -5         50.60         49.94         7.14 o                         
   9 -14  -5        182.95        191.30        12.26 o                         
   3 -13  -5          6.87          5.01         6.52 o                         
   4 -13  -5         52.45         43.59         8.85 o                         
   5 -13  -5        196.43        209.66        16.39 o                         
   6 -13  -5         60.84         52.69         6.61 o                         
   7 -13  -5        273.96        320.53        14.61 o                         
   8 -13  -5        223.07        217.17        11.51 o                         
   9 -13  -5        114.38        107.71         7.99 o                         
  10 -13  -5         72.12         61.69         6.71 o                         
  11 -13  -5         74.04         75.13         6.00 o                         
   4 -12  -5        419.79        391.42        24.71 o                         
   5 -12  -5        124.97         85.72         8.29 o                         
   6 -12  -5         98.44         75.66        10.01 o                         
   7 -12  -5        123.41        143.46        10.29 o                         
   8 -12  -5        264.89        276.84        14.23 o                         
   9 -12  -5        390.09        468.83        19.33 o                         
  10 -12  -5         83.58         79.46         9.96 o                         
  11 -12  -5         26.69         30.08         5.56 o                         
  12 -12  -5          1.73          0.16         3.80 o                         
  13 -12  -5        248.89        240.99        10.54 o                         
  -7 -11  -5         68.50         54.86         8.08 o                         
   4 -11  -5         79.16         86.21        11.77 o                         
   5 -11  -5        393.61        425.93        18.88 o                         
   6 -11  -5        135.09        144.16        11.08 o                         
   7 -11  -5        552.68        575.75        26.96 o                         
   8 -11  -5         96.65        100.21         9.25 o                         
   9 -11  -5         93.67        143.00        20.89 o                         
  10 -11  -5        180.21        190.44        15.17 o                         
  11 -11  -5        810.70        838.35        35.86 o                         
  12 -11  -5         18.07         16.09         5.01 o                         
  13 -11  -5         98.46        101.69        13.68 o                         
  14 -11  -5          5.28          4.23         3.24 o                         
 -10 -10  -5         42.84         40.93         5.70 o                         
  -9 -10  -5        187.21        168.51         9.10 o                         
  -8 -10  -5        599.98        563.12        20.89 o                         
  -7 -10  -5        251.87        222.11        12.56 o                         
  -6 -10  -5        291.25        291.25        14.94 o                         
  -5 -10  -5         39.07         42.53         6.90 o                         
   3 -10  -5        649.94        654.72        34.25 o                         
   4 -10  -5        582.24        638.54        34.57 o                         
   5 -10  -5        341.66        401.33        18.30 o                         
   6 -10  -5        415.83        408.35        18.70 o                         
   7 -10  -5        181.92        161.21        12.98 o                         
   8 -10  -5        260.01        297.24        28.17 o                         
   9 -10  -5        282.32        257.65        14.93 o                         
  10 -10  -5        114.22        129.35        24.27 o                         
  11 -10  -5        298.34        311.03        23.54 o                         
  12 -10  -5        162.65        176.91        11.66 o                         
  13 -10  -5         54.26         66.41         7.28 o                         
  14 -10  -5         65.77         68.97         6.67 o                         
  15 -10  -5         37.52         31.79         4.26 o                         
 -11  -9  -5         82.57         84.95         5.87 o                         
 -10  -9  -5         16.95         13.39         4.45 o                         
  -9  -9  -5         87.39         82.44         8.29 o                         
  -8  -9  -5        128.30        128.08        18.05 o                         
  -7  -9  -5        578.98        525.26        43.10 o                         
  -6  -9  -5        125.15        133.47        15.96 o                         
  -5  -9  -5        241.07        204.15        13.49 o                         
  -4  -9  -5       1881.01       1732.03        53.62 o                         
   3  -9  -5        215.44        206.28        16.91 o                         
   4  -9  -5        119.96        178.00        15.83 o                         
   5  -9  -5       2163.30       2122.55        62.20 o                         
   6  -9  -5         56.30         54.12        12.96 o                         
   7  -9  -5       2458.55       2346.20        68.58 o                         
   8  -9  -5         80.23         76.43         9.16 o                         
   9  -9  -5        294.13        344.40        17.51 o                         
  10  -9  -5        695.26        699.52        27.39 o                         
  11  -9  -5        150.65        123.75        10.91 o                         
  12  -9  -5        279.04        257.99        14.65 o                         
  13  -9  -5        111.74        122.92         9.86 o                         
  14  -9  -5        146.88        156.56        10.21 o                         
  15  -9  -5          6.22          6.08         4.77 o                         
  16  -9  -5         11.08         15.15         4.15 o                         
 -12  -8  -5        101.65         84.70         6.01 o                         
 -11  -8  -5         45.09         44.07         6.15 o                         
 -10  -8  -5         41.18         57.76         7.70 o                         
  -9  -8  -5         13.56          9.54         6.22 o                         
  -8  -8  -5        184.66        190.20        18.65 o                         
  -7  -8  -5        590.41        544.73        33.43 o                         
  -6  -8  -5        168.39        161.27        17.42 o                         
  -5  -8  -5        367.67        362.78        25.87 o                         
  -4  -8  -5        637.16        629.72        35.60 o                         
   3  -8  -5        148.62        181.42        15.40 o                         
   4  -8  -5        519.74        599.40        32.23 o                         
   5  -8  -5        756.53        718.82        26.00 o                         
   6  -8  -5        746.30        733.73        26.88 o                         
   7  -8  -5       1481.47       1571.41        48.67 o                         
   8  -8  -5       1945.43       2002.42        60.12 o                         
   9  -8  -5        143.06        132.86        11.16 o                         
  10  -8  -5        777.12        745.05        28.70 o                         
  11  -8  -5        219.21        239.87        14.50 o                         
  12  -8  -5        119.16        125.45        11.05 o                         
  13  -8  -5         87.33        100.78         9.65 o                         
  14  -8  -5         98.47         96.03         8.97 o                         
  15  -8  -5        214.95        245.62        16.63 o                         
  16  -8  -5         80.30         85.42         6.59 o                         
 -13  -7  -5          5.76          6.76         2.91 o                         
 -12  -7  -5         42.38         55.57         9.19 o                         
 -11  -7  -5         38.19         51.48         7.69 o                         
   2  -7  -5        328.46        280.52        17.98 o                         
   3  -7  -5        587.80        531.15        28.14 o                         
   4  -7  -5         10.06          5.93         6.67 o                         
   5  -7  -5        237.61        265.23        40.53 o                         
   6  -7  -5         43.16         28.45         5.39 o                         
   7  -7  -5        465.81        463.40        17.78 o                         
   8  -7  -5        814.22        909.69        28.66 o                         
   9  -7  -5       1641.19       1680.40        46.28 o                         
  10  -7  -5         20.59         23.67         6.43 o                         
  11  -7  -5         39.28         41.51         7.41 o                         
  12  -7  -5        169.86        208.12        13.78 o                         
  13  -7  -5        243.22        233.12        14.37 o                         
  14  -7  -5        341.36        349.47        22.87 o                         
  15  -7  -5         62.73         72.27        10.22 o                         
  16  -7  -5         97.17         94.55         7.58 o                         
  17  -7  -5         18.98         18.56         4.66 o                         
 -14  -6  -5          0.55         -0.44         3.96 o                         
 -13  -6  -5         83.19         90.80         7.60 o                         
 -12  -6  -5         49.80         47.55        10.72 o                         
   2  -6  -5       1048.68       1150.32        48.80 o                         
   3  -6  -5       2678.64       2457.66        95.67 o                         
   4  -6  -5         97.54        121.46        10.06 o                         
   5  -6  -5        260.48        289.99        16.26 o                         
   6  -6  -5        289.80        258.31        29.99 o                         
   7  -6  -5       1396.00       1359.46        47.28 o                         
   8  -6  -5        524.68        505.77        19.97 o                         
   9  -6  -5        668.93        672.82        22.71 o                         
  10  -6  -5        693.61        740.47        24.93 o                         
  11  -6  -5        366.52        378.73        17.58 o                         
  12  -6  -5         87.78        109.02         9.26 o                         
  13  -6  -5         70.44         71.02         8.59 o                         
  14  -6  -5         49.50         51.20         7.57 o                         
  15  -6  -5         57.06         57.62         6.22 o                         
  16  -6  -5        197.81        195.99        25.71 o                         
  17  -6  -5         41.77         50.64         7.05 o                         
 -14  -5  -5         65.11         66.51         8.65 o                         
 -13  -5  -5         15.03         12.71         8.95 o                         
   2  -5  -5        163.89        146.13        11.48 o                         
   3  -5  -5       4021.37       3877.43       105.37 o                         
   4  -5  -5        484.93        429.83        20.44 o                         
   5  -5  -5        913.32        967.52        57.07 o                         
   6  -5  -5       2318.82       2465.74        74.29 o                         
   7  -5  -5        177.05        156.57        11.45 o                         
   8  -5  -5         33.24         15.54         4.52 o                         
   9  -5  -5        570.25        510.05        20.01 o                         
  10  -5  -5         25.06         27.38         5.61 o                         
  11  -5  -5        251.23        226.29        14.20 o                         
  12  -5  -5        424.40        406.41        30.41 o                         
  13  -5  -5        186.51        203.80        13.10 o                         
  14  -5  -5         37.21         29.99         7.08 o                         
  15  -5  -5         28.48         37.23         7.81 o                         
  16  -5  -5          2.84          5.75         4.05 o                         
  17  -5  -5         40.43         36.04         5.09 o                         
 -15  -4  -5         56.35         55.52        10.88 o                         
 -14  -4  -5         25.94          8.45         6.92 o                         
   2  -4  -5       4503.65       4278.02       164.50 o                         
   3  -4  -5       6269.56       5806.69       221.41 o                         
   4  -4  -5        804.57        814.07        46.41 o                         
   5  -4  -5       1202.54       1413.18        71.92 o                         
   6  -4  -5        977.24        861.58        30.82 o                         
   7  -4  -5       1920.41       1908.40        75.90 o                         
   8  -4  -5        361.78        392.45        22.81 o                         
   9  -4  -5        117.13        135.93        13.13 o                         
  10  -4  -5        426.66        410.53        17.91 o                         
  11  -4  -5        356.99        318.07        15.99 o                         
  12  -4  -5        314.76        237.96        14.13 o                         
  13  -4  -5        161.11        213.76        13.66 o                         
  14  -4  -5       1179.05       1229.64        60.53 o                         
  15  -4  -5         39.81         36.06         6.84 o                         
  16  -4  -5        120.28        114.43        11.29 o                         
  17  -4  -5          1.55          5.76         3.43 o                         
 -15  -3  -5         19.72         16.26         6.41 o                         
   2  -3  -5       1852.86       1426.91        60.88 o                         
   3  -3  -5        838.23        918.80        45.66 o                         
   4  -3  -5        711.17        794.21        43.80 o                         
   6  -3  -5       1903.30       1764.28        69.01 o                         
   7  -3  -5       1218.99       1215.32        50.92 o                         
   8  -3  -5       1281.39       1359.14        73.02 o                         
   9  -3  -5        415.98        501.49        19.46 o                         
  10  -3  -5          3.83          9.22         4.81 o                         
  11  -3  -5        548.54        532.24        21.78 o                         
  12  -3  -5        175.43        143.87        11.15 o                         
  13  -3  -5        214.93        249.35        14.79 o                         
  14  -3  -5        376.97        372.57        18.33 o                         
  15  -3  -5        277.43        316.30        28.82 o                         
  16  -3  -5         46.26         49.89        10.51 o                         
  17  -3  -5         21.24         32.84         4.52 o                         
 -15  -2  -5         29.20         18.75         7.43 o                         
  -5  -2  -5       1850.80       1922.48        88.01 o                         
  -4  -2  -5        296.89        270.02        21.90 o                         
  -3  -2  -5        621.40        655.67        34.16 o                         
  -2  -2  -5        760.01        829.83        36.64 o                         
   2  -2  -5       6364.13       6349.54       231.35 o                         
   3  -2  -5       1733.64       1672.54        70.89 o                         
   7  -2  -5       1186.40       1488.28        60.24 o                         
   8  -2  -5       1177.36       1455.51        60.65 o                         
   9  -2  -5       1747.97       1978.70        80.56 o                         
  10  -2  -5       1980.00       2244.09        99.17 o                         
  11  -2  -5         25.79         24.65         5.77 o                         
  12  -2  -5        196.86        215.48        12.57 o                         
  13  -2  -5        526.66        538.53        23.05 o                         
  14  -2  -5        101.90         94.69         9.91 o                         
  15  -2  -5        572.78        625.05        25.03 o                         
  16  -2  -5          5.88         10.91         5.51 o                         
  17  -2  -5         26.16         10.04         8.45 o                         
 -16  -1  -5         37.46         21.91         5.35 o                         
  -4  -1  -5        543.08        456.45        28.80 o                         
  -3  -1  -5       3309.10       3037.07       117.76 o                         
  -2  -1  -5       5011.34       3688.34       135.26 o                         
   2  -1  -5       5604.67       5992.88       217.05 o                         
   4  -1  -5       3270.14       2985.81       120.05 o                         
   5  -1  -5       1268.50       1319.45        64.58 o                         
   6  -1  -5        300.04        206.94        23.12 o                         
   7  -1  -5       4537.27       5343.26       145.74 o                         
   8  -1  -5        201.71        213.61        15.90 o                         
   9  -1  -5        336.90        333.36        18.23 o                         
  10  -1  -5       1254.67       1272.19        47.82 o                         
  11  -1  -5        693.90        633.96        27.35 o                         
  12  -1  -5       1097.89       1304.05        48.93 o                         
  13  -1  -5       1082.31       1225.06        37.53 o                         
  14  -1  -5       1137.83       1160.11        39.52 o                         
  15  -1  -5         14.39          5.00         6.24 o                         
  16  -1  -5         25.65         18.72         5.89 o                         
  17  -1  -5         10.84         26.27         7.90 o                         
 -12   0  -5        690.29        653.66        35.87 o                         
 -11   0  -5        788.96        800.70        41.75 o                         
  -2   0  -5       1473.93        942.89        38.42 o                         
   2   0  -5       4232.00       3514.06       129.97 o                         
   3   0  -5       1058.78        988.07        45.13 o                         
   4   0  -5        199.29        170.35        16.71 o                         
   5   0  -5       4897.82       4663.59       183.62 o                         
   6   0  -5       1919.42       1929.86        90.44 o                         
   7   0  -5        809.53        854.64        30.88 o                         
   8   0  -5        614.87        694.43        51.79 o                         
   9   0  -5        201.54        199.22        13.87 o                         
  10   0  -5         39.97         30.39         5.54 o                         
  11   0  -5         57.29         60.12         7.19 o                         
  12   0  -5         15.66         25.84         6.14 o                         
  13   0  -5       1095.70        990.70        57.03 o                         
  14   0  -5       1339.27       1418.72        56.11 o                         
  15   0  -5         45.92         34.93         7.32 o                         
  16   0  -5         21.55         27.83         6.50 o                         
  17   0  -5        113.03        118.71        12.63 o                         
 -14   1  -5        302.18        307.20        21.30 o                         
 -13   1  -5         66.32         62.70         8.01 o                         
 -12   1  -5        793.10        767.83        28.88 o                         
 -11   1  -5        252.59        233.48        14.16 o                         
 -10   1  -5       1761.72       1615.46        71.06 o                         
  -9   1  -5        187.94        168.67        16.08 o                         
  -6   1  -5       1609.35       1645.27        84.44 o                         
  -5   1  -5       1043.19       1216.19        63.71 o                         
  -4   1  -5         68.96         61.25        11.89 o                         
  -3   1  -5       3916.76       3788.45       146.11 o                         
  -2   1  -5       2147.36       1595.16        63.80 o                         
   1   1  -5       1793.12       1640.69        61.62 o                         
   2   1  -5       2069.79       2287.11        88.45 o                         
   3   1  -5       1414.26       1375.43        60.07 o                         
   4   1  -5       5099.25       5105.52       195.83 o                         
   5   1  -5       1690.07       1982.71        89.38 o                         
   6   1  -5       1205.06       1275.42        67.23 o                         
   7   1  -5       3493.63       2884.33        84.03 o                         
   8   1  -5        173.45        214.95        13.61 o                         
   9   1  -5        356.59        379.37        22.61 o                         
  10   1  -5         95.22         85.61         7.64 o                         
  11   1  -5         94.28         91.51         8.68 o                         
  12   1  -5        180.95        169.61        19.29 o                         
  13   1  -5        627.54        719.11        46.98 o                         
  14   1  -5         76.72         69.25         8.75 o                         
  15   1  -5        205.15        244.00        34.17 o                         
  16   1  -5         76.13         75.26        12.33 o                         
  17   1  -5        203.34        246.68        17.86 o                         
 -15   2  -5        184.80        190.82        15.66 o                         
 -14   2  -5        122.69        147.09        10.86 o                         
 -13   2  -5        136.59        105.88        10.25 o                         
 -12   2  -5        322.76        343.80        44.26 o                         
 -11   2  -5          1.07          8.03         9.85 o                         
 -10   2  -5        196.26        139.99        10.83 o                         
  -9   2  -5        115.81        129.90        12.08 o                         
  -8   2  -5        103.43         54.09        11.55 o                         
  -7   2  -5       3077.13       3105.85       143.87 o                         
  -6   2  -5       1639.40       1831.48        92.27 o                         
  -5   2  -5        480.50        522.96        37.03 o                         
  -4   2  -5       4689.60       4679.92       183.24 o                         
  -3   2  -5       1813.17       2186.52        90.59 o                         
  -2   2  -5       4170.24       4816.58       179.02 o                         
  -1   2  -5      12652.55      13246.30       471.08 o                         
   1   2  -5       4807.94       5243.87       191.90 o                         
   2   2  -5       2711.04       2868.41       111.38 o                         
   3   2  -5        942.49       1268.16        57.96 o                         
   4   2  -5       1074.77       1133.49        56.15 o                         
   5   2  -5       4958.32       5472.05       214.24 o                         
   6   2  -5         49.75         16.38         5.01 o                         
   7   2  -5       7071.09       7247.23       192.14 o                         
   8   2  -5       1327.26       1469.11        49.66 o                         
   9   2  -5         13.74         26.04         7.18 o                         
  10   2  -5        376.25        428.77        17.13 o                         
  11   2  -5        198.17        244.12        13.87 o                         
  12   2  -5        160.48        168.19        10.95 o                         
  13   2  -5         83.88         92.90         9.10 o                         
  14   2  -5         33.61         24.10         7.06 o                         
  15   2  -5        207.60        190.02        18.55 o                         
  16   2  -5         37.59         25.55         8.88 o                         
  17   2  -5        115.39        151.52        13.57 o                         
 -16   3  -5         26.91         22.07         6.75 o                         
 -15   3  -5         51.21         38.79         6.33 o                         
 -14   3  -5         14.12         17.43         6.40 o                         
 -13   3  -5        366.34        334.89        16.84 o                         
 -12   3  -5        558.89        539.01        23.63 o                         
 -11   3  -5         94.00         82.47        11.80 o                         
 -10   3  -5         57.73         51.11         8.27 o                         
  -9   3  -5         83.27         76.59         7.13 o                         
  -8   3  -5       1112.50       1127.41        75.21 o                         
  -7   3  -5        257.85        168.45        25.39 o                         
  -6   3  -5       2283.40       2823.16       128.81 o                         
  -5   3  -5       4575.24       4916.93       198.41 o                         
  -4   3  -5       3469.84       3628.30       148.04 o                         
  -3   3  -5       2838.77       2548.90       105.27 o                         
  -2   3  -5        965.40        967.92        45.88 o                         
  -1   3  -5       3300.42       3553.61       135.48 o                         
   1   3  -5       4450.39       4317.91       163.31 o                         
   2   3  -5      14969.08      14577.58       525.07 o                         
   3   3  -5        728.49        853.54        45.11 o                         
   4   3  -5        743.49        624.68        38.72 o                         
   5   3  -5        133.56        152.19        20.31 o                         
   6   3  -5       1516.95       1366.70        44.47 o                         
   7   3  -5       2453.03       2616.07        78.59 o                         
   8   3  -5       3295.80       3682.07       107.78 o                         
   9   3  -5        540.96        508.01        20.19 o                         
  10   3  -5         25.68         24.99         5.55 o                         
  11   3  -5        631.50        613.67        22.75 o                         
  12   3  -5        202.40        217.24        13.12 o                         
  13   3  -5        543.57        548.75        21.03 o                         
  14   3  -5        279.04        235.29        21.04 o                         
  15   3  -5         62.93         55.68        12.01 o                         
  16   3  -5        168.44        150.70        15.18 o                         
  17   3  -5         26.22         19.34         6.76 o                         
 -17   4  -5        149.40        144.72        10.09 o                         
 -16   4  -5        111.51        105.92        12.72 o                         
 -15   4  -5          4.02         12.33         5.85 o                         
 -14   4  -5        532.60        554.87        23.57 o                         
 -13   4  -5        219.10        163.53        12.07 o                         
 -12   4  -5        460.92        480.29        22.27 o                         
 -11   4  -5        761.67        753.63        34.92 o                         
 -10   4  -5          9.20         21.56         5.69 o                         
  -9   4  -5         13.23         18.03         7.36 o                         
  -8   4  -5        157.36        125.91        24.93 o                         
  -7   4  -5       2080.84       2154.80       110.82 o                         
  -6   4  -5        867.91        886.84        57.03 o                         
  -5   4  -5       3835.15       4334.07       179.30 o                         
  -4   4  -5        976.95        910.07        51.36 o                         
  -3   4  -5       1760.55       2058.59        90.04 o                         
  -2   4  -5        540.63        867.10        44.70 o                         
   2   4  -5       1554.18       2301.36        97.80 o                         
   3   4  -5        316.95        428.70        30.82 o                         
   4   4  -5        762.72        898.95        51.51 o                         
   5   4  -5        329.53        353.16        31.29 o                         
   6   4  -5       1174.88       1098.20        61.31 o                         
   7   4  -5        146.69        152.45        14.01 o                         
   8   4  -5        947.09       1131.13        41.81 o                         
   9   4  -5        419.13        396.33        16.18 o                         
  10   4  -5        667.10        661.16        29.50 o                         
  11   4  -5        234.95        233.30        13.14 o                         
  12   4  -5        251.62        253.05        19.43 o                         
  13   4  -5        413.59        398.01        22.53 o                         
  14   4  -5        301.62        268.21        23.01 o                         
  15   4  -5        402.95        464.41        29.12 o                         
  16   4  -5         25.36         18.32         8.35 o                         
  18   4  -5        111.70        108.24         8.06 o                         
 -17   5  -5         74.61         83.62         8.52 o                         
 -16   5  -5        130.16        127.53        11.72 o                         
 -15   5  -5         84.66         65.55         8.23 o                         
 -14   5  -5          2.54          4.33         6.07 o                         
 -13   5  -5        428.58        395.34        19.03 o                         
 -12   5  -5        232.10        237.19        19.45 o                         
 -11   5  -5        467.51        453.97        17.75 o                         
 -10   5  -5        315.89        331.39        18.96 o                         
  -9   5  -5        356.85        427.24        23.42 o                         
  -8   5  -5        840.80        856.47        65.17 o                         
  -7   5  -5        727.99        540.08        47.08 o                         
  -6   5  -5       2761.01       3162.54       143.98 o                         
  -5   5  -5        303.25        317.13        30.40 o                         
  -4   5  -5       4562.82       4608.07       186.61 o                         
  -3   5  -5       1466.40       2187.85        97.49 o                         
  -2   5  -5       1024.44       1068.05        55.05 o                         
   2   5  -5       1025.11        973.49        52.77 o                         
   3   5  -5        326.56        279.98        26.55 o                         
   4   5  -5       2113.13       2603.10       117.29 o                         
   5   5  -5        388.50        489.13        39.47 o                         
   6   5  -5       2044.18       2054.59       103.95 o                         
   7   5  -5        566.53        672.14        28.29 o                         
   8   5  -5        297.67        278.95        17.28 o                         
   9   5  -5         40.47         72.82        12.93 o                         
  10   5  -5       1617.13       1644.15        59.65 o                         
  11   5  -5        640.13        547.02        50.57 o                         
  12   5  -5        200.28        188.14        17.00 o                         
  13   5  -5         73.37         81.04        11.33 o                         
  14   5  -5         11.47         18.04        10.00 o                         
 -17   6  -5         22.28         13.71         5.57 o                         
 -16   6  -5         35.40         38.89         8.69 o                         
 -15   6  -5          4.19         -2.25         5.80 o                         
 -14   6  -5         48.29         47.96         8.84 o                         
 -13   6  -5       1015.07        952.34        30.47 o                         
 -12   6  -5        115.86        116.95        12.83 o                         
 -11   6  -5        901.88        898.19        32.54 o                         
 -10   6  -5        160.11        175.25        15.88 o                         
  -9   6  -5        272.15        334.30        21.04 o                         
  -8   6  -5       1959.25       1816.48        62.22 o                         
  -7   6  -5        993.59       1149.86        74.38 o                         
  -6   6  -5        205.07        255.88        30.98 o                         
  -5   6  -5        389.33        536.77        42.40 o                         
  -4   6  -5       1260.55       1188.72        43.67 o                         
  -3   6  -5      12619.67      13264.28       490.93 o                         
  -2   6  -5        352.50        345.50        28.94 o                         
   2   6  -5       3695.53       3603.67       151.56 o                         
   3   6  -5        948.78       1057.88        60.97 o                         
   4   6  -5       1482.14       1726.90        88.26 o                         
   5   6  -5        228.92        184.04        26.49 o                         
   6   6  -5       1089.72       1222.19        75.32 o                         
   7   6  -5       1514.68       1726.06        58.30 o                         
   8   6  -5         57.95         69.30         9.72 o                         
   9   6  -5        308.51        301.84        19.88 o                         
  10   6  -5          8.41          8.30        10.04 o                         
  11   6  -5        298.84        310.15        27.38 o                         
  16   6  -5          7.84          3.65         5.37 o                         
  17   6  -5         22.02         14.49         4.36 o                         
 -17   7  -5        105.85        121.89        19.44 o                         
 -16   7  -5        215.65        258.48        13.17 o                         
 -15   7  -5          9.30         13.43         6.60 o                         
 -14   7  -5        311.96        352.79        18.74 o                         
 -13   7  -5         97.62        112.48        11.79 o                         
 -12   7  -5        783.24        761.49        24.91 o                         
 -11   7  -5         85.62         90.64        10.65 o                         
 -10   7  -5       4027.80       4023.26        92.98 o                         
  -9   7  -5        776.12        769.59        42.05 o                         
  -8   7  -5       1678.23       1577.50        96.53 o                         
  -7   7  -5        460.34        537.76        32.52 o                         
  -6   7  -5       9338.29       9885.42       573.24 o                         
  -5   7  -5       2067.49       2261.00        75.00 o                         
  -4   7  -5        684.81        661.61        30.17 o                         
  -3   7  -5        922.26       1088.73        63.52 o                         
  -2   7  -5       1298.62       1361.40        73.18 o                         
   2   7  -5        112.89        164.36        23.07 o                         
   3   7  -5       1289.97       1347.63        75.35 o                         
   4   7  -5        518.01        669.07        26.44 o                         
   5   7  -5       1419.03       1403.57        46.82 o                         
   6   7  -5       2763.38       3201.71        94.57 o                         
   7   7  -5        946.98        889.91        67.47 o                         
   8   7  -5       1109.63       1113.37        44.13 o                         
   9   7  -5        139.54        154.53        14.79 o                         
  11   7  -5         16.45         28.97         8.34 o                         
  12   7  -5        410.81        385.59        55.97 o                         
  15   7  -5         68.86         64.72        10.11 o                         
  16   7  -5         20.09          6.41         5.34 o                         
 -17   8  -5        150.85        157.32         8.20 o                         
 -16   8  -5        187.27        200.37        15.94 o                         
 -15   8  -5        101.67        103.04        10.04 o                         
 -14   8  -5        119.27         98.25        10.86 o                         
 -13   8  -5        297.35        308.75        21.36 o                         
 -12   8  -5        646.27        657.60        30.80 o                         
 -11   8  -5        670.54        553.89        45.71 o                         
 -10   8  -5        533.14        534.76        23.79 o                         
  -9   8  -5         77.57         51.21        13.28 o                         
  -8   8  -5        234.27        199.36        41.31 o                         
  -7   8  -5        225.18        276.59        48.50 o                         
  -6   8  -5        313.74        308.73        22.61 o                         
  -5   8  -5       1368.74       1444.58        78.87 o                         
  -4   8  -5        918.85       1017.49        65.15 o                         
  -3   8  -5       1022.18        877.22        58.11 o                         
  -2   8  -5       2644.15       2995.20       137.25 o                         
   2   8  -5       3432.05       3796.09       167.03 o                         
   3   8  -5        667.01        666.43        27.07 o                         
   4   8  -5       2493.20       2630.11        79.85 o                         
   5   8  -5         66.17         77.29         8.61 o                         
   6   8  -5        673.95        635.24        58.84 o                         
   7   8  -5        120.70        141.36        28.97 o                         
  11   8  -5        187.39        175.38        14.50 o                         
  13   8  -5         26.91         24.55         9.63 o                         
  14   8  -5         36.07         35.82         9.15 o                         
  15   8  -5         50.13         60.58         6.21 o                         
  16   8  -5        213.56        210.33        12.08 o                         
 -17   9  -5         10.04         11.28         3.48 o                         
 -16   9  -5        271.49        278.64        13.60 o                         
 -15   9  -5        225.08        233.26        14.06 o                         
 -14   9  -5         33.08         28.23        14.07 o                         
 -13   9  -5        400.63        396.55        21.05 o                         
 -12   9  -5        768.34        738.27        58.66 o                         
 -11   9  -5        917.76        931.62        38.67 o                         
 -10   9  -5        735.75        802.56        34.60 o                         
  -9   9  -5        254.81        228.41        40.69 o                         
  -8   9  -5        563.36        502.97        55.17 o                         
  -7   9  -5       1439.79       1431.86        93.97 o                         
  -6   9  -5       2207.05       2315.25       125.09 o                         
  -5   9  -5       1048.04       1108.09        74.43 o                         
  -4   9  -5        169.55        229.86        31.11 o                         
  -3   9  -5        683.14        761.93        56.12 o                         
  -2   9  -5       7236.41       8407.12       334.18 o                         
   2   9  -5        440.54        387.46        40.57 o                         
   3   9  -5       2368.25       2370.58        81.26 o                         
   4   9  -5        178.71        186.11        13.54 o                         
   5   9  -5        816.41        905.09        42.02 o                         
   6   9  -5        478.68        474.16        26.35 o                         
   7   9  -5        715.48        771.82        37.30 o                         
  10   9  -5         80.73         57.16        23.15 o                         
  11   9  -5        270.72        258.40        14.50 o                         
  12   9  -5        399.72        397.48        21.36 o                         
  13   9  -5          5.39          1.00         7.25 o                         
  14   9  -5        119.03         97.77         7.76 o                         
  15   9  -5         35.03         22.34         5.13 o                         
 -17  10  -5        394.68        427.28        21.46 o                         
 -16  10  -5         25.79         27.10         5.68 o                         
 -15  10  -5         30.21         45.08         7.68 o                         
 -14  10  -5        330.17        332.25        18.18 o                         
 -13  10  -5        564.76        584.60        26.14 o                         
 -12  10  -5        293.00        327.74        34.79 o                         
 -11  10  -5       1200.35       1107.00        69.30 o                         
 -10  10  -5        156.74        148.65        36.71 o                         
  -9  10  -5        189.30        268.82        44.22 o                         
  -8  10  -5          4.15         -5.04        17.32 o                         
  -7  10  -5        493.81        479.64        52.61 o                         
  -6  10  -5        192.09        172.02        32.00 o                         
  -5  10  -5         22.29          3.89        14.44 o                         
  -4  10  -5        803.18        999.61        71.62 o                         
  -3  10  -5        673.94        778.20        60.05 o                         
  -2  10  -5       3700.16       3767.16       175.12 o                         
   2  10  -5        688.94        733.57        53.32 o                         
   3  10  -5       2101.81       2187.00        88.83 o                         
   4  10  -5        744.61        742.46        37.32 o                         
   5  10  -5        445.18        493.04        28.00 o                         
   6  10  -5       2003.42       2014.21        82.97 o                         
   7  10  -5        297.69        281.08        19.95 o                         
   8  10  -5        918.09        914.51        29.67 o                         
   9  10  -5        665.63        623.36        31.98 o                         
  10  10  -5        154.46        163.48        18.13 o                         
  11  10  -5        248.59        262.47        14.54 o                         
  12  10  -5          1.11          2.61         5.86 o                         
  13  10  -5         10.88         13.17         4.83 o                         
  14  10  -5         10.21          6.45         5.29 o                         
 -17  11  -5         37.77         28.95         5.10 o                         
 -16  11  -5        195.23        196.28        10.58 o                         
 -15  11  -5        318.17        372.29        30.11 o                         
 -14  11  -5         54.57         56.63         9.10 o                         
 -13  11  -5         13.02         27.29         8.67 o                         
 -12  11  -5        135.47        139.42        18.32 o                         
 -11  11  -5        176.16        166.33        15.74 o                         
 -10  11  -5        203.78        195.43        29.16 o                         
  -9  11  -5        300.59        248.65        31.68 o                         
  -8  11  -5        275.78        269.10        43.42 o                         
  -7  11  -5        412.84        409.69        50.89 o                         
  -6  11  -5          7.85         13.97        16.66 o                         
  -5  11  -5        163.39        139.70        30.71 o                         
  -4  11  -5        272.48        235.88        36.27 o                         
  -3  11  -5       1325.63       1505.40        94.42 o                         
  -2  11  -5        910.33        756.09        61.98 o                         
   1  11  -5        799.57        786.89        40.08 o                         
   2  11  -5        468.36        516.21        29.98 o                         
   3  11  -5         81.58         88.23        12.25 o                         
   4  11  -5        166.13        166.84        15.96 o                         
   5  11  -5       2643.96       2707.18        88.15 o                         
   6  11  -5        628.12        716.62        32.76 o                         
   7  11  -5        807.48        754.75        41.90 o                         
   8  11  -5        809.24        724.65        33.66 o                         
   9  11  -5        539.13        486.27        19.69 o                         
  10  11  -5         65.85         56.24        12.07 o                         
  11  11  -5        811.62        815.15        38.16 o                         
  12  11  -5        224.07        205.34        11.19 o                         
  13  11  -5         20.24         11.09         5.51 o                         
 -16  12  -5         96.31        115.92        10.47 o                         
 -15  12  -5         39.89         49.53         9.71 o                         
 -14  12  -5         42.74         32.78        10.35 o                         
 -13  12  -5         85.33         73.31        13.92 o                         
 -12  12  -5        156.57        152.69        19.32 o                         
 -11  12  -5        112.78        101.26        16.54 o                         
 -10  12  -5        324.04        276.67        41.36 o                         
  -9  12  -5        106.39        126.38        34.07 o                         
  -8  12  -5         40.69         68.74        26.77 o                         
  -7  12  -5        236.34        226.98        40.55 o                         
  -6  12  -5        442.51        515.75        57.48 o                         
  -5  12  -5         72.63        101.81        28.28 o                         
  -4  12  -5        153.93        185.71        34.47 o                         
  -3  12  -5        892.42        961.14        75.89 o                         
  -2  12  -5        246.33        255.57        38.41 o                         
   0  12  -5       1788.91       1665.54        73.25 o                         
   1  12  -5        568.61        483.47        29.88 o                         
   2  12  -5        968.85        976.16        48.32 o                         
   3  12  -5        229.02        254.40        18.42 o                         
   4  12  -5        790.23        815.57        36.49 o                         
   5  12  -5       1019.24       1083.89        98.52 o                         
   6  12  -5        147.05        154.01        40.46 o                         
   7  12  -5        386.06        344.52        23.68 o                         
   8  12  -5        250.02        272.11        12.09 o                         
   9  12  -5        426.08        475.54        20.30 o                         
  10  12  -5        702.89        711.00        37.87 o                         
  11  12  -5         77.06         78.87         7.58 o                         
  12  12  -5        117.01        107.18        11.03 o                         
 -16  13  -5         71.14         67.78         7.24 o                         
 -15  13  -5         11.88          2.95         5.91 o                         
 -14  13  -5         42.55         32.39         9.76 o                         
 -13  13  -5          8.29         14.90        13.65 o                         
 -12  13  -5        184.52        155.25        18.29 o                         
 -11  13  -5        409.80        419.14        31.18 o                         
 -10  13  -5        731.87        504.55        62.78 o                         
  -9  13  -5        416.41        429.39        41.22 o                         
  -8  13  -5       1448.91       1410.43        80.49 o                         
  -7  13  -5       2089.90       2284.96       141.99 o                         
  -6  13  -5        272.48        352.39        50.69 o                         
  -5  13  -5       1004.94       1113.93        88.96 o                         
  -1  13  -5        329.04        332.38        24.86 o                         
   0  13  -5        865.38        916.80        47.67 o                         
   1  13  -5        105.72        170.96        46.73 o                         
   2  13  -5        137.92        162.50        22.74 o                         
   3  13  -5        679.83        759.43        35.76 o                         
   4  13  -5       1625.97       1519.35        57.47 o                         
   5  13  -5       1462.66       1407.38        65.78 o                         
   6  13  -5        144.53        127.62        33.97 o                         
   7  13  -5        115.34        102.02        10.15 o                         
   8  13  -5         22.52         23.05         5.19 o                         
   9  13  -5        200.52        208.05        12.03 o                         
  10  13  -5         51.84         51.63         9.60 o                         
  11  13  -5        143.73        139.63         7.85 o                         
 -15  14  -5        105.55        120.04         7.65 o                         
 -14  14  -5         40.40         32.65         6.13 o                         
 -13  14  -5         57.67         44.79         7.80 o                         
 -12  14  -5         46.79         50.68        12.98 o                         
 -11  14  -5         63.19         57.76        14.39 o                         
 -10  14  -5         86.11         77.36        10.91 o                         
  -9  14  -5        185.37        163.91        16.21 o                         
  -8  14  -5         99.06        152.12        25.61 o                         
  -7  14  -5       1092.80       1141.96        94.92 o                         
  -6  14  -5       1363.48       1254.67        98.03 o                         
  -4  14  -5        612.17        601.40        36.51 o                         
  -3  14  -5         93.50         73.88        13.18 o                         
  -2  14  -5        114.17        143.16        32.81 o                         
  -1  14  -5          3.66         15.82        18.87 o                         
   0  14  -5         22.23         24.07         9.07 o                         
   1  14  -5         52.76         54.74        10.69 o                         
   2  14  -5        345.79        323.79        42.51 o                         
   3  14  -5        180.24        173.53        16.00 o                         
   4  14  -5       1094.97        975.44        50.03 o                         
   5  14  -5        979.07        969.51       122.26 o                         
   6  14  -5        525.22        543.84        22.81 o                         
   7  14  -5         46.37         46.03         6.04 o                         
   8  14  -5         38.62         27.87         4.75 o                         
   9  14  -5          0.81          2.24         3.92 o                         
  10  14  -5          5.39          5.10         3.70 o                         
  11  14  -5         31.56         23.22         5.17 o                         
 -14  15  -5         51.81         43.43         5.52 o                         
 -13  15  -5         25.17         29.41         6.70 o                         
 -12  15  -5        172.56        164.85        16.66 o                         
 -11  15  -5        236.44        273.07        23.31 o                         
  -9  15  -5        371.06        337.56        22.47 o                         
  -8  15  -5         24.42         13.03         8.00 o                         
  -7  15  -5         31.27         19.67         8.44 o                         
  -6  15  -5        344.01        350.99        52.62 o                         
  -5  15  -5        151.76        151.60        13.93 o                         
  -4  15  -5         71.81         51.22        10.40 o                         
  -3  15  -5         65.13         89.97        18.03 o                         
  -2  15  -5        209.88        188.35        37.46 o                         
  -1  15  -5        921.36        781.49        79.65 o                         
   0  15  -5        771.83        710.30        32.24 o                         
   1  15  -5       1906.70       1824.66        65.43 o                         
   2  15  -5        209.50        204.74        17.46 o                         
   3  15  -5        199.29        212.68        50.13 o                         
   4  15  -5         18.40          3.54         8.68 o                         
   5  15  -5         17.03         11.69         6.32 o                         
   6  15  -5        114.01        109.40         8.34 o                         
   7  15  -5         57.13         57.53         5.81 o                         
   8  15  -5         65.27         73.70         5.61 o                         
   9  15  -5        191.86        199.28        14.34 o                         
  10  15  -5         33.34         27.68         6.00 o                         
 -14  16  -5         28.23         15.29         4.70 o                         
 -13  16  -5         83.69         80.17         6.81 o                         
 -12  16  -5        195.42        179.16        22.94 o                         
  -9  16  -5         34.92         17.40         6.64 o                         
  -8  16  -5        147.62        117.01        13.11 o                         
  -7  16  -5        347.71        341.56        23.82 o                         
  -6  16  -5        153.85        138.90        16.03 o                         
  -5  16  -5         97.85         73.06        13.32 o                         
  -4  16  -5         44.66         53.35         8.88 o                         
  -3  16  -5        862.65        844.48        28.81 o                         
  -2  16  -5        194.93        173.75        11.29 o                         
  -1  16  -5         66.45         66.62        20.13 o                         
   0  16  -5        283.20        301.01        24.42 o                         
   1  16  -5        513.31        493.97        31.45 o                         
   2  16  -5         54.98         56.50         8.82 o                         
   3  16  -5        384.16        448.12        20.57 o                         
   4  16  -5         70.80         77.31        12.31 o                         
   5  16  -5        103.32         89.03         6.92 o                         
   6  16  -5         48.85         47.12         5.25 o                         
   7  16  -5        107.65        125.94         8.35 o                         
   8  16  -5         38.80         26.48         5.88 o                         
   9  16  -5         31.60         30.87         5.89 o                         
 -12  17  -5        138.98        129.51        10.31 o                         
 -11  17  -5        333.98        307.74        18.91 o                         
  -8  17  -5         52.44         59.27         9.02 o                         
  -7  17  -5         54.46         33.55         8.57 o                         
  -6  17  -5         32.34         30.32         9.41 o                         
  -5  17  -5        142.52        123.84        14.43 o                         
  -4  17  -5         87.36         90.78         8.42 o                         
  -3  17  -5         10.61          8.56        10.93 o                         
  -2  17  -5          5.93          9.30         5.97 o                         
  -1  17  -5         44.89         42.63        10.47 o                         
   0  17  -5        141.72        109.96        10.09 o                         
   1  17  -5        545.96        561.65        29.49 o                         
   2  17  -5         89.99         95.02        10.31 o                         
   3  17  -5        142.13        139.46        12.95 o                         
   4  17  -5        139.66        150.63        10.12 o                         
   5  17  -5        140.09        128.02         7.30 o                         
   6  17  -5         13.23          6.80         3.05 o                         
   7  17  -5         56.95         53.61         5.22 o                         
 -12  18  -5         29.18         22.72         4.56 o                         
 -11  18  -5        260.47        266.07        16.44 o                         
 -10  18  -5        105.44        122.32        12.13 o                         
  -9  18  -5         35.37         24.14         8.07 o                         
  -7  18  -5        174.11        151.66        12.95 o                         
  -6  18  -5         99.32         89.51        11.10 o                         
  -5  18  -5         34.34         44.94         9.32 o                         
  -4  18  -5         19.44         17.24         7.86 o                         
  -3  18  -5         42.94         35.48         6.18 o                         
  -2  18  -5         88.86        102.41         8.81 o                         
  -1  18  -5        101.79        119.06        13.50 o                         
   0  18  -5         74.39         78.98         8.83 o                         
   1  18  -5        268.45        263.16        13.79 o                         
   2  18  -5        407.54        451.51        18.56 o                         
   3  18  -5         97.02         89.31         6.14 o                         
   4  18  -5         40.39         35.43         5.30 o                         
   5  18  -5        118.54        113.26        13.27 o                         
   6  18  -5         47.26         46.19         4.54 o                         
   7  18  -5         69.95         61.56         5.90 o                         
 -10  19  -5         76.12         58.97         7.05 o                         
  -9  19  -5        146.66        139.66        11.57 o                         
  -8  19  -5        178.66        169.40        13.63 o                         
  -5  19  -5         36.76         19.45         6.25 o                         
  -4  19  -5         70.63         58.75         9.07 o                         
  -3  19  -5         43.61         50.42         5.53 o                         
  -2  19  -5         16.71         22.42         4.80 o                         
  -1  19  -5         20.07         25.01         5.11 o                         
   0  19  -5        153.77        148.50        12.90 o                         
   1  19  -5         21.65         17.77         3.36 o                         
   2  19  -5         43.05         45.15         3.55 o                         
   3  19  -5         19.49         18.44         3.80 o                         
   4  19  -5         60.30         57.23         6.24 o                         
  -7  20  -5         48.72         36.99         5.59 o                         
  -6  20  -5         28.98         22.46         4.60 o                         
  -5  20  -5          9.96         16.01         5.09 o                         
  -2  20  -5          6.63          3.38         3.11 o                         
  -1  20  -5         60.85         69.75         7.07 o                         
   0  20  -5        101.80        121.87         9.34 o                         
   1  20  -5        404.13        375.38        58.72 o                         
   2  20  -5         49.88         50.71         5.76 o                         
   0 -15  -4        104.92         89.42         8.87 o                         
   1 -15  -4          6.06         10.41         5.66 o                         
   2 -15  -4        265.71        239.45        15.62 o                         
   3 -15  -4        102.17         89.17         9.80 o                         
   4 -15  -4         91.07        100.98        10.48 o                         
   5 -15  -4        326.22        342.80        19.71 o                         
   6 -15  -4         12.77          7.91         5.51 o                         
   7 -15  -4         21.14         15.30         5.62 o                         
   8 -15  -4         20.18         19.40         5.38 o                         
   9 -15  -4        129.96        111.13         9.12 o                         
  10 -15  -4         22.54         13.00         3.67 o                         
   3 -14  -4        112.11        104.70        11.85 o                         
   4 -14  -4          6.97          6.83         6.57 o                         
   5 -14  -4         27.18         23.67         7.91 o                         
   6 -14  -4         37.04         37.98         5.97 o                         
   7 -14  -4         21.52         10.47         5.76 o                         
   8 -14  -4         19.76         18.76         6.31 o                         
   9 -14  -4         73.74         84.82         8.83 o                         
  10 -14  -4        289.46        280.65        19.38 o                         
  11 -14  -4        194.58        225.15        13.68 o                         
  12 -14  -4         83.54         68.42         6.35 o                         
   4 -13  -4        213.71        232.65        12.97 o                         
   5 -13  -4         50.08         39.86         7.88 o                         
   6 -13  -4         73.31         71.23         8.19 o                         
   7 -13  -4        306.43        335.61        16.06 o                         
   8 -13  -4         30.03         33.29         6.47 o                         
   9 -13  -4         45.98         26.25         8.49 o                         
  10 -13  -4        128.29        128.94        20.65 o                         
  11 -13  -4         57.91         76.74         7.22 o                         
  12 -13  -4        136.36        166.76        13.25 o                         
  13 -13  -4         45.51         47.32         6.06 o                         
  -7 -12  -4          2.82          1.68         4.79 o                         
  -6 -12  -4        197.19        203.57        14.94 o                         
  -5 -12  -4         83.97         75.17         9.84 o                         
   3 -12  -4        591.54        566.18        31.30 o                         
   4 -12  -4        355.79        305.69        21.96 o                         
   5 -12  -4        151.57        117.78        10.23 o                         
   6 -12  -4        210.31        175.69        12.20 o                         
   7 -12  -4         89.23         60.55         8.19 o                         
   8 -12  -4        579.97        541.87        22.61 o                         
   9 -12  -4        241.28        267.49        25.87 o                         
  10 -12  -4        194.33        202.94        12.47 o                         
  11 -12  -4         91.63        110.06         9.38 o                         
  12 -12  -4         25.27         25.32         5.60 o                         
  13 -12  -4        115.48        126.96        10.07 o                         
  14 -12  -4         48.50         63.77         6.97 o                         
  -9 -11  -4         12.14         11.66         3.69 o                         
  -8 -11  -4         85.29         89.67        13.81 o                         
  -7 -11  -4         25.03         21.05         6.92 o                         
  -6 -11  -4         66.08         68.61         7.73 o                         
  -5 -11  -4         15.12         11.05         5.32 o                         
  -4 -11  -4        298.36        277.45        21.05 o                         
  -3 -11  -4        172.02        141.84        14.70 o                         
   2 -11  -4        473.38        427.58        25.63 o                         
   3 -11  -4        157.87        167.74        15.65 o                         
   4 -11  -4         46.41         32.27         9.79 o                         
   5 -11  -4        173.32        144.08        32.33 o                         
   6 -11  -4        108.13        100.43         9.91 o                         
   7 -11  -4       1192.99       1157.63        71.58 o                         
   8 -11  -4        327.95        352.87        21.95 o                         
   9 -11  -4         63.96         79.29        12.20 o                         
  10 -11  -4         38.48         61.19        13.65 o                         
  11 -11  -4          3.43          1.04         5.93 o                         
  12 -11  -4        290.91        343.67        28.83 o                         
  13 -11  -4        199.53        205.55        11.73 o                         
  14 -11  -4         51.56         51.56         6.04 o                         
  15 -11  -4         67.04         84.43         7.87 o                         
 -11 -10  -4         15.43         12.46         2.96 o                         
 -10 -10  -4          4.57          0.34         4.04 o                         
  -9 -10  -4         57.00         50.44         8.45 o                         
  -8 -10  -4        177.13        173.71        11.75 o                         
  -7 -10  -4        175.91        206.46        13.35 o                         
  -6 -10  -4         91.73         82.32         8.99 o                         
  -5 -10  -4         62.61         50.43         7.96 o                         
  -4 -10  -4        468.31        415.57        29.89 o                         
  -3 -10  -4        504.35        466.50        28.99 o                         
   2 -10  -4        675.05        719.35        36.55 o                         
   3 -10  -4         88.72         86.07        12.04 o                         
   4 -10  -4        532.33        513.23        30.39 o                         
   5 -10  -4        683.67        785.60        41.30 o                         
   6 -10  -4         21.48         11.83         6.24 o                         
   7 -10  -4       1500.12       1575.12        49.78 o                         
   8 -10  -4        174.92        155.49        12.11 o                         
   9 -10  -4        212.67        218.81        14.11 o                         
  10 -10  -4        599.70        649.26        36.90 o                         
  11 -10  -4        638.77        613.33        25.16 o                         
  12 -10  -4         62.34         61.27         8.44 o                         
  13 -10  -4         56.09         59.22         7.79 o                         
  14 -10  -4          8.98          4.81         4.98 o                         
  15 -10  -4        188.23        205.51        14.13 o                         
  16 -10  -4        148.34        162.19        10.45 o                         
 -12  -9  -4        121.37         93.37         6.29 o                         
 -11  -9  -4         98.45         90.34         7.61 o                         
 -10  -9  -4         12.30         19.22         6.05 o                         
  -9  -9  -4        201.75        186.37        13.00 o                         
  -8  -9  -4        276.66        286.36        16.37 o                         
  -7  -9  -4        475.36        453.65        21.59 o                         
  -6  -9  -4        168.42        148.50        15.69 o                         
  -5  -9  -4         23.87         16.60         9.58 o                         
  -4  -9  -4         82.45         71.84        12.34 o                         
  -3  -9  -4       1014.88        983.20        48.58 o                         
   2  -9  -4        303.31        394.97        23.79 o                         
   3  -9  -4       1707.96       1819.46        76.23 o                         
   4  -9  -4        272.97        227.38        18.43 o                         
   5  -9  -4       1007.20       1040.08        50.11 o                         
   6  -9  -4        185.28        195.63        22.35 o                         
   7  -9  -4        432.69        472.74        20.35 o                         
   8  -9  -4        575.66        557.90        21.54 o                         
   9  -9  -4       2345.18       2257.59        83.37 o                         
  10  -9  -4         46.08         60.30         8.64 o                         
  11  -9  -4         36.33         39.81        10.79 o                         
  12  -9  -4        187.37        192.47        13.19 o                         
  13  -9  -4         45.05         42.48         7.41 o                         
  14  -9  -4         98.55        127.34        13.26 o                         
  15  -9  -4        113.90        134.39        12.39 o                         
  16  -9  -4          4.62          2.87         3.43 o                         
 -13  -8  -4         86.87         94.82         8.25 o                         
 -12  -8  -4          9.33         19.58         8.79 o                         
 -11  -8  -4         53.02         64.75         8.17 o                         
 -10  -8  -4         64.68         72.05        15.20 o                         
  -3  -8  -4        542.73        511.98        30.35 o                         
   1  -8  -4        861.25        876.51        40.12 o                         
   2  -8  -4       1003.89       1028.34        46.37 o                         
   3  -8  -4         44.81         49.28         9.13 o                         
   4  -8  -4        594.48        551.26        25.08 o                         
   5  -8  -4         64.63         55.27         8.48 o                         
   6  -8  -4       1525.70       1523.02        41.52 o                         
   7  -8  -4         12.93         15.12         5.47 o                         
   8  -8  -4        362.44        346.21        16.98 o                         
   9  -8  -4        253.67        294.08        14.95 o                         
  10  -8  -4        389.73        399.92        17.91 o                         
  11  -8  -4        173.74        216.49        13.21 o                         
  12  -8  -4        239.47        207.76        16.32 o                         
  13  -8  -4        103.09        121.77        22.18 o                         
  14  -8  -4         27.77         45.08        10.24 o                         
  15  -8  -4         39.87         38.05         6.57 o                         
  16  -8  -4        160.30        168.11         9.76 o                         
  17  -8  -4         50.28         53.01         6.51 o                         
 -13  -7  -4        186.52        226.60        11.27 o                         
 -12  -7  -4          9.05          8.65         5.63 o                         
 -11  -7  -4         26.69         25.38        11.44 o                         
   1  -7  -4        845.85        894.20        39.92 o                         
   2  -7  -4       1955.01       1808.12        72.88 o                         
   3  -7  -4       1120.96       1119.05        39.05 o                         
   4  -7  -4         63.83         60.48         8.22 o                         
   5  -7  -4        208.61        241.09        15.49 o                         
   6  -7  -4        475.54        517.74        18.57 o                         
   7  -7  -4         11.86         16.32         5.21 o                         
   8  -7  -4        142.56        131.33         9.55 o                         
   9  -7  -4         34.57         52.39         6.75 o                         
  10  -7  -4        224.96        234.73        12.83 o                         
  11  -7  -4        288.60        322.25        17.96 o                         
  12  -7  -4        433.57        436.84        16.68 o                         
  13  -7  -4        195.30        182.40        18.86 o                         
  14  -7  -4         50.28         64.28         8.16 o                         
  15  -7  -4        242.90        281.66        32.52 o                         
  16  -7  -4         38.17         45.66         6.20 o                         
  17  -7  -4        201.83        237.09        14.82 o                         
 -14  -6  -4         34.83         31.44         6.80 o                         
 -13  -6  -4         85.49         93.94        12.58 o                         
   1  -6  -4       3060.98       3197.28       119.91 o                         
   2  -6  -4       2821.40       3131.89       118.27 o                         
   3  -6  -4         97.39         72.27         8.00 o                         
   4  -6  -4        243.46        240.40        14.11 o                         
   5  -6  -4        556.83        570.96        24.53 o                         
   6  -6  -4        737.12        807.02        55.33 o                         
   7  -6  -4       2398.51       2307.56        56.47 o                         
   8  -6  -4         74.49         61.40         7.26 o                         
   9  -6  -4       1492.36       1458.10        40.42 o                         
  10  -6  -4        409.62        468.42        18.68 o                         
  11  -6  -4        293.51        319.14        26.39 o                         
  12  -6  -4         83.02        104.10         9.52 o                         
  13  -6  -4        234.90        225.35        14.88 o                         
  14  -6  -4        273.75        275.54        12.79 o                         
  15  -6  -4        476.10        516.43        20.09 o                         
  16  -6  -4         41.52         33.11         4.95 o                         
  17  -6  -4        105.43        102.15        12.18 o                         
  18  -6  -4         18.16         17.36         4.09 o                         
 -15  -5  -4        281.69        247.94        21.18 o                         
 -14  -5  -4          8.14         -1.67         6.74 o                         
  -3  -5  -4        373.54        507.45        35.31 o                         
   2  -5  -4       1020.03       1102.43        55.99 o                         
   3  -5  -4       4103.23       3990.90       108.58 o                         
   4  -5  -4        489.49        452.33        33.81 o                         
   5  -5  -4        459.40        545.30        60.44 o                         
   6  -5  -4       3998.16       4048.36       112.92 o                         
   7  -5  -4       7113.68       6702.35       181.04 o                         
   8  -5  -4       1974.84       2083.70        59.52 o                         
   9  -5  -4         19.98         35.01         6.03 o                         
  10  -5  -4        268.86        292.52        19.77 o                         
  11  -5  -4          0.83          4.38         5.36 o                         
  12  -5  -4       1491.83       1379.32        68.10 o                         
  13  -5  -4         62.35         68.42         8.89 o                         
  14  -5  -4        754.27        759.18        29.03 o                         
  15  -5  -4        420.24        456.23        20.08 o                         
  16  -5  -4        170.20        167.20         9.06 o                         
  17  -5  -4         18.36         15.06         3.78 o                         
  18  -5  -4        150.01        149.58        10.50 o                         
 -15  -4  -4         64.89         61.99         8.69 o                         
 -14  -4  -4        110.78        121.20        14.34 o                         
  -6  -4  -4        350.72        362.96        34.03 o                         
  -5  -4  -4         70.82         84.54        16.11 o                         
  -4  -4  -4       3526.96       3651.40       151.48 o                         
  -3  -4  -4       3883.26       3400.96       139.08 o                         
  -2  -4  -4        856.42        736.65        40.39 o                         
   2  -4  -4       1787.55       1783.57        77.77 o                         
   3  -4  -4        218.68        254.55        22.05 o                         
   4  -4  -4       1822.32       1748.71        81.57 o                         
   5  -4  -4       3140.95       3271.42       139.07 o                         
   6  -4  -4       1625.24       1464.44        58.99 o                         
   7  -4  -4        887.13        771.37        35.59 o                         
   8  -4  -4        391.36        500.17        26.83 o                         
   9  -4  -4        269.08        308.00        14.47 o                         
  10  -4  -4        155.41        129.21         9.70 o                         
  11  -4  -4        238.27        220.91        13.22 o                         
  12  -4  -4         20.61         26.61         9.03 o                         
  13  -4  -4       1011.60        935.49        33.69 o                         
  14  -4  -4        779.11        818.83        30.57 o                         
  15  -4  -4         37.76         43.84         8.50 o                         
  16  -4  -4        117.32        106.71         8.99 o                         
  17  -4  -4        161.19        170.62        11.03 o                         
 -15  -3  -4         79.63         97.08        11.56 o                         
  -7  -3  -4        288.62        347.98        34.66 o                         
  -6  -3  -4         80.40         94.18        17.67 o                         
  -5  -3  -4        448.90        591.09        40.48 o                         
  -4  -3  -4        487.46        438.98        31.18 o                         
  -3  -3  -4       1189.89       1249.69        59.47 o                         
  -2  -3  -4       2397.54       2084.62        86.37 o                         
   1  -3  -4       1401.62       1399.71        59.21 o                         
   2  -3  -4       3438.11       3575.34       138.07 o                         
   3  -3  -4       6152.82       6805.83       254.36 o                         
   6  -3  -4       2113.81       1853.70        72.22 o                         
   7  -3  -4       1596.34       1411.16        57.88 o                         
   8  -3  -4       1273.94       1488.70        49.10 o                         
   9  -3  -4        342.08        355.19        14.40 o                         
  10  -3  -4       1984.85       2304.65        58.09 o                         
  11  -3  -4        910.50        901.33        28.79 o                         
  12  -3  -4       1576.49       1544.16        48.93 o                         
  13  -3  -4        291.37        309.16        16.96 o                         
  14  -3  -4        164.57        160.01        29.03 o                         
  15  -3  -4        168.29        161.06        19.09 o                         
  16  -3  -4         56.54         71.36         8.24 o                         
  17  -3  -4        115.17        111.84         8.41 o                         
 -16  -2  -4        426.41        368.34        19.18 o                         
  -9  -2  -4        137.26        106.40        22.12 o                         
  -8  -2  -4         65.03         66.21        17.82 o                         
  -7  -2  -4        292.59        331.31        33.68 o                         
  -6  -2  -4       6016.31       6434.92       254.45 o                         
  -5  -2  -4       3225.25       3726.53       153.98 o                         
  -4  -2  -4       2415.01       2646.92       111.16 o                         
  -3  -2  -4       2449.50       2501.07       102.05 o                         
  -2  -2  -4       2621.53       1925.95        77.84 o                         
  -1  -2  -4        283.99        208.09        13.09 o                         
   1  -2  -4       3978.22       3454.42       128.04 o                         
   2  -2  -4       3058.76       3672.73       138.62 o                         
   6  -2  -4        796.35        661.76        43.38 o                         
   7  -2  -4        472.08        434.77        19.20 o                         
   8  -2  -4         85.13         76.93         8.30 o                         
   9  -2  -4        146.08        116.77        10.93 o                         
  10  -2  -4        350.49        410.41        16.46 o                         
  11  -2  -4        120.78        128.23         9.54 o                         
  12  -2  -4        335.75        350.25        16.51 o                         
  13  -2  -4        501.37        488.82        20.38 o                         
  14  -2  -4         42.02         43.54         8.00 o                         
  15  -2  -4         78.33        100.56        10.19 o                         
  16  -2  -4         43.48         47.07         8.69 o                         
  17  -2  -4          0.00         -0.95         3.64 o                         
 -13  -1  -4        536.02        550.27        22.16 o                         
 -12  -1  -4        773.94        771.26        28.64 o                         
 -11  -1  -4        391.54        373.99        18.06 o                         
 -10  -1  -4       1010.30        939.93        32.68 o                         
  -2  -1  -4       1080.73       1091.66        46.07 o                         
  -1  -1  -4        187.92        250.70        12.20 o                         
   1  -1  -4         58.26         29.17         4.11 o                         
   3  -1  -4       3256.88       3078.56       119.51 o                         
   4  -1  -4       3040.39       3517.27       138.86 o                         
   5  -1  -4       2429.97       2166.08        95.15 o                         
   6  -1  -4       5082.96       6274.32       244.88 o                         
   7  -1  -4         21.31         13.97         5.14 o                         
   8  -1  -4        431.07        651.38        26.56 o                         
   9  -1  -4        338.74        366.53        19.40 o                         
  10  -1  -4         29.11         33.00         5.67 o                         
  11  -1  -4         93.37         92.74         7.94 o                         
  12  -1  -4        331.85        332.72        16.19 o                         
  13  -1  -4        172.70        208.78        19.79 o                         
  14  -1  -4        193.90        190.84        12.66 o                         
  15  -1  -4        140.84        162.05        12.36 o                         
  16  -1  -4         33.57         34.84         6.90 o                         
  17  -1  -4         85.98         62.24        10.59 o                         
  18  -1  -4         43.31         52.65         6.77 o                         
 -15   0  -4        217.40        224.18        16.65 o                         
 -14   0  -4        135.14        109.05         9.34 o                         
 -13   0  -4         10.77          9.14         5.78 o                         
 -12   0  -4        242.55        273.70        15.70 o                         
 -11   0  -4         31.08         22.95         6.40 o                         
 -10   0  -4        116.17        125.32        10.58 o                         
  -9   0  -4         38.94         42.10         6.63 o                         
  -6   0  -4         15.77          7.63         6.92 o                         
   2   0  -4      16929.32      13689.04       486.99 o                         
   3   0  -4       3855.28       3945.91       149.91 o                         
   4   0  -4       6164.94       7495.69       278.80 o                         
   5   0  -4       1349.07       1059.22        54.83 o                         
   6   0  -4       2785.19       2750.81       120.24 o                         
   7   0  -4       1634.99       1583.88        50.29 o                         
   8   0  -4        183.37        229.39        21.37 o                         
   9   0  -4       1705.81       1856.87        61.11 o                         
  10   0  -4         36.78         41.92         5.94 o                         
  11   0  -4        856.72        847.11        25.87 o                         
  12   0  -4        415.86        434.75        20.80 o                         
  13   0  -4        567.23        624.70        22.40 o                         
  14   0  -4         36.73         32.95         7.47 o                         
  15   0  -4         68.97         64.23         8.62 o                         
  16   0  -4         21.81         14.98         5.94 o                         
  17   0  -4        106.50        111.41        12.62 o                         
  18   0  -4          4.16          8.47         4.71 o                         
 -16   1  -4         63.94         78.05         8.88 o                         
 -15   1  -4         21.08         30.02         6.01 o                         
 -14   1  -4        307.39        306.10        21.98 o                         
 -13   1  -4        274.51        278.64        15.81 o                         
 -12   1  -4        386.65        380.26        18.92 o                         
 -11   1  -4        362.78        343.23        28.44 o                         
 -10   1  -4       1166.73       1101.60        37.22 o                         
  -9   1  -4          9.69         18.25         5.48 o                         
  -7   1  -4       2696.76       2817.67        90.33 o                         
  -6   1  -4       1700.41       1693.51        86.72 o                         
  -5   1  -4       8953.95       9234.21       348.56 o                         
  -4   1  -4       3062.66       2606.20       109.52 o                         
  -3   1  -4       7157.58       7624.21       281.28 o                         
  -2   1  -4       9760.07      10016.26       360.02 o                         
  -1   1  -4       8320.49       7882.22       280.71 o                         
   0   1  -4        920.49        747.52        20.26 o                         
   1   1  -4      11232.82       8648.87       308.16 o                         
   2   1  -4       3680.27       5331.78       195.64 o                         
   3   1  -4       7307.32       6666.87       246.37 o                         
   4   1  -4       3021.66       3328.31       133.61 o                         
   5   1  -4       2367.26       3016.35       126.19 o                         
   6   1  -4      27911.41      28803.03      1036.15 o                         
   7   1  -4       1046.69       1146.20        39.19 o                         
   8   1  -4        235.91        374.94        18.83 o                         
   9   1  -4       3018.94       3259.82        97.40 o                         
  10   1  -4        246.12        248.17        12.46 o                         
  11   1  -4       1146.77       1221.73        40.01 o                         
  12   1  -4         32.44         18.73         7.26 o                         
  13   1  -4        158.51        160.06        12.52 o                         
  14   1  -4        307.08        309.56        16.22 o                         
  15   1  -4       1064.55       1095.46        48.39 o                         
  16   1  -4         68.58         66.20        12.07 o                         
  17   1  -4        141.30        149.92        14.21 o                         
  18   1  -4         67.24         59.10         7.53 o                         
 -16   2  -4         37.23         41.83         5.68 o                         
 -15   2  -4         62.65         55.85         8.69 o                         
 -14   2  -4        223.03        187.05        12.79 o                         
 -13   2  -4        767.72        782.31        30.35 o                         
 -12   2  -4       1020.47        938.51        34.57 o                         
 -11   2  -4        175.98        152.53        12.18 o                         
 -10   2  -4       1146.82        994.72        34.70 o                         
  -9   2  -4        189.42        141.89         9.74 o                         
  -8   2  -4        708.16        668.87        36.46 o                         
  -7   2  -4       3286.96       3604.40       162.78 o                         
  -6   2  -4        169.39        211.21        25.97 o                         
  -5   2  -4      29948.41      32706.79      1171.37 o                         
  -4   2  -4        409.51        283.17        23.78 o                         
  -3   2  -4       3506.84       3424.23       134.54 o                         
  -2   2  -4       7626.67       8045.08       292.48 o                         
  -1   2  -4        614.89        370.81        19.99 o                         
   1   2  -4      14548.99      13826.00       492.87 o                         
   2   2  -4      11950.50      11940.42       429.76 o                         
   3   2  -4       6624.75       6818.57       253.75 o                         
   4   2  -4       1896.77       2511.83       105.79 o                         
   5   2  -4       6126.54       6853.87       263.18 o                         
   6   2  -4       4540.63       4847.81       130.62 o                         
   7   2  -4        895.47        940.28        33.93 o                         
   8   2  -4       1928.81       2189.81        68.70 o                         
   9   2  -4       1687.50       1787.77        60.09 o                         
  10   2  -4         15.00         38.43         7.28 o                         
  11   2  -4        644.21        712.87        24.96 o                         
  12   2  -4        178.45        189.21        11.75 o                         
  13   2  -4        350.04        333.09        15.78 o                         
  14   2  -4         12.08          8.29         5.66 o                         
  15   2  -4        454.02        472.28        30.41 o                         
  16   2  -4         32.46         34.97         9.92 o                         
  18   2  -4        224.22        201.69        13.01 o                         
 -17   3  -4         35.06         33.90         6.57 o                         
 -16   3  -4        198.41        237.33        12.34 o                         
 -15   3  -4         52.28         53.72         8.17 o                         
 -14   3  -4         42.98         43.21         8.14 o                         
 -13   3  -4        269.42        220.35        14.05 o                         
 -12   3  -4       1058.39       1101.00        43.86 o                         
 -11   3  -4        397.16        341.17        18.65 o                         
 -10   3  -4        507.30        521.42        19.14 o                         
  -9   3  -4        348.99        307.20        20.77 o                         
  -8   3  -4       1660.06       1853.61       103.45 o                         
  -7   3  -4        577.94        516.99        44.91 o                         
  -6   3  -4        349.97        286.25        29.56 o                         
  -5   3  -4       7481.74       8580.75       326.51 o                         
  -4   3  -4       2358.72       1645.02        76.53 o                         
  -3   3  -4       2827.03       3589.20       141.94 o                         
  -2   3  -4       1075.92       1564.46        67.30 o                         
  -1   3  -4      25542.17      26995.31       957.05 o                         
   2   3  -4      10342.68      10095.08       368.37 o                         
   3   3  -4       2289.05       2929.25       119.65 o                         
   4   3  -4       6550.82       7617.99       288.32 o                         
   5   3  -4       2302.02       2409.97       107.86 o                         
   6   3  -4        906.51        905.35        32.11 o                         
   7   3  -4       4695.64       4711.80       130.85 o                         
   8   3  -4        881.74        935.46        73.27 o                         
   9   3  -4        606.47        655.06        21.98 o                         
  10   3  -4        112.85        129.14        13.13 o                         
  11   3  -4        243.81        199.47        12.36 o                         
  12   3  -4        179.29        173.02        11.42 o                         
  13   3  -4        153.79        138.21        10.60 o                         
  14   3  -4         70.13         93.89        14.67 o                         
 -17   4  -4         80.23         88.16         6.46 o                         
 -16   4  -4         52.48         52.77         7.04 o                         
 -15   4  -4         58.89         63.21         8.63 o                         
 -14   4  -4        167.92        175.13        13.57 o                         
 -13   4  -4          9.37         20.61         7.25 o                         
 -12   4  -4         77.67         84.34         9.40 o                         
 -11   4  -4        256.74        213.76        13.51 o                         
 -10   4  -4        952.92       1039.02        41.37 o                         
  -9   4  -4        517.34        455.24        24.02 o                         
  -8   4  -4        110.01        128.82        24.84 o                         
  -7   4  -4       1657.21       1811.67        98.11 o                         
  -6   4  -4       2037.34       2084.45       102.96 o                         
  -5   4  -4        444.49        460.38        35.74 o                         
  -4   4  -4       3202.40       3469.86       143.46 o                         
  -3   4  -4       4178.14       4383.69       172.35 o                         
  -2   4  -4       6349.45       7475.35       278.64 o                         
   2   4  -4        774.16        688.49        39.69 o                         
   3   4  -4        192.53        224.33        21.86 o                         
   4   4  -4       8656.43       8813.38       333.13 o                         
   5   4  -4       1624.88       1749.63        86.34 o                         
   6   4  -4       1930.32       2386.20        76.84 o                         
   7   4  -4       1987.55       2070.06        65.04 o                         
   8   4  -4         41.46         38.29         8.19 o                         
   9   4  -4       2235.80       2063.69        53.25 o                         
  10   4  -4        955.92       1019.68        31.70 o                         
  11   4  -4        570.41        632.08        25.58 o                         
  12   4  -4        163.01        188.37        39.95 o                         
  13   4  -4        117.12         81.83        30.73 o                         
 -17   5  -4         65.13         69.75         6.22 o                         
 -16   5  -4         17.45         34.25         6.50 o                         
 -15   5  -4         49.12         43.34         8.22 o                         
 -14   5  -4          0.37         -7.17         7.17 o                         
 -13   5  -4       1680.34       1699.91        54.94 o                         
 -12   5  -4        425.22        429.29        18.89 o                         
 -11   5  -4        849.52        843.90        31.33 o                         
 -10   5  -4         35.84         57.30         8.55 o                         
  -9   5  -4        122.52        126.18        14.49 o                         
  -8   5  -4        681.74        652.67        55.66 o                         
  -7   5  -4       3621.72       3889.04       175.74 o                         
  -6   5  -4       1655.91       1580.86        85.21 o                         
  -5   5  -4      17985.19      20162.40       737.14 o                         
  -4   5  -4        864.29        881.22        52.15 o                         
  -3   5  -4       7135.67       7519.55       286.05 o                         
  -2   5  -4       1025.99        681.66        32.02 o                         
   2   5  -4       6663.99       5818.26       225.84 o                         
   3   5  -4       2164.84       1721.12        82.31 o                         
   4   5  -4       4341.81       4266.20       176.37 o                         
   5   5  -4       4402.69       4934.29       203.78 o                         
   6   5  -4        119.51        303.99        32.68 o                         
   7   5  -4       6802.99       7002.90       191.13 o                         
   8   5  -4        280.84        331.84        17.64 o                         
   9   5  -4        935.42       1084.07        45.66 o                         
  11   5  -4        195.89        171.54        14.77 o                         
  13   5  -4         40.64         48.38        18.00 o                         
  15   5  -4        365.08        400.09        25.58 o                         
  16   5  -4         71.32         62.31         9.63 o                         
  17   5  -4        110.25        127.78        10.73 o                         
 -17   6  -4         94.69         83.37         6.93 o                         
 -16   6  -4         36.50         21.88         6.43 o                         
 -15   6  -4          3.10         -1.26         6.38 o                         
 -14   6  -4         38.87         43.34         8.96 o                         
 -13   6  -4        134.93        161.48        11.99 o                         
 -12   6  -4       1052.17       1135.09        32.37 o                         
 -11   6  -4        102.45        115.58        11.89 o                         
 -10   6  -4       1663.69       1650.26        47.38 o                         
  -9   6  -4         13.02         11.71         7.78 o                         
  -8   6  -4         94.59        125.43        18.32 o                         
  -7   6  -4       1246.22       1359.65        57.12 o                         
  -6   6  -4       3006.63       3052.89        98.20 o                         
  -5   6  -4       4803.52       4895.81       141.27 o                         
  -4   6  -4         59.74         95.53        11.08 o                         
  -3   6  -4       1134.11       1411.69        58.84 o                         
  -2   6  -4        889.21        767.91        47.25 o                         
   2   6  -4        840.89        798.87        49.28 o                         
   3   6  -4        868.37        786.69        50.57 o                         
   4   6  -4        112.17        152.20        23.26 o                         
   5   6  -4       1767.79       2139.48       107.49 o                         
   6   6  -4       2665.82       2331.00       129.26 o                         
   7   6  -4        117.80        170.38        28.91 o                         
  11   6  -4       1250.98       1215.38        54.51 o                         
  12   6  -4         87.05         76.99        18.87 o                         
  13   6  -4         62.65         74.77        13.74 o                         
  14   6  -4         65.12         56.46        11.32 o                         
  15   6  -4        390.26        394.49        24.38 o                         
  16   6  -4         31.53         30.86         5.01 o                         
  17   6  -4        176.39        206.64        12.36 o                         
 -17   7  -4         28.85         40.73        12.54 o                         
 -16   7  -4         43.66         31.01         6.84 o                         
 -15   7  -4         24.49         30.45         8.80 o                         
 -14   7  -4        153.55        163.22        13.54 o                         
 -13   7  -4        722.44        720.85        26.12 o                         
 -12   7  -4        278.48        281.34        20.91 o                         
 -11   7  -4       2243.09       2172.78        59.55 o                         
 -10   7  -4        777.33        768.98        29.09 o                         
  -9   7  -4       1348.20       1366.12        57.65 o                         
  -8   7  -4        148.75         87.52        15.80 o                         
  -7   7  -4       1392.40       1283.64       125.45 o                         
  -6   7  -4       7869.99       7950.12       221.38 o                         
  -5   7  -4        837.55        962.99        40.50 o                         
  -4   7  -4       1907.10       1896.26        62.91 o                         
  -3   7  -4        885.43       1194.81        67.51 o                         
  -2   7  -4       6718.30       6831.19       268.68 o                         
   3   7  -4       3741.72       3681.06       105.08 o                         
   4   7  -4        757.00        691.78        27.23 o                         
   5   7  -4        571.93        640.47        30.38 o                         
   6   7  -4       1091.05       1025.79        44.51 o                         
   7   7  -4        996.71        961.35        42.55 o                         
  10   7  -4        316.34        317.97        33.57 o                         
  11   7  -4       1558.72       1437.02        47.55 o                         
  12   7  -4        316.25        269.20        14.36 o                         
  13   7  -4        111.71        126.60        15.41 o                         
  14   7  -4         42.39         43.37         9.82 o                         
  15   7  -4        128.79        119.06        12.43 o                         
  16   7  -4        373.03        389.84        20.35 o                         
 -17   8  -4        110.12        117.70         8.02 o                         
 -16   8  -4          9.84         16.82         5.91 o                         
 -15   8  -4        147.14        145.89        12.00 o                         
 -14   8  -4         48.77         45.05         9.33 o                         
 -13   8  -4        446.90        388.40        22.87 o                         
 -12   8  -4        320.47        292.57        20.52 o                         
 -11   8  -4        584.60        552.73        32.42 o                         
 -10   8  -4        395.59        430.48        27.21 o                         
  -9   8  -4        273.64        222.63        26.76 o                         
  -8   8  -4         87.72         79.36        14.95 o                         
  -7   8  -4        969.31        977.34        46.67 o                         
  -6   8  -4       2736.81       2955.87       104.76 o                         
  -5   8  -4       1535.39       1664.72        93.45 o                         
  -4   8  -4         34.87         44.60        17.56 o                         
  -3   8  -4        625.63        661.54        49.26 o                         
  -2   8  -4        956.80        860.95        56.70 o                         
   2   8  -4       5560.62       4905.61       153.75 o                         
   3   8  -4       1410.60       1252.12        53.19 o                         
   4   8  -4        327.72        323.15        19.81 o                         
   5   8  -4       1918.26       2155.73        85.56 o                         
   6   8  -4        483.08        421.89        23.76 o                         
   7   8  -4        911.31        876.55        40.63 o                         
   8   8  -4        304.74        260.98        20.71 o                         
   9   8  -4         30.75         16.37        17.82 o                         
  10   8  -4        920.39        951.56        44.89 o                         
  11   8  -4        403.88        420.20        17.93 o                         
  12   8  -4        484.13        455.94        19.77 o                         
  13   8  -4         15.23         20.28         8.30 o                         
  14   8  -4        182.48        163.54        14.90 o                         
  15   8  -4        178.34        143.13         8.54 o                         
 -17   9  -4         26.13         51.50         9.49 o                         
 -16   9  -4         14.74         11.98         5.42 o                         
 -15   9  -4         19.86         18.32         6.82 o                         
 -14   9  -4        184.63        182.63        14.18 o                         
 -13   9  -4        471.44        484.85        32.54 o                         
 -12   9  -4        778.99        860.92        38.16 o                         
 -11   9  -4        685.06        735.06        33.72 o                         
 -10   9  -4         78.44         79.93        18.21 o                         
  -9   9  -4        450.83        478.36        39.80 o                         
  -8   9  -4        299.25        271.52        40.01 o                         
  -7   9  -4        832.44        874.15        69.51 o                         
  -6   9  -4        929.59       1159.33        79.08 o                         
  -5   9  -4       1816.26       2058.80       111.67 o                         
  -4   9  -4        697.02        613.55        50.72 o                         
  -3   9  -4       2459.29       2912.82       139.91 o                         
  -2   9  -4        401.36        498.51        44.41 o                         
   2   9  -4        528.88        647.41        32.64 o                         
   3   9  -4        834.84        764.54        37.09 o                         
   4   9  -4       3030.47       3195.98       123.41 o                         
   5   9  -4        514.01        603.49        31.62 o                         
   6   9  -4        709.79        675.25        29.78 o                         
   7   9  -4        149.35        133.45        21.80 o                         
   8   9  -4        102.16         88.57        12.00 o                         
   9   9  -4        146.65        138.04         9.99 o                         
  10   9  -4       1753.57       1588.90        69.34 o                         
  11   9  -4        385.78        355.59        17.46 o                         
  12   9  -4         53.88         42.96         6.80 o                         
  13   9  -4        188.65        208.70        16.98 o                         
  14   9  -4         42.62         45.06         5.48 o                         
  15   9  -4         16.35         14.72         4.11 o                         
 -17  10  -4        178.38        202.11         9.60 o                         
 -16  10  -4        110.60        129.27         9.54 o                         
 -15  10  -4         22.54         17.87         7.02 o                         
 -14  10  -4        320.29        386.87        20.01 o                         
 -13  10  -4       1011.13        938.75        50.58 o                         
 -12  10  -4          4.60         -3.31         8.92 o                         
 -11  10  -4        968.66        926.19        39.08 o                         
 -10  10  -4        206.78        225.84        30.59 o                         
  -9  10  -4         91.55        107.31        22.04 o                         
  -8  10  -4        159.60        110.71        29.79 o                         
  -7  10  -4       1221.63       1355.13        94.12 o                         
  -6  10  -4        139.19        227.81        35.67 o                         
  -5  10  -4       2578.78       2856.14       147.25 o                         
  -4  10  -4       1033.73       1017.15        71.81 o                         
  -3  10  -4       1640.48       1722.78        98.96 o                         
  -2  10  -4        988.93       1285.51        81.53 o                         
   1  10  -4        843.87        973.13        45.69 o                         
   2  10  -4        277.86        254.79        18.84 o                         
   3  10  -4         68.60         70.90         9.41 o                         
   4  10  -4       1443.13       1568.22        67.13 o                         
   5  10  -4       1396.94       1618.44        72.39 o                         
   6  10  -4       5376.06       5625.63       172.83 o                         
   7  10  -4         96.38         77.47        10.72 o                         
   8  10  -4        111.47        102.41         8.99 o                         
   9  10  -4        931.52        791.43        30.20 o                         
  10  10  -4        285.53        291.18        22.67 o                         
  11  10  -4        322.55        296.41        15.40 o                         
  12  10  -4         45.22         51.33         5.33 o                         
  13  10  -4          1.06          4.73         3.78 o                         
  14  10  -4         10.92         -0.92         4.26 o                         
 -17  11  -4         95.04         94.84         8.23 o                         
 -16  11  -4         14.77         15.75         7.46 o                         
 -15  11  -4         32.48         35.55        10.00 o                         
 -14  11  -4         60.51         69.25        13.27 o                         
 -13  11  -4         85.72        127.65        17.35 o                         
 -12  11  -4        337.62        328.62        27.30 o                         
 -11  11  -4         66.56         79.94        18.16 o                         
 -10  11  -4        590.13        523.50        77.01 o                         
  -9  11  -4        518.63        511.61        61.49 o                         
  -8  11  -4        550.62        439.23        55.70 o                         
  -7  11  -4         18.51         -5.03        18.00 o                         
  -6  11  -4        619.27        716.80        65.44 o                         
  -5  11  -4        707.42        771.08        66.01 o                         
   0  11  -4         48.97         40.80         9.73 o                         
   1  11  -4        109.61         97.12        12.87 o                         
   2  11  -4        566.77        583.93        28.16 o                         
   3  11  -4       1479.90       1404.38        52.03 o                         
   4  11  -4        244.56        222.89        16.56 o                         
   5  11  -4        914.74       1002.24        41.41 o                         
   6  11  -4       1036.58       1055.67        43.20 o                         
   7  11  -4        312.16        336.25        16.08 o                         
   8  11  -4        732.09        706.00        19.94 o                         
   9  11  -4         34.41         32.26         5.17 o                         
  10  11  -4         17.94         24.48         9.28 o                         
  11  11  -4         64.53         64.04         7.60 o                         
  12  11  -4         12.91          6.11         5.24 o                         
  13  11  -4         60.76         62.92         7.17 o                         
 -16  12  -4          9.40         12.66         4.25 o                         
 -15  12  -4        314.24        354.12        17.79 o                         
 -14  12  -4         97.49         82.93         9.60 o                         
 -13  12  -4        336.96        334.42        26.56 o                         
 -12  12  -4         31.29         39.42        13.11 o                         
 -11  12  -4        285.73        291.18        21.70 o                         
 -10  12  -4        655.82        565.84        66.92 o                         
  -9  12  -4        966.00        813.42        79.07 o                         
  -8  12  -4       1777.29       1776.52        85.77 o                         
  -7  12  -4       1296.39       1121.59        90.18 o                         
  -2  12  -4        728.42        718.76        38.81 o                         
  -1  12  -4        180.89        157.45        30.57 o                         
   0  12  -4       1298.50       1574.59        69.85 o                         
   1  12  -4       1225.83       1145.69        45.48 o                         
   2  12  -4        766.22        866.34        37.71 o                         
   3  12  -4        680.17        603.76        29.98 o                         
   4  12  -4       1256.98       1242.81        48.94 o                         
   5  12  -4       1286.53       1300.26        68.88 o                         
   6  12  -4        540.80        530.37        66.37 o                         
   7  12  -4        244.69        252.74        11.95 o                         
   8  12  -4        281.82        265.66        11.89 o                         
   9  12  -4         81.80         94.51         6.84 o                         
  10  12  -4         27.04         22.77         5.48 o                         
  11  12  -4        116.14        108.75         6.61 o                         
 -16  13  -4         85.31         79.53         7.68 o                         
 -15  13  -4         88.28         96.40         7.89 o                         
 -14  13  -4        184.25        178.64        11.97 o                         
 -13  13  -4          4.72         10.12         6.72 o                         
 -12  13  -4         72.64         81.00        15.55 o                         
 -11  13  -4         75.80         74.15        15.16 o                         
 -10  13  -4        238.47        220.60        30.36 o                         
  -9  13  -4        811.64        691.42        73.92 o                         
  -8  13  -4        375.35        404.13        55.04 o                         
  -7  13  -4        214.72        150.40        34.84 o                         
  -6  13  -4        182.76        164.10        36.05 o                         
  -4  13  -4        423.41        460.47        26.19 o                         
  -3  13  -4        172.62        158.25        25.50 o                         
  -2  13  -4        844.63        831.90        37.73 o                         
  -1  13  -4       1127.49       1041.39        81.92 o                         
   0  13  -4         63.05         55.73         9.61 o                         
   1  13  -4        198.98        137.37        14.63 o                         
   2  13  -4        237.06        251.01        34.21 o                         
   3  13  -4        231.61        253.17        31.02 o                         
   4  13  -4        750.39        684.54        33.48 o                         
   5  13  -4        988.17       1017.81       122.24 o                         
   6  13  -4        483.25        450.93        19.59 o                         
   7  13  -4        100.91         88.43         8.35 o                         
   8  13  -4          1.36          0.99         3.99 o                         
   9  13  -4        153.46        149.37        12.05 o                         
  10  13  -4         21.80         20.09         5.11 o                         
  11  13  -4        104.36         86.36         9.43 o                         
 -15  14  -4         53.65         43.20         5.13 o                         
 -14  14  -4         58.27         49.88         6.47 o                         
 -13  14  -4         94.36         85.47         9.12 o                         
 -12  14  -4         28.19         27.32        11.66 o                         
  -9  14  -4          7.29          2.93         6.57 o                         
  -8  14  -4        214.83        185.56        16.10 o                         
  -7  14  -4        475.23        473.70        24.22 o                         
  -6  14  -4        148.08        127.34        13.12 o                         
  -5  14  -4       1584.01       1554.28        51.94 o                         
  -4  14  -4         80.75         65.34        10.38 o                         
  -3  14  -4        488.64        472.67        27.63 o                         
  -2  14  -4         81.79         79.44        12.16 o                         
  -1  14  -4        327.38        322.83        46.15 o                         
   0  14  -4         52.95         51.92         9.79 o                         
   1  14  -4        230.49        256.39        17.56 o                         
   2  14  -4        499.01        532.35        29.14 o                         
   3  14  -4        474.03        446.30        26.31 o                         
   4  14  -4         83.37         93.31        12.69 o                         
   5  14  -4        254.10        259.90        15.35 o                         
   6  14  -4         57.67         54.61         6.57 o                         
   7  14  -4        280.99        296.67        12.29 o                         
   8  14  -4          4.24          2.68         3.72 o                         
   9  14  -4         66.52         68.40         9.50 o                         
  10  14  -4        104.29         97.92         7.07 o                         
 -15  15  -4         39.49         34.59         5.51 o                         
 -14  15  -4         29.55         28.15         6.30 o                         
 -13  15  -4         17.23         27.86         7.66 o                         
 -12  15  -4         16.35         29.36         8.92 o                         
  -9  15  -4         70.89         60.84         9.70 o                         
  -8  15  -4         30.16         42.21         9.52 o                         
  -7  15  -4         43.66         39.59        11.13 o                         
  -6  15  -4         75.68         88.85        12.59 o                         
  -5  15  -4        181.93        177.95        17.61 o                         
  -4  15  -4         49.34         28.78         9.55 o                         
  -3  15  -4        575.73        570.81        22.37 o                         
  -2  15  -4        418.74        427.13        25.53 o                         
  -1  15  -4        146.86        167.01        50.50 o                         
   0  15  -4          2.88          2.79        11.83 o                         
   1  15  -4        101.30         84.73        11.36 o                         
   2  15  -4        221.54        245.14        13.53 o                         
   3  15  -4        243.53        231.02        14.66 o                         
   4  15  -4        449.84        492.24        30.90 o                         
   5  15  -4         88.60         64.09        10.22 o                         
   6  15  -4         24.99         23.25         4.72 o                         
   7  15  -4        209.02        232.28         9.99 o                         
   8  15  -4         24.92         32.06         4.92 o                         
   9  15  -4         61.74         59.19         5.83 o                         
  10  15  -4         13.60         16.89         4.49 o                         
 -13  16  -4        134.05         84.57         8.74 o                         
 -12  16  -4         80.89         62.06         9.20 o                         
 -10  16  -4         10.03         13.84        10.25 o                         
  -8  16  -4        152.65        133.83        13.49 o                         
  -7  16  -4        122.19        108.23        12.95 o                         
  -6  16  -4         32.69         32.68         9.62 o                         
  -5  16  -4        130.25        110.16        15.01 o                         
  -4  16  -4        217.39        215.58        40.24 o                         
  -3  16  -4        275.61        261.18        14.94 o                         
  -2  16  -4        549.50        528.38        42.64 o                         
  -1  16  -4       1057.71       1219.11        57.59 o                         
   0  16  -4        624.42        641.49        36.62 o                         
   1  16  -4        282.31        264.11        15.44 o                         
   2  16  -4         77.98         71.59         9.23 o                         
   3  16  -4         67.80         75.53         9.05 o                         
   4  16  -4         68.96         62.93        11.23 o                         
   5  16  -4         10.18          5.81         4.36 o                         
   6  16  -4          3.75         -0.39         3.66 o
[truncated: 1,552,204 more chars]
